# Supplementary material for: An automated aquatic rack system for rearing marine invertebrates
Source: BMC Biol. 2020 May 4;18:46. doi: 10.1186/s12915-020-00772-w (PMC7199361; doi:10.1186/s12915-020-00772-w)
Supplement: Supplementary file 4 — Additional file 4. Fritzing diagram (“Feeding_controller2.ino” circuit diagram) for wiring the feeding system microcontroller circuits, along with its specific connections to various peripheral devices (e.g., the AC power relays, peristaltic pump controller, capacitance food level sensor for the reservoir, and IR feeding line sensor), as well as the Walchem 900 controller. See Additional file 2 for the list of parts and suppliers [41]. [file 12915_2020_772_MOESM4_ESM.fzz]

Archive with 11 entries (11 files):
- Feeding controller2improved.fz
- part.adafruit_e11e009ebd7aa0d8c9f28867e6437451_1.fzp
- part.richardbruneau00_09a5f6f365c59bbe6d3b1511b49f4a8c_11.fzp
- svg.breadboard.adafruit_e11e009ebd7aa0d8c9f28867e6437451_2_breadboard.svg
- svg.breadboard.richardbruneau00_09a5f6f365c59bbe6d3b1511b49f4a8c_11_breadboard.svg
- svg.icon.adafruit_e11e009ebd7aa0d8c9f28867e6437451_2_icon.svg
- svg.icon.richardbruneau00_09a5f6f365c59bbe6d3b1511b49f4a8c_11_icon.svg
- svg.pcb.adafruit_e11e009ebd7aa0d8c9f28867e6437451_2_pcb.svg
- svg.pcb.richardbruneau00_09a5f6f365c59bbe6d3b1511b49f4a8c_11_pcb.svg
- svg.schematic.adafruit_e11e009ebd7aa0d8c9f28867e6437451_2_schematic.svg
- svg.schematic.richardbruneau00_09a5f6f365c59bbe6d3b1511b49f4a8c_11_schematic.svg
