# Supplementary material for: An automated aquatic rack system for rearing marine invertebrates
Source: BMC Biol. 2020 May 4;18:46. doi: 10.1186/s12915-020-00772-w (PMC7199361; doi:10.1186/s12915-020-00772-w)
Supplement: Supplementary file 4 — Additional file 4. Fritzing diagram (“Feeding_controller2.ino” circuit diagram) for wiring the feeding system microcontroller circuits, along with its specific connections to various peripheral devices (e.g., the AC power relays, peristaltic pump controller, capacitance food level sensor for the reservoir, and IR feeding line sensor), as well as the Walchem 900 controller. See Additional file 2 for the list of parts and suppliers [41]. [file 12915_2020_772_MOESM4_ESM.fzz › Feeding controller2improved.fz]

<?xml version="1.0" encoding="UTF-8"?>
<module fritzingVersion="0.9.3b.04.19.5c895d327c44a3114e5fcc9d8260daf0cbb52806" icon=".png">
    <boards>
        <board moduleId="TwoLayerRectanglePCBModuleID" title="Rectangular PCB - Resizable" instance="PCB1" width="8.46667cm" height="5.64444cm"/>
    </boards>
    <views>
        <view name="breadboardView" backgroundColor="#ffffff" gridSize="0.1in" showGrid="1" alignToGrid="1" viewFromBelow="0"/>
        <view name="schematicView" backgroundColor="#ffffff" gridSize="0.1in" showGrid="1" alignToGrid="1" viewFromBelow="0"/>
        <view name="pcbView" backgroundColor="#333333" gridSize="0.1in" showGrid="1" alignToGrid="1" viewFromBelow="0" autorouteViaRingThickness="" autorouteTraceWidth="24" GPG_Keepout="" autorouteViaHoleSize="" DRC_Keepout=""/>
    </views>
    <instances>
        <instance moduleIdRef="TwoLayerRectanglePCBModuleID" modelIndex="152947" path=":/resources/parts/core/rectangle_pcb_two_layers.fzp">
            <property name="layers" value="2"/>
            <property name="width" value="84.666666666666671"/>
            <property name="height" value="56.444444444444443"/>
            <title>PCB1</title>
            <views>
                <breadboardView layer="icon">
                    <geometry z="0.50137" x="0" y="0"/>
                </breadboardView>
                <pcbView layer="board">
                    <geometry z="1.50079" x="50" y="9"/>
                </pcbView>
                <schematicView layer="">
                    <geometry z="0.50077" x="0" y="0"/>
                </schematicView>
            </views>
        </instance>
        <instance moduleIdRef="arduino_Uno_Rev3(fix)" modelIndex="152953" path="/Applications/Fritzing.app/Contents/MacOS/fritzing-parts/core/arduino_Uno_Rev3(fix).fzp">
            <title>Part1</title>
            <views>
                <breadboardView layer="breadboardbreadboard">
                    <geometry z="1.50026" x="-120.363" y="-351.708"/>
                </breadboardView>
                <pcbView layer="copper0">
                    <geometry z="5.50078" x="53.7699" y="9"/>
                    <titleGeometry visible="true" x="297.01" y="2" z="12.5" xOffset="243.24" yOffset="-7" textColor="#000000" fontSize="5">
                        <displayKey key=""/>
                    </titleGeometry>
                </pcbView>
                <schematicView layer="schematic">
                    <geometry z="2.5008" x="0" y="-71.9999"/>
                    <titleGeometry visible="true" x="135" y="-78.9999" z="6.5" xOffset="135" yOffset="-7" textColor="#000000" fontSize="5">
                        <displayKey key=""/>
                        <displayKey key="part number"/>
                    </titleGeometry>
                </schematicView>
            </views>
        </instance>
        <instance moduleIdRef="adafruit_e11e009ebd7aa0d8c9f28867e6437451_1" modelIndex="153003" path="/Users/cdbuiuc/Documents/Fritzing/parts/contrib/adafruit_e11e009ebd7aa0d8c9f28867e6437451_1.fzp">
            <property name="part number" value="Adafruit #264"/>
            <title>Part3</title>
            <views>
                <breadboardView layer="breadboard">
                    <geometry z="2.50022" x="319.927" y="102.117">
                        <transform m11="0" m12="1" m13="0" m21="-1" m22="0" m23="0" m31="96.525" m32="-11.025" m33="1"/>
                    </geometry>
                    <connectors>
                        <connector connectorId="connector13" layer="breadboard">
                            <geometry x="0" y="0"/>
                            <connects>
                                <connect connectorId="pin51F" modelIndex="152949" layer="breadboardbreadboard"/>
                            </connects>
                        </connector>
                        <connector connectorId="connector14" layer="breadboard">
                            <geometry x="0" y="0"/>
                            <connects>
                                <connect connectorId="pin52F" modelIndex="152949" layer="breadboardbreadboard"/>
                            </connects>
                        </connector>
                        <connector connectorId="connector15" layer="breadboard">
                            <geometry x="0" y="0"/>
                            <connects>
                                <connect connectorId="pin53F" modelIndex="152949" layer="breadboardbreadboard"/>
                            </connects>
                        </connector>
                        <connector connectorId="connector16" layer="breadboard">
                            <geometry x="0" y="0"/>
                            <connects>
                                <connect connectorId="pin54F" modelIndex="152949" layer="breadboardbreadboard"/>
                            </connects>
                        </connector>
                        <connector connectorId="connector17" layer="breadboard">
                            <geometry x="0" y="0"/>
                            <connects>
                                <connect connectorId="pin55F" modelIndex="152949" layer="breadboardbreadboard"/>
                            </connects>
                        </connector>
                    </connectors>
                </breadboardView>
                <pcbView layer="copper0">
                    <geometry z="5.50082" x="667.8" y="236.25"/>
                    <titleGeometry visible="true" x="775.35" y="229.25" z="12.5" xOffset="107.55" yOffset="-7" textColor="#000000" fontSize="5">
                        <displayKey key=""/>
                    </titleGeometry>
                    <connectors>
                        <connector connectorId="connector13" layer="copper0">
                            <geometry x="0" y="0"/>
                            <connects>
                                <connect connectorId="pin54F" modelIndex="152949" layer="breadboardbreadboard"/>
                                <connect connectorId="pin51F" modelIndex="152949" layer="breadboardbreadboard"/>
                            </connects>
                        </connector>
                        <connector connectorId="connector14" layer="copper0">
                            <geometry x="0" y="0"/>
                            <connects>
                                <connect connectorId="pin55F" modelIndex="152949" layer="breadboardbreadboard"/>
                                <connect connectorId="pin52F" modelIndex="152949" layer="breadboardbreadboard"/>
                            </connects>
                        </connector>
                        <connector connectorId="connector15" layer="copper0">
                            <geometry x="0" y="0"/>
                            <connects>
                                <connect connectorId="pin56F" modelIndex="152949" layer="breadboardbreadboard"/>
                                <connect connectorId="pin53F" modelIndex="152949" layer="breadboardbreadboard"/>
                            </connects>
                        </connector>
                        <connector connectorId="connector16" layer="copper0">
                            <geometry x="0" y="0"/>
                            <connects>
                                <connect connectorId="pin57F" modelIndex="152949" layer="breadboardbreadboard"/>
                                <connect connectorId="pin54F" modelIndex="152949" layer="breadboardbreadboard"/>
                            </connects>
                        </connector>
                        <connector connectorId="connector17" layer="copper0">
                            <geometry x="0" y="0"/>
                            <connects>
                                <connect connectorId="pin58F" modelIndex="152949" layer="breadboardbreadboard"/>
                                <connect connectorId="pin55F" modelIndex="152949" layer="breadboardbreadboard"/>
                            </connects>
                        </connector>
                    </connectors>
                </pcbView>
                <schematicView layer="schematic">
                    <geometry z="2.50079" x="283.5" y="-85.5">
                        <transform m11="0" m12="1" m13="0" m21="-1" m22="0" m23="0" m31="94.5" m32="-4.5" m33="1"/>
                    </geometry>
                    <titleGeometry visible="true" x="382.5" y="-99.5" z="6.50002" xOffset="99" yOffset="-14" textColor="#000000" fontSize="5">
                        <displayKey key=""/>
                        <displayKey key="part number"/>
                    </titleGeometry>
                    <connectors>
                        <connector connectorId="connector13" layer="schematic">
                            <geometry x="0" y="0"/>
                            <connects>
                                <connect connectorId="pin54F" modelIndex="152949" layer="breadboardbreadboard"/>
                                <connect connectorId="pin51F" modelIndex="152949" layer="breadboardbreadboard"/>
                            </connects>
                        </connector>
                        <connector connectorId="connector14" layer="schematic">
                            <geometry x="0" y="0"/>
                            <connects>
                                <connect connectorId="pin55F" modelIndex="152949" layer="breadboardbreadboard"/>
                                <connect connectorId="pin52F" modelIndex="152949" layer="breadboardbreadboard"/>
                            </connects>
                        </connector>
                        <connector connectorId="connector15" layer="schematic">
                            <geometry x="0" y="0"/>
                            <connects>
                                <connect connectorId="pin56F" modelIndex="152949" layer="breadboardbreadboard"/>
                                <connect connectorId="pin53F" modelIndex="152949" layer="breadboardbreadboard"/>
                            </connects>
                        </connector>
                        <connector connectorId="connector16" layer="schematic">
                            <geometry x="0" y="0"/>
                            <connects>
                                <connect connectorId="pin57F" modelIndex="152949" layer="breadboardbreadboard"/>
                                <connect connectorId="pin54F" modelIndex="152949" layer="breadboardbreadboard"/>
                            </connects>
                        </connector>
                        <connector connectorId="connector17" layer="schematic">
                            <geometry x="0" y="0"/>
                            <connects>
                                <connect connectorId="pin58F" modelIndex="152949" layer="breadboardbreadboard"/>
                                <connect connectorId="pin55F" modelIndex="152949" layer="breadboardbreadboard"/>
                            </connects>
                        </connector>
                    </connectors>
                </schematicView>
            </views>
        </instance>
        <instance moduleIdRef="1001AAACOptocoupler" modelIndex="153254" path="/Applications/Fritzing.app/Contents/MacOS/fritzing-parts/core/optocoupler.fzp">
            <property name="part number" value="MCT2E"/>
            <title>U2</title>
            <views>
                <breadboardView layer="breadboard">
                    <geometry z="2.5003" x="-44.1316" y="97.3865">
                        <transform m11="-1" m12="0" m13="0" m21="0" m22="-1" m23="0" m31="27" m32="29.7" m33="1"/>
                    </geometry>
                    <connectors>
                        <connector connectorId="connector0" layer="breadboard">
                            <geometry x="0" y="0"/>
                            <connects>
                                <connect connectorId="pin7F" modelIndex="152949" layer="breadboardbreadboard"/>
                            </connects>
                        </connector>
                        <connector connectorId="connector1" layer="breadboard">
                            <geometry x="0" y="0"/>
                            <connects>
                                <connect connectorId="pin6F" modelIndex="152949" layer="breadboardbreadboard"/>
                            </connects>
                        </connector>
                        <connector connectorId="connector2" layer="breadboard">
                            <geometry x="0" y="0"/>
                            <connects>
                                <connect connectorId="pin5F" modelIndex="152949" layer="breadboardbreadboard"/>
                            </connects>
                        </connector>
                        <connector connectorId="connector3" layer="breadboard">
                            <geometry x="0" y="0"/>
                            <connects>
                                <connect connectorId="pin5E" modelIndex="152949" layer="breadboardbreadboard"/>
                            </connects>
                        </connector>
                        <connector connectorId="connector4" layer="breadboard">
                            <geometry x="0" y="0"/>
                            <connects>
                                <connect connectorId="pin6E" modelIndex="152949" layer="breadboardbreadboard"/>
                            </connects>
                        </connector>
                        <connector connectorId="connector5" layer="breadboard">
                            <geometry x="0" y="0"/>
                            <connects>
                                <connect connectorId="pin7E" modelIndex="152949" layer="breadboardbreadboard"/>
                            </connects>
                        </connector>
                    </connectors>
                </breadboardView>
                <pcbView layer="copper0">
                    <geometry z="5.50084" x="180.1" y="93.6">
                        <transform m11="0" m12="1" m13="0" m21="-1" m22="0" m23="0" m31="33.3" m32="-4.5" m33="1"/>
                    </geometry>
                    <titleGeometry visible="true" x="218.5" y="87.2" z="12.5" xOffset="37.8" yOffset="-7" textColor="#000000" fontSize="5">
                        <displayKey key=""/>
                    </titleGeometry>
                    <connectors>
                        <connector connectorId="connector0" layer="copper0">
                            <geometry x="0" y="0"/>
                            <connects>
                                <connect connectorId="pin7F" modelIndex="152949" layer="breadboardbreadboard"/>
                            </connects>
                        </connector>
                        <connector connectorId="connector1" layer="copper0">
                            <geometry x="0" y="0"/>
                            <connects>
                                <connect connectorId="pin6F" modelIndex="152949" layer="breadboardbreadboard"/>
                            </connects>
                        </connector>
                        <connector connectorId="connector2" layer="copper0">
                            <geometry x="0" y="0"/>
                            <connects>
                                <connect connectorId="pin5F" modelIndex="152949" layer="breadboardbreadboard"/>
                            </connects>
                        </connector>
                        <connector connectorId="connector3" layer="copper0">
                            <geometry x="0" y="0"/>
                            <connects>
                                <connect connectorId="pin5E" modelIndex="152949" layer="breadboardbreadboard"/>
                            </connects>
                        </connector>
                        <connector connectorId="connector4" layer="copper0">
                            <geometry x="0" y="0"/>
                            <connects>
                                <connect connectorId="pin6E" modelIndex="152949" layer="breadboardbreadboard"/>
                            </connects>
                        </connector>
                        <connector connectorId="connector5" layer="copper0">
                            <geometry x="0" y="0"/>
                            <connects>
                                <connect connectorId="pin7E" modelIndex="152949" layer="breadboardbreadboard"/>
                            </connects>
                        </connector>
                    </connectors>
                </pcbView>
                <schematicView layer="schematic">
                    <geometry z="2.50083" x="152.106" y="13.07">
                        <transform m11="0" m12="1" m13="0" m21="-1" m22="0" m23="0" m31="73.0625" m32="0.062505" m33="1"/>
                    </geometry>
                    <titleGeometry visible="true" x="225.835" y="6.30898" z="6.50003" xOffset="73" yOffset="-7" textColor="#000000" fontSize="5">
                        <displayKey key=""/>
                        <displayKey key="part number"/>
                    </titleGeometry>
                    <connectors>
                        <connector connectorId="connector0" layer="schematic">
                            <geometry x="0" y="0"/>
                            <connects>
                                <connect connectorId="pin7F" modelIndex="152949" layer="breadboardbreadboard"/>
                            </connects>
                        </connector>
                        <connector connectorId="connector1" layer="schematic">
                            <geometry x="0" y="0"/>
                            <connects>
                                <connect connectorId="pin6F" modelIndex="152949" layer="breadboardbreadboard"/>
                            </connects>
                        </connector>
                        <connector connectorId="connector2" layer="schematic">
                            <geometry x="0" y="0"/>
                            <connects>
                                <connect connectorId="pin5F" modelIndex="152949" layer="breadboardbreadboard"/>
                            </connects>
                        </connector>
                        <connector connectorId="connector3" layer="schematic">
                            <geometry x="0" y="0"/>
                            <connects>
                                <connect connectorId="pin5E" modelIndex="152949" layer="breadboardbreadboard"/>
                            </connects>
                        </connector>
                        <connector connectorId="connector4" layer="schematic">
                            <geometry x="0" y="0"/>
                            <connects>
                                <connect connectorId="pin6E" modelIndex="152949" layer="breadboardbreadboard"/>
                            </connects>
                        </connector>
                        <connector connectorId="connector5" layer="schematic">
                            <geometry x="0" y="0"/>
                            <connects>
                                <connect connectorId="pin7E" modelIndex="152949" layer="breadboardbreadboard"/>
                            </connects>
                        </connector>
                    </connectors>
                </schematicView>
            </views>
        </instance>
        <instance moduleIdRef="2d505f861194750183f944ba86c13b44_28" modelIndex="85410039" path="/Applications/Fritzing.app/Contents/MacOS/fritzing-parts/core/tsop312.fzp">
            <property name="part number" value="TSOP1839"/>
            <title>IR1</title>
            <views>
                <breadboardView layer="breadboard">
                    <geometry z="2.50036" x="53.3305" y="133.231">
                        <transform m11="-1" m12="0" m13="0" m21="0" m22="-1" m23="0" m31="37.5" m32="77.5" m33="1"/>
                    </geometry>
                    <connectors>
                        <connector connectorId="connector0" layer="breadboard">
                            <geometry x="0" y="0"/>
                            <connects>
                                <connect connectorId="pin19D" modelIndex="152949" layer="breadboardbreadboard"/>
                            </connects>
                        </connector>
                        <connector connectorId="connector1" layer="breadboard">
                            <geometry x="0" y="0"/>
                            <connects>
                                <connect connectorId="pin18D" modelIndex="152949" layer="breadboardbreadboard"/>
                            </connects>
                        </connector>
                        <connector connectorId="connector2" layer="breadboard">
                            <geometry x="0" y="0"/>
                            <connects>
                                <connect connectorId="pin16D" modelIndex="152949" layer="breadboardbreadboard"/>
                            </connects>
                        </connector>
                    </connectors>
                </breadboardView>
                <pcbView layer="copper0">
                    <geometry z="5.50085" x="309.242" y="49.01"/>
                    <titleGeometry visible="true" x="332.993" y="42.01" z="12.5" xOffset="23.75" yOffset="-7" textColor="#000000" fontSize="5">
                        <displayKey key=""/>
                    </titleGeometry>
                    <connectors>
                        <connector connectorId="connector0" layer="copper0">
                            <geometry x="0" y="0"/>
                            <connects>
                                <connect connectorId="pin20I" modelIndex="152949" layer="breadboardbreadboard"/>
                                <connect connectorId="pin19D" modelIndex="152949" layer="breadboardbreadboard"/>
                            </connects>
                        </connector>
                        <connector connectorId="connector1" layer="copper0">
                            <geometry x="0" y="0"/>
                            <connects>
                                <connect connectorId="pin19I" modelIndex="152949" layer="breadboardbreadboard"/>
                                <connect connectorId="pin18D" modelIndex="152949" layer="breadboardbreadboard"/>
                            </connects>
                        </connector>
                        <connector connectorId="connector2" layer="copper0">
                            <geometry x="0" y="0"/>
                            <connects>
                                <connect connectorId="pin17I" modelIndex="152949" layer="breadboardbreadboard"/>
                                <connect connectorId="pin16D" modelIndex="152949" layer="breadboardbreadboard"/>
                            </connects>
                        </connector>
                    </connectors>
                </pcbView>
                <schematicView layer="schematic">
                    <geometry z="2.50086" x="282.921" y="22.9094">
                        <transform m11="0" m12="1" m13="0" m21="-1" m22="0" m23="0" m31="41.0831" m32="-5.58315" m33="1"/>
                    </geometry>
                    <titleGeometry visible="true" x="329.588" y="15.9094" z="6.50004" xOffset="46.6663" yOffset="-7" textColor="#000000" fontSize="5">
                        <displayKey key=""/>
                        <displayKey key="part number"/>
                    </titleGeometry>
                    <connectors>
                        <connector connectorId="connector0" layer="schematic">
                            <geometry x="0" y="0"/>
                            <connects>
                                <connect connectorId="pin20I" modelIndex="152949" layer="breadboardbreadboard"/>
                                <connect connectorId="pin19D" modelIndex="152949" layer="breadboardbreadboard"/>
                            </connects>
                        </connector>
                        <connector connectorId="connector1" layer="schematic">
                            <geometry x="0" y="0"/>
                            <connects>
                                <connect connectorId="pin19I" modelIndex="152949" layer="breadboardbreadboard"/>
                                <connect connectorId="pin18D" modelIndex="152949" layer="breadboardbreadboard"/>
                            </connects>
                        </connector>
                        <connector connectorId="connector2" layer="schematic">
                            <geometry x="0" y="0"/>
                            <connects>
                                <connect connectorId="pin17I" modelIndex="152949" layer="breadboardbreadboard"/>
                                <connect connectorId="pin16D" modelIndex="152949" layer="breadboardbreadboard"/>
                            </connects>
                        </connector>
                    </connectors>
                </schematicView>
            </views>
        </instance>
        <instance moduleIdRef="ResistorModuleID" modelIndex="85410394" path="/Applications/Fritzing.app/Contents/MacOS/fritzing-parts/core/resistor.fzp">
            <property name="tolerance" value="±5%"/>
            <property name="resistance" value="2.2k"/>
            <property name="pin spacing" value="400 mil"/>
            <title>R1</title>
            <views>
                <breadboardView layer="breadboard">
                    <geometry z="2.50044" x="12.5601" y="102.926">
                        <transform m11="0" m12="1" m13="0" m21="-1" m22="0" m23="0" m31="23.6822" m32="-14.9432" m33="1"/>
                    </geometry>
                    <connectors>
                        <connector connectorId="connector0" layer="breadboard">
                            <geometry x="2.619" y="4.5405"/>
                            <leg>
                                <point x="0" y="0"/>
                                <bezier/>
                                <point x="-1.3095" y="0"/>
                                <bezier/>
                            </leg>
                            <connects>
                                <connect connectorId="pin13G" modelIndex="152949" layer="breadboardbreadboard"/>
                            </connects>
                        </connector>
                        <connector connectorId="connector1" layer="breadboard">
                            <geometry x="36.0063" y="4.5405"/>
                            <leg>
                                <point x="0" y="0"/>
                                <bezier/>
                                <point x="1.3095" y="0"/>
                                <bezier/>
                            </leg>
                            <connects>
                                <connect connectorId="pin13E" modelIndex="152949" layer="breadboardbreadboard"/>
                            </connects>
                        </connector>
                    </connectors>
                </breadboardView>
                <pcbView layer="copper0">
                    <geometry z="5.50089" x="294.416" y="305.453">
                        <transform m11="0" m12="1" m13="0" m21="-1" m22="0" m23="0" m31="25.245" m32="-17.505" m33="1"/>
                    </geometry>
                    <titleGeometry visible="true" x="337.166" y="298.453" z="12.5001" xOffset="42.75" yOffset="-7" textColor="#000000" fontSize="5">
                        <displayKey key=""/>
                    </titleGeometry>
                    <connectors>
                        <connector connectorId="connector0" layer="copper0">
                            <geometry x="0" y="0"/>
                            <connects>
                                <connect connectorId="pin13G" modelIndex="152949" layer="breadboardbreadboard"/>
                            </connects>
                        </connector>
                        <connector connectorId="connector1" layer="copper0">
                            <geometry x="0" y="0"/>
                            <connects>
                                <connect connectorId="pin13E" modelIndex="152949" layer="breadboardbreadboard"/>
                            </connects>
                        </connector>
                    </connectors>
                </pcbView>
                <schematicView layer="schematic">
                    <geometry z="2.50089" x="233.954" y="292.187"/>
                    <titleGeometry visible="true" x="270.829" y="278.187" z="6.50007" xOffset="36.875" yOffset="-14" textColor="#000000" fontSize="5">
                        <displayKey key=""/>
                        <displayKey key="part number"/>
                        <displayKey key="resistance"/>
                        <displayKey key="power"/>
                    </titleGeometry>
                    <connectors>
                        <connector connectorId="connector0" layer="schematic">
                            <geometry x="0" y="0"/>
                            <connects>
                                <connect connectorId="pin13G" modelIndex="152949" layer="breadboardbreadboard"/>
                            </connects>
                        </connector>
                        <connector connectorId="connector1" layer="schematic">
                            <geometry x="0" y="0"/>
                            <connects>
                                <connect connectorId="pin13E" modelIndex="152949" layer="breadboardbreadboard"/>
                            </connects>
                        </connector>
                    </connectors>
                </schematicView>
            </views>
        </instance>
        <instance moduleIdRef="WireModuleID" modelIndex="85410420" path=":/resources/parts/core/wire.fzp">
            <title>Wire35</title>
            <views>
                <breadboardView layer="breadboardWire">
                    <geometry z="3.50057" x="86.3684" y="26.7365" x1="0" y1="0" x2="-0.0175" y2="99" wireFlags="64"/>
                    <wireExtras mils="22.2222" color="#404040" opacity="1" banded="0"/>
                    <connectors>
                        <connector connectorId="connector0" layer="breadboardWire">
                            <geometry x="0" y="0"/>
                            <connects>
                                <connect connectorId="pin19Z" modelIndex="152949" layer="breadboardbreadboard"/>
                            </connects>
                        </connector>
                        <connector connectorId="connector1" layer="breadboardWire">
                            <geometry x="0" y="0"/>
                            <connects>
                                <connect connectorId="pin19E" modelIndex="152949" layer="breadboardbreadboard"/>
                            </connects>
                        </connector>
                    </connectors>
                </breadboardView>
                <pcbView layer="copper1trace">
                    <geometry z="9.50094" x="136.816" y="62.1257" x1="0" y1="0" x2="6.98042" y2="7.10543e-15" wireFlags="64"/>
                    <wireExtras mils="11.1111" color="#f2c600" opacity="1" banded="0"/>
                    <connectors>
                        <connector connectorId="connector0" layer="copper1trace">
                            <geometry x="0" y="0"/>
                            <connects>
                                <connect connectorId="pin19Z" modelIndex="152949" layer="breadboardbreadboard"/>
                            </connects>
                        </connector>
                        <connector connectorId="connector1" layer="copper1trace">
                            <geometry x="0" y="0"/>
                            <connects>
                                <connect connectorId="pin19E" modelIndex="152949" layer="breadboardbreadboard"/>
                            </connects>
                        </connector>
                    </connectors>
                </pcbView>
                <schematicView layer="schematicTrace">
                    <geometry z="5.50094" x="136.816" y="62.1257" x1="0" y1="0" x2="6.98042" y2="7.10543e-15" wireFlags="64"/>
                    <wireExtras mils="9.7222" color="#404040" opacity="1" banded="0"/>
                    <connectors>
                        <connector connectorId="connector0" layer="schematicTrace">
                            <geometry x="0" y="0"/>
                            <connects>
                                <connect connectorId="pin19Z" modelIndex="152949" layer="breadboardbreadboard"/>
                            </connects>
                        </connector>
                        <connector connectorId="connector1" layer="schematicTrace">
                            <geometry x="0" y="0"/>
                            <connects>
                                <connect connectorId="pin19E" modelIndex="152949" layer="breadboardbreadboard"/>
                            </connects>
                        </connector>
                    </connectors>
                </schematicView>
            </views>
        </instance>
        <instance moduleIdRef="Breadboard-RSR03MB102-ModuleID" modelIndex="152949" path="/Applications/Fritzing.app/Contents/MacOS/fritzing-parts/core/breadboard2.fzp">
            <title>Breadboard1</title>
            <views>
                <breadboardView layer="breadboardbreadboard">
                    <geometry z="1.50021" x="-89.2979" y="17.7321"/>
                    <connectors>
                        <connector connectorId="pin3Z" layer="breadboardbreadboard">
                            <geometry x="0" y="0"/>
                            <connects>
                                <connect connectorId="connector0" modelIndex="85437654" layer="breadboardWire"/>
                            </connects>
                        </connector>
                        <connector connectorId="pin24D" layer="breadboardbreadboard">
                            <geometry x="0" y="0"/>
                            <connects>
                                <connect connectorId="connector0" modelIndex="85448076" layer="breadboard"/>
                            </connects>
                        </connector>
                        <connector connectorId="pin24E" layer="breadboardbreadboard">
                            <geometry x="0" y="0"/>
                            <connects>
                                <connect connectorId="connector4" modelIndex="85440805" layer="breadboard"/>
                            </connects>
                        </connector>
                        <connector connectorId="pin24F" layer="breadboardbreadboard">
                            <geometry x="0" y="0"/>
                            <connects>
                                <connect connectorId="connector1" modelIndex="85440805" layer="breadboard"/>
                            </connects>
                        </connector>
                        <connector connectorId="pin24J" layer="breadboardbreadboard">
                            <geometry x="0" y="0"/>
                            <connects>
                                <connect connectorId="connector1" modelIndex="85446124" layer="breadboardWire"/>
                            </connects>
                        </connector>
                        <connector connectorId="pin24Z" layer="breadboardbreadboard">
                            <geometry x="0" y="0"/>
                            <connects>
                                <connect connectorId="connector0" modelIndex="85446124" layer="breadboardWire"/>
                            </connects>
                        </connector>
                        <connector connectorId="pin37D" layer="breadboardbreadboard">
                            <geometry x="0" y="0"/>
                            <connects>
                                <connect connectorId="connector1" modelIndex="85444887" layer="breadboard"/>
                            </connects>
                        </connector>
                        <connector connectorId="pin37E" layer="breadboardbreadboard">
                            <geometry x="0" y="0"/>
                            <connects>
                                <connect connectorId="connector0" modelIndex="85444811" layer="breadboardWire"/>
                            </connects>
                        </connector>
                        <connector connectorId="pin4Y" layer="breadboardbreadboard">
                            <geometry x="0" y="0"/>
                            <connects>
                                <connect connectorId="connector0" modelIndex="85445205" layer="breadboardWire"/>
                            </connects>
                        </connector>
                        <connector connectorId="pin25E" layer="breadboardbreadboard">
                            <geometry x="0" y="0"/>
                            <connects>
                                <connect connectorId="connector5" modelIndex="85440805" layer="breadboard"/>
                            </connects>
                        </connector>
                        <connector connectorId="pin25F" layer="breadboardbreadboard">
                            <geometry x="0" y="0"/>
                            <connects>
                                <connect connectorId="connector0" modelIndex="85440805" layer="breadboard"/>
                            </connects>
                        </connector>
                        <connector connectorId="pin25G" layer="breadboardbreadboard">
                            <geometry x="0" y="0"/>
                            <connects>
                                <connect connectorId="connector0" modelIndex="85437446" layer="breadboard"/>
                            </connects>
                        </connector>
                        <connector connectorId="pin5D" layer="breadboardbreadboard">
                            <geometry x="0" y="0"/>
                            <connects>
                                <connect connectorId="connector1" modelIndex="85447451" layer="breadboardWire"/>
                            </connects>
                        </connector>
                        <connector connectorId="pin25J" layer="breadboardbreadboard">
                            <geometry x="0" y="0"/>
                            <connects>
                                <connect connectorId="connector1" modelIndex="85451918" layer="breadboard"/>
                            </connects>
                        </connector>
                        <connector connectorId="pin5E" layer="breadboardbreadboard">
                            <geometry x="0" y="0"/>
                            <connects>
                                <connect connectorId="connector3" modelIndex="153254" layer="breadboard"/>
                            </connects>
                        </connector>
                        <connector connectorId="pin5F" layer="breadboardbreadboard">
                            <geometry x="0" y="0"/>
                            <connects>
                                <connect connectorId="connector2" modelIndex="153254" layer="breadboard"/>
                            </connects>
                        </connector>
                        <connector connectorId="pin13D" layer="breadboardbreadboard">
                            <geometry x="0" y="0"/>
                            <connects>
                                <connect connectorId="connector1" modelIndex="85410391" layer="breadboard"/>
                            </connects>
                        </connector>
                        <connector connectorId="pin13E" layer="breadboardbreadboard">
                            <geometry x="0" y="0"/>
                            <connects>
                                <connect connectorId="connector1" modelIndex="85410394" layer="breadboard"/>
                            </connects>
                        </connector>
                        <connector connectorId="pin13G" layer="breadboardbreadboard">
                            <geometry x="0" y="0"/>
                            <connects>
                                <connect connectorId="connector0" modelIndex="85410394" layer="breadboard"/>
                            </connects>
                        </connector>
                        <connector connectorId="pin13J" layer="breadboardbreadboard">
                            <geometry x="0" y="0"/>
                            <connects>
                                <connect connectorId="connector0" modelIndex="85444799" layer="breadboardWire"/>
                            </connects>
                        </connector>
                        <connector connectorId="pin25Z" layer="breadboardbreadboard">
                            <geometry x="0" y="0"/>
                            <connects>
                                <connect connectorId="connector0" modelIndex="85451918" layer="breadboard"/>
                            </connects>
                        </connector>
                        <connector connectorId="pin38D" layer="breadboardbreadboard">
                            <geometry x="0" y="0"/>
                            <connects>
                                <connect connectorId="connector0" modelIndex="85444887" layer="breadboard"/>
                            </connects>
                        </connector>
                        <connector connectorId="pin38E" layer="breadboardbreadboard">
                            <geometry x="0" y="0"/>
                            <connects>
                                <connect connectorId="connector1" modelIndex="85444918" layer="breadboard"/>
                            </connects>
                        </connector>
                        <connector connectorId="pin38G" layer="breadboardbreadboard">
                            <geometry x="0" y="0"/>
                            <connects>
                                <connect connectorId="connector0" modelIndex="85444918" layer="breadboard"/>
                            </connects>
                        </connector>
                        <connector connectorId="pin38J" layer="breadboardbreadboard">
                            <geometry x="0" y="0"/>
                            <connects>
                                <connect connectorId="connector1" modelIndex="85444958" layer="breadboardWire"/>
                            </connects>
                        </connector>
                        <connector connectorId="pin6D" layer="breadboardbreadboard">
                            <geometry x="0" y="0"/>
                            <connects>
                                <connect connectorId="connector0" modelIndex="85447438" layer="breadboard"/>
                            </connects>
                        </connector>
                        <connector connectorId="pin6E" layer="breadboardbreadboard">
                            <geometry x="0" y="0"/>
                            <connects>
                                <connect connectorId="connector4" modelIndex="153254" layer="breadboard"/>
                            </connects>
                        </connector>
                        <connector connectorId="pin6F" layer="breadboardbreadboard">
                            <geometry x="0" y="0"/>
                            <connects>
                                <connect connectorId="connector1" modelIndex="153254" layer="breadboard"/>
                            </connects>
                        </connector>
                        <connector connectorId="pin14D" layer="breadboardbreadboard">
                            <geometry x="0" y="0"/>
                            <connects>
                                <connect connectorId="connector0" modelIndex="85410391" layer="breadboard"/>
                            </connects>
                        </connector>
                        <connector connectorId="pin14E" layer="breadboardbreadboard">
                            <geometry x="0" y="0"/>
                            <connects>
                                <connect connectorId="connector0" modelIndex="85446009" layer="breadboardWire"/>
                            </connects>
                        </connector>
                        <connector connectorId="pin6J" layer="breadboardbreadboard">
                            <geometry x="0" y="0"/>
                            <connects>
                                <connect connectorId="connector1" modelIndex="85446147" layer="breadboardWire"/>
                            </connects>
                        </connector>
                        <connector connectorId="pin6Z" layer="breadboardbreadboard">
                            <geometry x="0" y="0"/>
                            <connects>
                                <connect connectorId="connector0" modelIndex="85446147" layer="breadboardWire"/>
                            </connects>
                        </connector>
                        <connector connectorId="pin7E" layer="breadboardbreadboard">
                            <geometry x="0" y="0"/>
                            <connects>
                                <connect connectorId="connector5" modelIndex="153254" layer="breadboard"/>
                            </connects>
                        </connector>
                        <connector connectorId="pin7F" layer="breadboardbreadboard">
                            <geometry x="0" y="0"/>
                            <connects>
                                <connect connectorId="connector0" modelIndex="153254" layer="breadboard"/>
                            </connects>
                        </connector>
                        <connector connectorId="pin7G" layer="breadboardbreadboard">
                            <geometry x="0" y="0"/>
                            <connects>
                                <connect connectorId="connector0" modelIndex="85437504" layer="breadboard"/>
                            </connects>
                        </connector>
                        <connector connectorId="pin7J" layer="breadboardbreadboard">
                            <geometry x="0" y="0"/>
                            <connects>
                                <connect connectorId="connector1" modelIndex="85452088" layer="breadboardWire"/>
                                <connect connectorId="connector1" modelIndex="85452086" layer="breadboard"/>
                            </connects>
                        </connector>
                        <connector connectorId="pin39Y" layer="breadboardbreadboard">
                            <geometry x="0" y="0"/>
                            <connects>
                                <connect connectorId="connector0" modelIndex="85444958" layer="breadboardWire"/>
                            </connects>
                        </connector>
                        <connector connectorId="pin7Z" layer="breadboardbreadboard">
                            <geometry x="0" y="0"/>
                            <connects>
                                <connect connectorId="connector0" modelIndex="85452086" layer="breadboard"/>
                            </connects>
                        </connector>
                        <connector connectorId="pin15Z" layer="breadboardbreadboard">
                            <geometry x="0" y="0"/>
                            <connects>
                                <connect connectorId="connector1" modelIndex="85446009" layer="breadboardWire"/>
                            </connects>
                        </connector>
                        <connector connectorId="pin16D" layer="breadboardbreadboard">
                            <geometry x="0" y="0"/>
                            <connects>
                                <connect connectorId="connector2" modelIndex="85410039" layer="breadboard"/>
                            </connects>
                        </connector>
                        <connector connectorId="pin16E" layer="breadboardbreadboard">
                            <geometry x="0" y="0"/>
                            <connects>
                                <connect connectorId="connector0" modelIndex="85444790" layer="breadboardWire"/>
                            </connects>
                        </connector>
                        <connector connectorId="pin29A" layer="breadboardbreadboard">
                            <geometry x="0" y="0"/>
                            <connects>
                                <connect connectorId="connector1" modelIndex="85448086" layer="breadboardWire"/>
                            </connects>
                        </connector>
                        <connector connectorId="pin29D" layer="breadboardbreadboard">
                            <geometry x="0" y="0"/>
                            <connects>
                                <connect connectorId="connector1" modelIndex="85448076" layer="breadboard"/>
                            </connects>
                        </connector>
                        <connector connectorId="pin29G" layer="breadboardbreadboard">
                            <geometry x="0" y="0"/>
                            <connects>
                                <connect connectorId="connector1" modelIndex="85437446" layer="breadboard"/>
                            </connects>
                        </connector>
                        <connector connectorId="pin29J" layer="breadboardbreadboard">
                            <geometry x="0" y="0"/>
                            <connects>
                                <connect connectorId="connector1" modelIndex="85446188" layer="breadboardWire"/>
                            </connects>
                        </connector>
                        <connector connectorId="pin18D" layer="breadboardbreadboard">
                            <geometry x="0" y="0"/>
                            <connects>
                                <connect connectorId="connector1" modelIndex="85410039" layer="breadboard"/>
                            </connects>
                        </connector>
                        <connector connectorId="pin18E" layer="breadboardbreadboard">
                            <geometry x="0" y="0"/>
                            <connects>
                                <connect connectorId="connector1" modelIndex="85445902" layer="breadboardWire"/>
                            </connects>
                        </connector>
                        <connector connectorId="pin18Y" layer="breadboardbreadboard">
                            <geometry x="0" y="0"/>
                            <connects>
                                <connect connectorId="connector0" modelIndex="85445902" layer="breadboardWire"/>
                            </connects>
                        </connector>
                        <connector connectorId="pin19D" layer="breadboardbreadboard">
                            <geometry x="0" y="0"/>
                            <connects>
                                <connect connectorId="connector0" modelIndex="85410039" layer="breadboard"/>
                            </connects>
                        </connector>
                        <connector connectorId="pin19E" layer="breadboardbreadboard">
                            <geometry x="0" y="0"/>
                            <connects>
                                <connect connectorId="connector1" modelIndex="85410420" layer="breadboardWire"/>
                            </connects>
                        </connector>
                        <connector connectorId="pin19Z" layer="breadboardbreadboard">
                            <geometry x="0" y="0"/>
                            <connects>
                                <connect connectorId="connector0" modelIndex="85410420" layer="breadboardWire"/>
                            </connects>
                        </connector>
                        <connector connectorId="pin60Z" layer="breadboardbreadboard">
                            <geometry x="0" y="0"/>
                            <connects>
                                <connect connectorId="connector1" modelIndex="85444684" layer="breadboardWire"/>
                            </connects>
                        </connector>
                        <connector connectorId="pin61Y" layer="breadboardbreadboard">
                            <geometry x="0" y="0"/>
                            <connects>
                                <connect connectorId="connector1" modelIndex="85444734" layer="breadboardWire"/>
                            </connects>
                        </connector>
                        <connector connectorId="pin51F" layer="breadboardbreadboard">
                            <geometry x="0" y="0"/>
                            <connects>
                                <connect connectorId="connector13" modelIndex="153003" layer="breadboard"/>
                            </connects>
                        </connector>
                        <connector connectorId="pin52F" layer="breadboardbreadboard">
                            <geometry x="0" y="0"/>
                            <connects>
                                <connect connectorId="connector14" modelIndex="153003" layer="breadboard"/>
                            </connects>
                        </connector>
                        <connector connectorId="pin52I" layer="breadboardbreadboard">
                            <geometry x="0" y="0"/>
                            <connects>
                                <connect connectorId="connector0" modelIndex="85444661" layer="breadboardWire"/>
                            </connects>
                        </connector>
                        <connector connectorId="pin40D" layer="breadboardbreadboard">
                            <geometry x="0" y="0"/>
                            <connects>
                                <connect connectorId="connector1" modelIndex="85444890" layer="breadboard"/>
                            </connects>
                        </connector>
                        <connector connectorId="pin40E" layer="breadboardbreadboard">
                            <geometry x="0" y="0"/>
                            <connects>
                                <connect connectorId="connector0" modelIndex="85444814" layer="breadboardWire"/>
                            </connects>
                        </connector>
                        <connector connectorId="pin53F" layer="breadboardbreadboard">
                            <geometry x="0" y="0"/>
                            <connects>
                                <connect connectorId="connector15" modelIndex="153003" layer="breadboard"/>
                            </connects>
                        </connector>
                        <connector connectorId="pin53I" layer="breadboardbreadboard">
                            <geometry x="0" y="0"/>
                            <connects>
                                <connect connectorId="connector0" modelIndex="153268" layer="breadboardWire"/>
                            </connects>
                        </connector>
                        <connector connectorId="pin41D" layer="breadboardbreadboard">
                            <geometry x="0" y="0"/>
                            <connects>
                                <connect connectorId="connector0" modelIndex="85444890" layer="breadboard"/>
                            </connects>
                        </connector>
                        <connector connectorId="pin41E" layer="breadboardbreadboard">
                            <geometry x="0" y="0"/>
                            <connects>
                                <connect connectorId="connector1" modelIndex="85444912" layer="breadboard"/>
                            </connects>
                        </connector>
                        <connector connectorId="pin41G" layer="breadboardbreadboard">
                            <geometry x="0" y="0"/>
                            <connects>
                                <connect connectorId="connector0" modelIndex="85444912" layer="breadboard"/>
                            </connects>
                        </connector>
                        <connector connectorId="pin41J" layer="breadboardbreadboard">
                            <geometry x="0" y="0"/>
                            <connects>
                                <connect connectorId="connector1" modelIndex="85444939" layer="breadboardWire"/>
                            </connects>
                        </connector>
                        <connector connectorId="pin41Y" layer="breadboardbreadboard">
                            <geometry x="0" y="0"/>
                            <connects>
                                <connect connectorId="connector0" modelIndex="85444939" layer="breadboardWire"/>
                                <connect connectorId="connector1" modelIndex="85445015" layer="breadboardWire"/>
                                <connect connectorId="connector0" modelIndex="85445015" layer="breadboardWire"/>
                            </connects>
                        </connector>
                        <connector connectorId="pin54F" layer="breadboardbreadboard">
                            <geometry x="0" y="0"/>
                            <connects>
                                <connect connectorId="connector16" modelIndex="153003" layer="breadboard"/>
                            </connects>
                        </connector>
                        <connector connectorId="pin54J" layer="breadboardbreadboard">
                            <geometry x="0" y="0"/>
                            <connects>
                                <connect connectorId="connector0" modelIndex="85446920" layer="breadboardWire"/>
                            </connects>
                        </connector>
                        <connector connectorId="pin54Y" layer="breadboardbreadboard">
                            <geometry x="0" y="0"/>
                            <connects>
                                <connect connectorId="connector1" modelIndex="85446920" layer="breadboardWire"/>
                            </connects>
                        </connector>
                        <connector connectorId="pin55F" layer="breadboardbreadboard">
                            <geometry x="0" y="0"/>
                            <connects>
                                <connect connectorId="connector17" modelIndex="153003" layer="breadboard"/>
                            </connects>
                        </connector>
                        <connector connectorId="pin55J" layer="breadboardbreadboard">
                            <geometry x="0" y="0"/>
                            <connects>
                                <connect connectorId="connector0" modelIndex="85447006" layer="breadboardWire"/>
                            </connects>
                        </connector>
                        <connector connectorId="pin43D" layer="breadboardbreadboard">
                            <geometry x="0" y="0"/>
                            <connects>
                                <connect connectorId="connector1" modelIndex="85444884" layer="breadboard"/>
                            </connects>
                        </connector>
                        <connector connectorId="pin43E" layer="breadboardbreadboard">
                            <geometry x="0" y="0"/>
                            <connects>
                                <connect connectorId="connector0" modelIndex="85444817" layer="breadboardWire"/>
                            </connects>
                        </connector>
                        <connector connectorId="pin55Z" layer="breadboardbreadboard">
                            <geometry x="0" y="0"/>
                            <connects>
                                <connect connectorId="connector1" modelIndex="85447006" layer="breadboardWire"/>
                            </connects>
                        </connector>
                        <connector connectorId="pin31X" layer="breadboardbreadboard">
                            <geometry x="0" y="0"/>
                            <connects>
                                <connect connectorId="connector0" modelIndex="85447258" layer="breadboardWire"/>
                            </connects>
                        </connector>
                        <connector connectorId="pin31Z" layer="breadboardbreadboard">
                            <geometry x="0" y="0"/>
                            <connects>
                                <connect connectorId="connector1" modelIndex="85447258" layer="breadboardWire"/>
                            </connects>
                        </connector>
                        <connector connectorId="pin44D" layer="breadboardbreadboard">
                            <geometry x="0" y="0"/>
                            <connects>
                                <connect connectorId="connector0" modelIndex="85444884" layer="breadboard"/>
                            </connects>
                        </connector>
                        <connector connectorId="pin44E" layer="breadboardbreadboard">
                            <geometry x="0" y="0"/>
                            <connects>
                                <connect connectorId="connector1" modelIndex="85444901" layer="breadboard"/>
                            </connects>
                        </connector>
                        <connector connectorId="pin44G" layer="breadboardbreadboard">
                            <geometry x="0" y="0"/>
                            <connects>
                                <connect connectorId="connector0" modelIndex="85444901" layer="breadboard"/>
                            </connects>
                        </connector>
                        <connector connectorId="pin44J" layer="breadboardbreadboard">
                            <geometry x="0" y="0"/>
                            <connects>
                                <connect connectorId="connector1" modelIndex="85444924" layer="breadboardWire"/>
                            </connects>
                        </connector>
                        <connector connectorId="pin57Z" layer="breadboardbreadboard">
                            <geometry x="0" y="0"/>
                            <connects>
                                <connect connectorId="connector1" modelIndex="85447068" layer="breadboardWire"/>
                            </connects>
                        </connector>
                        <connector connectorId="pin45Y" layer="breadboardbreadboard">
                            <geometry x="0" y="0"/>
                            <connects>
                                <connect connectorId="connector0" modelIndex="85444924" layer="breadboardWire"/>
                            </connects>
                        </connector>
                        <connector connectorId="pin33W" layer="breadboardbreadboard">
                            <geometry x="0" y="0"/>
                            <connects>
                                <connect connectorId="connector0" modelIndex="85447291" layer="breadboardWire"/>
                            </connects>
                        </connector>
                        <connector connectorId="pin33Y" layer="breadboardbreadboard">
                            <geometry x="0" y="0"/>
                            <connects>
                                <connect connectorId="connector1" modelIndex="85447291" layer="breadboardWire"/>
                            </connects>
                        </connector>
                        <connector connectorId="pin58Y" layer="breadboardbreadboard">
                            <geometry x="0" y="0"/>
                            <connects>
                                <connect connectorId="connector1" modelIndex="85447130" layer="breadboardWire"/>
                            </connects>
                        </connector>
                        <connector connectorId="pin34Y" layer="breadboardbreadboard">
                            <geometry x="0" y="0"/>
                            <connects>
                                <connect connectorId="connector0" modelIndex="153258" layer="breadboardWire"/>
                            </connects>
                        </connector>
                        <connector connectorId="pin23D" layer="breadboardbreadboard">
                            <geometry x="0" y="0"/>
                            <connects>
                                <connect connectorId="connector1" modelIndex="85448069" layer="breadboardWire"/>
                            </connects>
                        </connector>
                        <connector connectorId="pin23E" layer="breadboardbreadboard">
                            <geometry x="0" y="0"/>
                            <connects>
                                <connect connectorId="connector3" modelIndex="85440805" layer="breadboard"/>
                            </connects>
                        </connector>
                        <connector connectorId="pin23F" layer="breadboardbreadboard">
                            <geometry x="0" y="0"/>
                            <connects>
                                <connect connectorId="connector2" modelIndex="85440805" layer="breadboard"/>
                            </connects>
                        </connector>
                        <connector connectorId="pin11A" layer="breadboardbreadboard">
                            <geometry x="0" y="0"/>
                            <connects>
                                <connect connectorId="connector1" modelIndex="85447445" layer="breadboardWire"/>
                            </connects>
                        </connector>
                        <connector connectorId="pin11D" layer="breadboardbreadboard">
                            <geometry x="0" y="0"/>
                            <connects>
                                <connect connectorId="connector1" modelIndex="85447438" layer="breadboard"/>
                            </connects>
                        </connector>
                        <connector connectorId="pin11G" layer="breadboardbreadboard">
                            <geometry x="0" y="0"/>
                            <connects>
                                <connect connectorId="connector1" modelIndex="85437504" layer="breadboard"/>
                            </connects>
                        </connector>
                        <connector connectorId="pin35Z" layer="breadboardbreadboard">
                            <geometry x="0" y="0"/>
                            <connects>
                                <connect connectorId="connector0" modelIndex="153261" layer="breadboardWire"/>
                            </connects>
                        </connector>
                        <connector connectorId="pin11J" layer="breadboardbreadboard">
                            <geometry x="0" y="0"/>
                            <connects>
                                <connect connectorId="connector1" modelIndex="85446174" layer="breadboardWire"/>
                            </connects>
                        </connector>
                    </connectors>
                </breadboardView>
                <pcbView layer="breadboardbreadboard">
                    <geometry z="-0.49924" x="0" y="0"/>
                    <connectors>
                        <connector connectorId="pin3Z" layer="breadboardbreadboard">
                            <geometry x="0" y="0"/>
                            <connects>
                                <connect connectorId="connector0" modelIndex="85437654" layer="copper1trace"/>
                            </connects>
                        </connector>
                        <connector connectorId="pin24D" layer="breadboardbreadboard">
                            <geometry x="0" y="0"/>
                            <connects>
                                <connect connectorId="connector0" modelIndex="85448076" layer="copper0"/>
                            </connects>
                        </connector>
                        <connector connectorId="pin24E" layer="breadboardbreadboard">
                            <geometry x="0" y="0"/>
                            <connects>
                                <connect connectorId="connector4" modelIndex="85440805" layer="copper0"/>
                            </connects>
                        </connector>
                        <connector connectorId="pin24F" layer="breadboardbreadboard">
                            <geometry x="0" y="0"/>
                            <connects>
                                <connect connectorId="connector1" modelIndex="85440805" layer="copper0"/>
                            </connects>
                        </connector>
                        <connector connectorId="pin24J" layer="breadboardbreadboard">
                            <geometry x="0" y="0"/>
                            <connects>
                                <connect connectorId="connector1" modelIndex="85446124" layer="copper1trace"/>
                            </connects>
                        </connector>
                        <connector connectorId="pin24Z" layer="breadboardbreadboard">
                            <geometry x="0" y="0"/>
                            <connects>
                                <connect connectorId="connector0" modelIndex="85446124" layer="copper1trace"/>
                            </connects>
                        </connector>
                        <connector connectorId="pin37D" layer="breadboardbreadboard">
                            <geometry x="0" y="0"/>
                            <connects>
                                <connect connectorId="connector1" modelIndex="85444887" layer="copper0"/>
                            </connects>
                        </connector>
                        <connector connectorId="pin37E" layer="breadboardbreadboard">
                            <geometry x="0" y="0"/>
                            <connects>
                                <connect connectorId="connector0" modelIndex="85444811" layer="copper1trace"/>
                            </connects>
                        </connector>
                        <connector connectorId="pin4Y" layer="breadboardbreadboard">
                            <geometry x="0" y="0"/>
                            <connects>
                                <connect connectorId="connector0" modelIndex="85445205" layer="copper1trace"/>
                            </connects>
                        </connector>
                        <connector connectorId="pin25E" layer="breadboardbreadboard">
                            <geometry x="0" y="0"/>
                            <connects>
                                <connect connectorId="connector5" modelIndex="85440805" layer="copper0"/>
                            </connects>
                        </connector>
                        <connector connectorId="pin25F" layer="breadboardbreadboard">
                            <geometry x="0" y="0"/>
                            <connects>
                                <connect connectorId="connector0" modelIndex="85440805" layer="copper0"/>
                            </connects>
                        </connector>
                        <connector connectorId="pin25G" layer="breadboardbreadboard">
                            <geometry x="0" y="0"/>
                            <connects>
                                <connect connectorId="connector0" modelIndex="85437446" layer="copper0"/>
                            </connects>
                        </connector>
                        <connector connectorId="pin5D" layer="breadboardbreadboard">
                            <geometry x="0" y="0"/>
                            <connects>
                                <connect connectorId="connector1" modelIndex="85447451" layer="copper1trace"/>
                            </connects>
                        </connector>
                        <connector connectorId="pin25J" layer="breadboardbreadboard">
                            <geometry x="0" y="0"/>
                            <connects>
                                <connect connectorId="connector1" modelIndex="85451918" layer="copper0"/>
                            </connects>
                        </connector>
                        <connector connectorId="pin5E" layer="breadboardbreadboard">
                            <geometry x="0" y="0"/>
                            <connects>
                                <connect connectorId="connector3" modelIndex="153254" layer="copper0"/>
                            </connects>
                        </connector>
                        <connector connectorId="pin5F" layer="breadboardbreadboard">
                            <geometry x="0" y="0"/>
                            <connects>
                                <connect connectorId="connector2" modelIndex="153254" layer="copper0"/>
                            </connects>
                        </connector>
                        <connector connectorId="pin13D" layer="breadboardbreadboard">
                            <geometry x="0" y="0"/>
                            <connects>
                                <connect connectorId="connector1" modelIndex="85410391" layer="copper0"/>
                            </connects>
                        </connector>
                        <connector connectorId="pin13E" layer="breadboardbreadboard">
                            <geometry x="0" y="0"/>
                            <connects>
                                <connect connectorId="connector1" modelIndex="85410394" layer="copper0"/>
                            </connects>
                        </connector>
                        <connector connectorId="pin13G" layer="breadboardbreadboard">
                            <geometry x="0" y="0"/>
                            <connects>
                                <connect connectorId="connector0" modelIndex="85410394" layer="copper0"/>
                            </connects>
                        </connector>
                        <connector connectorId="pin13J" layer="breadboardbreadboard">
                            <geometry x="0" y="0"/>
                            <connects>
                                <connect connectorId="connector0" modelIndex="85444799" layer="copper1trace"/>
                            </connects>
                        </connector>
                        <connector connectorId="pin25Z" layer="breadboardbreadboard">
                            <geometry x="0" y="0"/>
                            <connects>
                                <connect connectorId="connector0" modelIndex="85451918" layer="copper0"/>
                            </connects>
                        </connector>
                        <connector connectorId="pin38D" layer="breadboardbreadboard">
                            <geometry x="0" y="0"/>
                            <connects>
                                <connect connectorId="connector0" modelIndex="85444887" layer="copper0"/>
                            </connects>
                        </connector>
                        <connector connectorId="pin38E" layer="breadboardbreadboard">
                            <geometry x="0" y="0"/>
                            <connects>
                                <connect connectorId="connector1" modelIndex="85444918" layer="copper0"/>
                            </connects>
                        </connector>
                        <connector connectorId="pin38G" layer="breadboardbreadboard">
                            <geometry x="0" y="0"/>
                            <connects>
                                <connect connectorId="connector0" modelIndex="85444918" layer="copper0"/>
                            </connects>
                        </connector>
                        <connector connectorId="pin38J" layer="breadboardbreadboard">
                            <geometry x="0" y="0"/>
                            <connects>
                                <connect connectorId="connector1" modelIndex="85444958" layer="copper1trace"/>
                            </connects>
                        </connector>
                        <connector connectorId="pin6D" layer="breadboardbreadboard">
                            <geometry x="0" y="0"/>
                            <connects>
                                <connect connectorId="connector0" modelIndex="85447438" layer="copper0"/>
                            </connects>
                        </connector>
                        <connector connectorId="pin6E" layer="breadboardbreadboard">
                            <geometry x="0" y="0"/>
                            <connects>
                                <connect connectorId="connector4" modelIndex="153254" layer="copper0"/>
                            </connects>
                        </connector>
                        <connector connectorId="pin6F" layer="breadboardbreadboard">
                            <geometry x="0" y="0"/>
                            <connects>
                                <connect connectorId="connector1" modelIndex="153254" layer="copper0"/>
                            </connects>
                        </connector>
                        <connector connectorId="pin14D" layer="breadboardbreadboard">
                            <geometry x="0" y="0"/>
                            <connects>
                                <connect connectorId="connector0" modelIndex="85410391" layer="copper0"/>
                            </connects>
                        </connector>
                        <connector connectorId="pin14E" layer="breadboardbreadboard">
                            <geometry x="0" y="0"/>
                            <connects>
                                <connect connectorId="connector0" modelIndex="85446009" layer="copper1trace"/>
                            </connects>
                        </connector>
                        <connector connectorId="pin6J" layer="breadboardbreadboard">
                            <geometry x="0" y="0"/>
                            <connects>
                                <connect connectorId="connector1" modelIndex="85446147" layer="copper1trace"/>
                            </connects>
                        </connector>
                        <connector connectorId="pin6Z" layer="breadboardbreadboard">
                            <geometry x="0" y="0"/>
                            <connects>
                                <connect connectorId="connector0" modelIndex="85446147" layer="copper1trace"/>
                            </connects>
                        </connector>
                        <connector connectorId="pin7E" layer="breadboardbreadboard">
                            <geometry x="0" y="0"/>
                            <connects>
                                <connect connectorId="connector5" modelIndex="153254" layer="copper0"/>
                            </connects>
                        </connector>
                        <connector connectorId="pin7F" layer="breadboardbreadboard">
                            <geometry x="0" y="0"/>
                            <connects>
                                <connect connectorId="connector0" modelIndex="153254" layer="copper0"/>
                            </connects>
                        </connector>
                        <connector connectorId="pin7G" layer="breadboardbreadboard">
                            <geometry x="0" y="0"/>
                            <connects>
                                <connect connectorId="connector0" modelIndex="85437504" layer="copper0"/>
                            </connects>
                        </connector>
                        <connector connectorId="pin7J" layer="breadboardbreadboard">
                            <geometry x="0" y="0"/>
                            <connects>
                                <connect connectorId="connector1" modelIndex="85452088" layer="copper1trace"/>
                                <connect connectorId="connector1" modelIndex="85452086" layer="copper0"/>
                            </connects>
                        </connector>
                        <connector connectorId="pin39Y" layer="breadboardbreadboard">
                            <geometry x="0" y="0"/>
                            <connects>
                                <connect connectorId="connector0" modelIndex="85444958" layer="copper1trace"/>
                            </connects>
                        </connector>
                        <connector connectorId="pin7Z" layer="breadboardbreadboard">
                            <geometry x="0" y="0"/>
                            <connects>
                                <connect connectorId="connector0" modelIndex="85452086" layer="copper0"/>
                            </connects>
                        </connector>
                        <connector connectorId="pin15Z" layer="breadboardbreadboard">
                            <geometry x="0" y="0"/>
                            <connects>
                                <connect connectorId="connector1" modelIndex="85446009" layer="copper1trace"/>
                            </connects>
                        </connector>
                        <connector connectorId="pin16D" layer="breadboardbreadboard">
                            <geometry x="0" y="0"/>
                            <connects>
                                <connect connectorId="connector2" modelIndex="85410039" layer="copper0"/>
                            </connects>
                        </connector>
                        <connector connectorId="pin16E" layer="breadboardbreadboard">
                            <geometry x="0" y="0"/>
                            <connects>
                                <connect connectorId="connector0" modelIndex="85444790" layer="copper1trace"/>
                            </connects>
                        </connector>
                        <connector connectorId="pin29A" layer="breadboardbreadboard">
                            <geometry x="0" y="0"/>
                            <connects>
                                <connect connectorId="connector1" modelIndex="85448086" layer="copper1trace"/>
                            </connects>
                        </connector>
                        <connector connectorId="pin29D" layer="breadboardbreadboard">
                            <geometry x="0" y="0"/>
                            <connects>
                                <connect connectorId="connector1" modelIndex="85448076" layer="copper0"/>
                            </connects>
                        </connector>
                        <connector connectorId="pin29G" layer="breadboardbreadboard">
                            <geometry x="0" y="0"/>
                            <connects>
                                <connect connectorId="connector1" modelIndex="85437446" layer="copper0"/>
                            </connects>
                        </connector>
                        <connector connectorId="pin29J" layer="breadboardbreadboard">
                            <geometry x="0" y="0"/>
                            <connects>
                                <connect connectorId="connector1" modelIndex="85446188" layer="copper1trace"/>
                            </connects>
                        </connector>
                        <connector connectorId="pin17I" layer="breadboardbreadboard">
                            <geometry x="0" y="0"/>
                            <connects>
                                <connect connectorId="connector2" modelIndex="85410039" layer="copper0"/>
                            </connects>
                        </connector>
                        <connector connectorId="pin18D" layer="breadboardbreadboard">
                            <geometry x="0" y="0"/>
                            <connects>
                                <connect connectorId="connector1" modelIndex="85410039" layer="copper0"/>
                            </connects>
                        </connector>
                        <connector connectorId="pin18E" layer="breadboardbreadboard">
                            <geometry x="0" y="0"/>
                            <connects>
                                <connect connectorId="connector1" modelIndex="85445902" layer="copper1trace"/>
                            </connects>
                        </connector>
                        <connector connectorId="pin18Y" layer="breadboardbreadboard">
                            <geometry x="0" y="0"/>
                            <connects>
                                <connect connectorId="connector0" modelIndex="85445902" layer="copper1trace"/>
                            </connects>
                        </connector>
                        <connector connectorId="pin19D" layer="breadboardbreadboard">
                            <geometry x="0" y="0"/>
                            <connects>
                                <connect connectorId="connector0" modelIndex="85410039" layer="copper0"/>
                            </connects>
                        </connector>
                        <connector connectorId="pin19E" layer="breadboardbreadboard">
                            <geometry x="0" y="0"/>
                            <connects>
                                <connect connectorId="connector1" modelIndex="85410420" layer="copper1trace"/>
                            </connects>
                        </connector>
                        <connector connectorId="pin19I" layer="breadboardbreadboard">
                            <geometry x="0" y="0"/>
                            <connects>
                                <connect connectorId="connector1" modelIndex="85410039" layer="copper0"/>
                            </connects>
                        </connector>
                        <connector connectorId="pin19Z" layer="breadboardbreadboard">
                            <geometry x="0" y="0"/>
                            <connects>
                                <connect connectorId="connector0" modelIndex="85410420" layer="copper1trace"/>
                            </connects>
                        </connector>
                        <connector connectorId="pin60Z" layer="breadboardbreadboard">
                            <geometry x="0" y="0"/>
                            <connects>
                                <connect connectorId="connector1" modelIndex="85444684" layer="copper1trace"/>
                            </connects>
                        </connector>
                        <connector connectorId="pin61Y" layer="breadboardbreadboard">
                            <geometry x="0" y="0"/>
                            <connects>
                                <connect connectorId="connector1" modelIndex="85444734" layer="copper1trace"/>
                            </connects>
                        </connector>
                        <connector connectorId="pin51F" layer="breadboardbreadboard">
                            <geometry x="0" y="0"/>
                            <connects>
                                <connect connectorId="connector13" modelIndex="153003" layer="copper0"/>
                            </connects>
                        </connector>
                        <connector connectorId="pin52F" layer="breadboardbreadboard">
                            <geometry x="0" y="0"/>
                            <connects>
                                <connect connectorId="connector14" modelIndex="153003" layer="copper0"/>
                            </connects>
                        </connector>
                        <connector connectorId="pin52I" layer="breadboardbreadboard">
                            <geometry x="0" y="0"/>
                            <connects>
                                <connect connectorId="connector0" modelIndex="85444661" layer="copper1trace"/>
                            </connects>
                        </connector>
                        <connector connectorId="pin40D" layer="breadboardbreadboard">
                            <geometry x="0" y="0"/>
                            <connects>
                                <connect connectorId="connector1" modelIndex="85444890" layer="copper0"/>
                            </connects>
                        </connector>
                        <connector connectorId="pin40E" layer="breadboardbreadboard">
                            <geometry x="0" y="0"/>
                            <connects>
                                <connect connectorId="connector0" modelIndex="85444814" layer="copper1trace"/>
                            </connects>
                        </connector>
                        <connector connectorId="pin53F" layer="breadboardbreadboard">
                            <geometry x="0" y="0"/>
                            <connects>
                                <connect connectorId="connector15" modelIndex="153003" layer="copper0"/>
                            </connects>
                        </connector>
                        <connector connectorId="pin53I" layer="breadboardbreadboard">
                            <geometry x="0" y="0"/>
                            <connects>
                                <connect connectorId="connector0" modelIndex="153268" layer="copper1trace"/>
                            </connects>
                        </connector>
                        <connector connectorId="pin41D" layer="breadboardbreadboard">
                            <geometry x="0" y="0"/>
                            <connects>
                                <connect connectorId="connector0" modelIndex="85444890" layer="copper0"/>
                            </connects>
                        </connector>
                        <connector connectorId="pin41E" layer="breadboardbreadboard">
                            <geometry x="0" y="0"/>
                            <connects>
                                <connect connectorId="connector1" modelIndex="85444912" layer="copper0"/>
                            </connects>
                        </connector>
                        <connector connectorId="pin41G" layer="breadboardbreadboard">
                            <geometry x="0" y="0"/>
                            <connects>
                                <connect connectorId="connector0" modelIndex="85444912" layer="copper0"/>
                            </connects>
                        </connector>
                        <connector connectorId="pin41J" layer="breadboardbreadboard">
                            <geometry x="0" y="0"/>
                            <connects>
                                <connect connectorId="connector1" modelIndex="85444939" layer="copper1trace"/>
                            </connects>
                        </connector>
                        <connector connectorId="pin41Y" layer="breadboardbreadboard">
                            <geometry x="0" y="0"/>
                            <connects>
                                <connect connectorId="connector0" modelIndex="85444939" layer="copper1trace"/>
                                <connect connectorId="connector1" modelIndex="85445015" layer="copper1trace"/>
                                <connect connectorId="connector0" modelIndex="85445015" layer="copper1trace"/>
                            </connects>
                        </connector>
                        <connector connectorId="pin54F" layer="breadboardbreadboard">
                            <geometry x="0" y="0"/>
                            <connects>
                                <connect connectorId="connector13" modelIndex="153003" layer="copper0"/>
                                <connect connectorId="connector16" modelIndex="153003" layer="copper0"/>
                            </connects>
                        </connector>
                        <connector connectorId="pin54J" layer="breadboardbreadboard">
                            <geometry x="0" y="0"/>
                            <connects>
                                <connect connectorId="connector0" modelIndex="85446920" layer="copper1trace"/>
                            </connects>
                        </connector>
                        <connector connectorId="pin54Y" layer="breadboardbreadboard">
                            <geometry x="0" y="0"/>
                            <connects>
                                <connect connectorId="connector1" modelIndex="85446920" layer="copper1trace"/>
                            </connects>
                        </connector>
                        <connector connectorId="pin55F" layer="breadboardbreadboard">
                            <geometry x="0" y="0"/>
                            <connects>
                                <connect connectorId="connector14" modelIndex="153003" layer="copper0"/>
                                <connect connectorId="connector17" modelIndex="153003" layer="copper0"/>
                            </connects>
                        </connector>
                        <connector connectorId="pin55J" layer="breadboardbreadboard">
                            <geometry x="0" y="0"/>
                            <connects>
                                <connect connectorId="connector0" modelIndex="85447006" layer="copper1trace"/>
                            </connects>
                        </connector>
                        <connector connectorId="pin43D" layer="breadboardbreadboard">
                            <geometry x="0" y="0"/>
                            <connects>
                                <connect connectorId="connector1" modelIndex="85444884" layer="copper0"/>
                            </connects>
                        </connector>
                        <connector connectorId="pin43E" layer="breadboardbreadboard">
                            <geometry x="0" y="0"/>
                            <connects>
                                <connect connectorId="connector0" modelIndex="85444817" layer="copper1trace"/>
                            </connects>
                        </connector>
                        <connector connectorId="pin55Z" layer="breadboardbreadboard">
                            <geometry x="0" y="0"/>
                            <connects>
                                <connect connectorId="connector1" modelIndex="85447006" layer="copper1trace"/>
                            </connects>
                        </connector>
                        <connector connectorId="pin56F" layer="breadboardbreadboard">
                            <geometry x="0" y="0"/>
                            <connects>
                                <connect connectorId="connector15" modelIndex="153003" layer="copper0"/>
                            </connects>
                        </connector>
                        <connector connectorId="pin31X" layer="breadboardbreadboard">
                            <geometry x="0" y="0"/>
                            <connects>
                                <connect connectorId="connector0" modelIndex="85447258" layer="copper1trace"/>
                            </connects>
                        </connector>
                        <connector connectorId="pin31Z" layer="breadboardbreadboard">
                            <geometry x="0" y="0"/>
                            <connects>
                                <connect connectorId="connector1" modelIndex="85447258" layer="copper1trace"/>
                            </connects>
                        </connector>
                        <connector connectorId="pin44D" layer="breadboardbreadboard">
                            <geometry x="0" y="0"/>
                            <connects>
                                <connect connectorId="connector0" modelIndex="85444884" layer="copper0"/>
                            </connects>
                        </connector>
                        <connector connectorId="pin44E" layer="breadboardbreadboard">
                            <geometry x="0" y="0"/>
                            <connects>
                                <connect connectorId="connector1" modelIndex="85444901" layer="copper0"/>
                            </connects>
                        </connector>
                        <connector connectorId="pin44G" layer="breadboardbreadboard">
                            <geometry x="0" y="0"/>
                            <connects>
                                <connect connectorId="connector0" modelIndex="85444901" layer="copper0"/>
                            </connects>
                        </connector>
                        <connector connectorId="pin44J" layer="breadboardbreadboard">
                            <geometry x="0" y="0"/>
                            <connects>
                                <connect connectorId="connector1" modelIndex="85444924" layer="copper1trace"/>
                            </connects>
                        </connector>
                        <connector connectorId="pin20I" layer="breadboardbreadboard">
                            <geometry x="0" y="0"/>
                            <connects>
                                <connect connectorId="connector0" modelIndex="85410039" layer="copper0"/>
                            </connects>
                        </connector>
                        <connector connectorId="pin57F" layer="breadboardbreadboard">
                            <geometry x="0" y="0"/>
                            <connects>
                                <connect connectorId="connector16" modelIndex="153003" layer="copper0"/>
                            </connects>
                        </connector>
                        <connector connectorId="pin57Z" layer="breadboardbreadboard">
                            <geometry x="0" y="0"/>
                            <connects>
                                <connect connectorId="connector1" modelIndex="85447068" layer="copper1trace"/>
                            </connects>
                        </connector>
                        <connector connectorId="pin45Y" layer="breadboardbreadboard">
                            <geometry x="0" y="0"/>
                            <connects>
                                <connect connectorId="connector0" modelIndex="85444924" layer="copper1trace"/>
                            </connects>
                        </connector>
                        <connector connectorId="pin58F" layer="breadboardbreadboard">
                            <geometry x="0" y="0"/>
                            <connects>
                                <connect connectorId="connector17" modelIndex="153003" layer="copper0"/>
                            </connects>
                        </connector>
                        <connector connectorId="pin33W" layer="breadboardbreadboard">
                            <geometry x="0" y="0"/>
                            <connects>
                                <connect connectorId="connector0" modelIndex="85447291" layer="copper1trace"/>
                            </connects>
                        </connector>
                        <connector connectorId="pin33Y" layer="breadboardbreadboard">
                            <geometry x="0" y="0"/>
                            <connects>
                                <connect connectorId="connector1" modelIndex="85447291" layer="copper1trace"/>
                            </connects>
                        </connector>
                        <connector connectorId="pin58Y" layer="breadboardbreadboard">
                            <geometry x="0" y="0"/>
                            <connects>
                                <connect connectorId="connector1" modelIndex="85447130" layer="copper1trace"/>
                            </connects>
                        </connector>
                        <connector connectorId="pin34Y" layer="breadboardbreadboard">
                            <geometry x="0" y="0"/>
                            <connects>
                                <connect connectorId="connector0" modelIndex="153258" layer="copper1trace"/>
                            </connects>
                        </connector>
                        <connector connectorId="pin23D" layer="breadboardbreadboard">
                            <geometry x="0" y="0"/>
                            <connects>
                                <connect connectorId="connector1" modelIndex="85448069" layer="copper1trace"/>
                            </connects>
                        </connector>
                        <connector connectorId="pin23E" layer="breadboardbreadboard">
                            <geometry x="0" y="0"/>
                            <connects>
                                <connect connectorId="connector3" modelIndex="85440805" layer="copper0"/>
                            </connects>
                        </connector>
                        <connector connectorId="pin23F" layer="breadboardbreadboard">
                            <geometry x="0" y="0"/>
                            <connects>
                                <connect connectorId="connector2" modelIndex="85440805" layer="copper0"/>
                            </connects>
                        </connector>
                        <connector connectorId="pin11A" layer="breadboardbreadboard">
                            <geometry x="0" y="0"/>
                            <connects>
                                <connect connectorId="connector1" modelIndex="85447445" layer="copper1trace"/>
                            </connects>
                        </connector>
                        <connector connectorId="pin11D" layer="breadboardbreadboard">
                            <geometry x="0" y="0"/>
                            <connects>
                                <connect connectorId="connector1" modelIndex="85447438" layer="copper0"/>
                            </connects>
                        </connector>
                        <connector connectorId="pin11G" layer="breadboardbreadboard">
                            <geometry x="0" y="0"/>
                            <connects>
                                <connect connectorId="connector1" modelIndex="85437504" layer="copper0"/>
                            </connects>
                        </connector>
                        <connector connectorId="pin35Z" layer="breadboardbreadboard">
                            <geometry x="0" y="0"/>
                            <connects>
                                <connect connectorId="connector0" modelIndex="153261" layer="copper1trace"/>
                            </connects>
                        </connector>
                        <connector connectorId="pin11J" layer="breadboardbreadboard">
                            <geometry x="0" y="0"/>
                            <connects>
                                <connect connectorId="connector1" modelIndex="85446174" layer="copper1trace"/>
                            </connects>
                        </connector>
                    </connectors>
                </pcbView>
                <schematicView layer="breadboardbreadboard">
                    <geometry z="-0.49924" x="0" y="0"/>
                    <connectors>
                        <connector connectorId="pin3Z" layer="breadboardbreadboard">
                            <geometry x="0" y="0"/>
                            <connects>
                                <connect connectorId="connector0" modelIndex="85437654" layer="schematicTrace"/>
                            </connects>
                        </connector>
                        <connector connectorId="pin24D" layer="breadboardbreadboard">
                            <geometry x="0" y="0"/>
                            <connects>
                                <connect connectorId="connector0" modelIndex="85448076" layer="schematic"/>
                            </connects>
                        </connector>
                        <connector connectorId="pin24E" layer="breadboardbreadboard">
                            <geometry x="0" y="0"/>
                            <connects>
                                <connect connectorId="connector4" modelIndex="85440805" layer="schematic"/>
                            </connects>
                        </connector>
                        <connector connectorId="pin24F" layer="breadboardbreadboard">
                            <geometry x="0" y="0"/>
                            <connects>
                                <connect connectorId="connector1" modelIndex="85440805" layer="schematic"/>
                            </connects>
                        </connector>
                        <connector connectorId="pin24J" layer="breadboardbreadboard">
                            <geometry x="0" y="0"/>
                            <connects>
                                <connect connectorId="connector1" modelIndex="85446124" layer="schematicTrace"/>
                            </connects>
                        </connector>
                        <connector connectorId="pin24Z" layer="breadboardbreadboard">
                            <geometry x="0" y="0"/>
                            <connects>
                                <connect connectorId="connector0" modelIndex="85446124" layer="schematicTrace"/>
                            </connects>
                        </connector>
                        <connector connectorId="pin37D" layer="breadboardbreadboard">
                            <geometry x="0" y="0"/>
                            <connects>
                                <connect connectorId="connector1" modelIndex="85444887" layer="schematic"/>
                            </connects>
                        </connector>
                        <connector connectorId="pin37E" layer="breadboardbreadboard">
                            <geometry x="0" y="0"/>
                            <connects>
                                <connect connectorId="connector0" modelIndex="85444811" layer="schematicTrace"/>
                            </connects>
                        </connector>
                        <connector connectorId="pin4Y" layer="breadboardbreadboard">
                            <geometry x="0" y="0"/>
                            <connects>
                                <connect connectorId="connector0" modelIndex="85445205" layer="schematicTrace"/>
                            </connects>
                        </connector>
                        <connector connectorId="pin25E" layer="breadboardbreadboard">
                            <geometry x="0" y="0"/>
                            <connects>
                                <connect connectorId="connector5" modelIndex="85440805" layer="schematic"/>
                            </connects>
                        </connector>
                        <connector connectorId="pin25F" layer="breadboardbreadboard">
                            <geometry x="0" y="0"/>
                            <connects>
                                <connect connectorId="connector0" modelIndex="85440805" layer="schematic"/>
                            </connects>
                        </connector>
                        <connector connectorId="pin25G" layer="breadboardbreadboard">
                            <geometry x="0" y="0"/>
                            <connects>
                                <connect connectorId="connector0" modelIndex="85437446" layer="schematic"/>
                            </connects>
                        </connector>
                        <connector connectorId="pin5D" layer="breadboardbreadboard">
                            <geometry x="0" y="0"/>
                            <connects>
                                <connect connectorId="connector1" modelIndex="85447451" layer="schematicTrace"/>
                            </connects>
                        </connector>
                        <connector connectorId="pin25J" layer="breadboardbreadboard">
                            <geometry x="0" y="0"/>
                            <connects>
                                <connect connectorId="connector1" modelIndex="85451918" layer="schematic"/>
                            </connects>
                        </connector>
                        <connector connectorId="pin5E" layer="breadboardbreadboard">
                            <geometry x="0" y="0"/>
                            <connects>
                                <connect connectorId="connector3" modelIndex="153254" layer="schematic"/>
                            </connects>
                        </connector>
                        <connector connectorId="pin5F" layer="breadboardbreadboard">
                            <geometry x="0" y="0"/>
                            <connects>
                                <connect connectorId="connector2" modelIndex="153254" layer="schematic"/>
                            </connects>
                        </connector>
                        <connector connectorId="pin13D" layer="breadboardbreadboard">
                            <geometry x="0" y="0"/>
                            <connects>
                                <connect connectorId="connector1" modelIndex="85410391" layer="schematic"/>
                            </connects>
                        </connector>
                        <connector connectorId="pin13E" layer="breadboardbreadboard">
                            <geometry x="0" y="0"/>
                            <connects>
                                <connect connectorId="connector1" modelIndex="85410394" layer="schematic"/>
                            </connects>
                        </connector>
                        <connector connectorId="pin13G" layer="breadboardbreadboard">
                            <geometry x="0" y="0"/>
                            <connects>
                                <connect connectorId="connector0" modelIndex="85410394" layer="schematic"/>
                            </connects>
                        </connector>
                        <connector connectorId="pin13J" layer="breadboardbreadboard">
                            <geometry x="0" y="0"/>
                            <connects>
                                <connect connectorId="connector0" modelIndex="85444799" layer="schematicTrace"/>
                            </connects>
                        </connector>
                        <connector connectorId="pin25Z" layer="breadboardbreadboard">
                            <geometry x="0" y="0"/>
                            <connects>
                                <connect connectorId="connector0" modelIndex="85451918" layer="schematic"/>
                            </connects>
                        </connector>
                        <connector connectorId="pin38D" layer="breadboardbreadboard">
                            <geometry x="0" y="0"/>
                            <connects>
                                <connect connectorId="connector0" modelIndex="85444887" layer="schematic"/>
                            </connects>
                        </connector>
                        <connector connectorId="pin38E" layer="breadboardbreadboard">
                            <geometry x="0" y="0"/>
                            <connects>
                                <connect connectorId="connector1" modelIndex="85444918" layer="schematic"/>
                            </connects>
                        </connector>
                        <connector connectorId="pin38G" layer="breadboardbreadboard">
                            <geometry x="0" y="0"/>
                            <connects>
                                <connect connectorId="connector0" modelIndex="85444918" layer="schematic"/>
                            </connects>
                        </connector>
                        <connector connectorId="pin38J" layer="breadboardbreadboard">
                            <geometry x="0" y="0"/>
                            <connects>
                                <connect connectorId="connector1" modelIndex="85444958" layer="schematicTrace"/>
                            </connects>
                        </connector>
                        <connector connectorId="pin6D" layer="breadboardbreadboard">
                            <geometry x="0" y="0"/>
                            <connects>
                                <connect connectorId="connector0" modelIndex="85447438" layer="schematic"/>
                            </connects>
                        </connector>
                        <connector connectorId="pin6E" layer="breadboardbreadboard">
                            <geometry x="0" y="0"/>
                            <connects>
                                <connect connectorId="connector4" modelIndex="153254" layer="schematic"/>
                            </connects>
                        </connector>
                        <connector connectorId="pin6F" layer="breadboardbreadboard">
                            <geometry x="0" y="0"/>
                            <connects>
                                <connect connectorId="connector1" modelIndex="153254" layer="schematic"/>
                            </connects>
                        </connector>
                        <connector connectorId="pin14D" layer="breadboardbreadboard">
                            <geometry x="0" y="0"/>
                            <connects>
                                <connect connectorId="connector0" modelIndex="85410391" layer="schematic"/>
                            </connects>
                        </connector>
                        <connector connectorId="pin14E" layer="breadboardbreadboard">
                            <geometry x="0" y="0"/>
                            <connects>
                                <connect connectorId="connector0" modelIndex="85446009" layer="schematicTrace"/>
                            </connects>
                        </connector>
                        <connector connectorId="pin6J" layer="breadboardbreadboard">
                            <geometry x="0" y="0"/>
                            <connects>
                                <connect connectorId="connector1" modelIndex="85446147" layer="schematicTrace"/>
                            </connects>
                        </connector>
                        <connector connectorId="pin6Z" layer="breadboardbreadboard">
                            <geometry x="0" y="0"/>
                            <connects>
                                <connect connectorId="connector0" modelIndex="85446147" layer="schematicTrace"/>
                            </connects>
                        </connector>
                        <connector connectorId="pin7E" layer="breadboardbreadboard">
                            <geometry x="0" y="0"/>
                            <connects>
                                <connect connectorId="connector5" modelIndex="153254" layer="schematic"/>
                            </connects>
                        </connector>
                        <connector connectorId="pin7F" layer="breadboardbreadboard">
                            <geometry x="0" y="0"/>
                            <connects>
                                <connect connectorId="connector0" modelIndex="153254" layer="schematic"/>
                            </connects>
                        </connector>
                        <connector connectorId="pin7G" layer="breadboardbreadboard">
                            <geometry x="0" y="0"/>
                            <connects>
                                <connect connectorId="connector0" modelIndex="85437504" layer="schematic"/>
                            </connects>
                        </connector>
                        <connector connectorId="pin7J" layer="breadboardbreadboard">
                            <geometry x="0" y="0"/>
                            <connects>
                                <connect connectorId="connector1" modelIndex="85452088" layer="schematicTrace"/>
                                <connect connectorId="connector1" modelIndex="85452086" layer="schematic"/>
                            </connects>
                        </connector>
                        <connector connectorId="pin39Y" layer="breadboardbreadboard">
                            <geometry x="0" y="0"/>
                            <connects>
                                <connect connectorId="connector0" modelIndex="85444958" layer="schematicTrace"/>
                            </connects>
                        </connector>
                        <connector connectorId="pin7Z" layer="breadboardbreadboard">
                            <geometry x="0" y="0"/>
                            <connects>
                                <connect connectorId="connector0" modelIndex="85452086" layer="schematic"/>
                            </connects>
                        </connector>
                        <connector connectorId="pin15Z" layer="breadboardbreadboard">
                            <geometry x="0" y="0"/>
                            <connects>
                                <connect connectorId="connector1" modelIndex="85446009" layer="schematicTrace"/>
                            </connects>
                        </connector>
                        <connector connectorId="pin16D" layer="breadboardbreadboard">
                            <geometry x="0" y="0"/>
                            <connects>
                                <connect connectorId="connector2" modelIndex="85410039" layer="schematic"/>
                            </connects>
                        </connector>
                        <connector connectorId="pin16E" layer="breadboardbreadboard">
                            <geometry x="0" y="0"/>
                            <connects>
                                <connect connectorId="connector0" modelIndex="85444790" layer="schematicTrace"/>
                            </connects>
                        </connector>
                        <connector connectorId="pin29A" layer="breadboardbreadboard">
                            <geometry x="0" y="0"/>
                            <connects>
                                <connect connectorId="connector1" modelIndex="85448086" layer="schematicTrace"/>
                            </connects>
                        </connector>
                        <connector connectorId="pin29D" layer="breadboardbreadboard">
                            <geometry x="0" y="0"/>
                            <connects>
                                <connect connectorId="connector1" modelIndex="85448076" layer="schematic"/>
                            </connects>
                        </connector>
                        <connector connectorId="pin29G" layer="breadboardbreadboard">
                            <geometry x="0" y="0"/>
                            <connects>
                                <connect connectorId="connector1" modelIndex="85437446" layer="schematic"/>
                            </connects>
                        </connector>
                        <connector connectorId="pin29J" layer="breadboardbreadboard">
                            <geometry x="0" y="0"/>
                            <connects>
                                <connect connectorId="connector1" modelIndex="85446188" layer="schematicTrace"/>
                            </connects>
                        </connector>
                        <connector connectorId="pin17I" layer="breadboardbreadboard">
                            <geometry x="0" y="0"/>
                            <connects>
                                <connect connectorId="connector2" modelIndex="85410039" layer="schematic"/>
                            </connects>
                        </connector>
                        <connector connectorId="pin18D" layer="breadboardbreadboard">
                            <geometry x="0" y="0"/>
                            <connects>
                                <connect connectorId="connector1" modelIndex="85410039" layer="schematic"/>
                            </connects>
                        </connector>
                        <connector connectorId="pin18E" layer="breadboardbreadboard">
                            <geometry x="0" y="0"/>
                            <connects>
                                <connect connectorId="connector1" modelIndex="85445902" layer="schematicTrace"/>
                            </connects>
                        </connector>
                        <connector connectorId="pin18Y" layer="breadboardbreadboard">
                            <geometry x="0" y="0"/>
                            <connects>
                                <connect connectorId="connector0" modelIndex="85445902" layer="schematicTrace"/>
                            </connects>
                        </connector>
                        <connector connectorId="pin19D" layer="breadboardbreadboard">
                            <geometry x="0" y="0"/>
                            <connects>
                                <connect connectorId="connector0" modelIndex="85410039" layer="schematic"/>
                            </connects>
                        </connector>
                        <connector connectorId="pin19E" layer="breadboardbreadboard">
                            <geometry x="0" y="0"/>
                            <connects>
                                <connect connectorId="connector1" modelIndex="85410420" layer="schematicTrace"/>
                            </connects>
                        </connector>
                        <connector connectorId="pin19I" layer="breadboardbreadboard">
                            <geometry x="0" y="0"/>
                            <connects>
                                <connect connectorId="connector1" modelIndex="85410039" layer="schematic"/>
                            </connects>
                        </connector>
                        <connector connectorId="pin19Z" layer="breadboardbreadboard">
                            <geometry x="0" y="0"/>
                            <connects>
                                <connect connectorId="connector0" modelIndex="85410420" layer="schematicTrace"/>
                            </connects>
                        </connector>
                        <connector connectorId="pin60Z" layer="breadboardbreadboard">
                            <geometry x="0" y="0"/>
                            <connects>
                                <connect connectorId="connector1" modelIndex="85444684" layer="schematicTrace"/>
                            </connects>
                        </connector>
                        <connector connectorId="pin61Y" layer="breadboardbreadboard">
                            <geometry x="0" y="0"/>
                            <connects>
                                <connect connectorId="connector1" modelIndex="85444734" layer="schematicTrace"/>
                            </connects>
                        </connector>
                        <connector connectorId="pin51F" layer="breadboardbreadboard">
                            <geometry x="0" y="0"/>
                            <connects>
                                <connect connectorId="connector13" modelIndex="153003" layer="schematic"/>
                            </connects>
                        </connector>
                        <connector connectorId="pin52F" layer="breadboardbreadboard">
                            <geometry x="0" y="0"/>
                            <connects>
                                <connect connectorId="connector14" modelIndex="153003" layer="schematic"/>
                            </connects>
                        </connector>
                        <connector connectorId="pin52I" layer="breadboardbreadboard">
                            <geometry x="0" y="0"/>
                            <connects>
                                <connect connectorId="connector0" modelIndex="85444661" layer="schematicTrace"/>
                            </connects>
                        </connector>
                        <connector connectorId="pin40D" layer="breadboardbreadboard">
                            <geometry x="0" y="0"/>
                            <connects>
                                <connect connectorId="connector1" modelIndex="85444890" layer="schematic"/>
                            </connects>
                        </connector>
                        <connector connectorId="pin40E" layer="breadboardbreadboard">
                            <geometry x="0" y="0"/>
                            <connects>
                                <connect connectorId="connector0" modelIndex="85444814" layer="schematicTrace"/>
                            </connects>
                        </connector>
                        <connector connectorId="pin53F" layer="breadboardbreadboard">
                            <geometry x="0" y="0"/>
                            <connects>
                                <connect connectorId="connector15" modelIndex="153003" layer="schematic"/>
                            </connects>
                        </connector>
                        <connector connectorId="pin53I" layer="breadboardbreadboard">
                            <geometry x="0" y="0"/>
                            <connects>
                                <connect connectorId="connector0" modelIndex="153268" layer="schematicTrace"/>
                            </connects>
                        </connector>
                        <connector connectorId="pin41D" layer="breadboardbreadboard">
                            <geometry x="0" y="0"/>
                            <connects>
                                <connect connectorId="connector0" modelIndex="85444890" layer="schematic"/>
                            </connects>
                        </connector>
                        <connector connectorId="pin41E" layer="breadboardbreadboard">
                            <geometry x="0" y="0"/>
                            <connects>
                                <connect connectorId="connector1" modelIndex="85444912" layer="schematic"/>
                            </connects>
                        </connector>
                        <connector connectorId="pin41G" layer="breadboardbreadboard">
                            <geometry x="0" y="0"/>
                            <connects>
                                <connect connectorId="connector0" modelIndex="85444912" layer="schematic"/>
                            </connects>
                        </connector>
                        <connector connectorId="pin41J" layer="breadboardbreadboard">
                            <geometry x="0" y="0"/>
                            <connects>
                                <connect connectorId="connector1" modelIndex="85444939" layer="schematicTrace"/>
                            </connects>
                        </connector>
                        <connector connectorId="pin41Y" layer="breadboardbreadboard">
                            <geometry x="0" y="0"/>
                            <connects>
                                <connect connectorId="connector0" modelIndex="85444939" layer="schematicTrace"/>
                                <connect connectorId="connector1" modelIndex="85445015" layer="schematicTrace"/>
                                <connect connectorId="connector0" modelIndex="85445015" layer="schematicTrace"/>
                            </connects>
                        </connector>
                        <connector connectorId="pin54F" layer="breadboardbreadboard">
                            <geometry x="0" y="0"/>
                            <connects>
                                <connect connectorId="connector13" modelIndex="153003" layer="schematic"/>
                                <connect connectorId="connector16" modelIndex="153003" layer="schematic"/>
                            </connects>
                        </connector>
                        <connector connectorId="pin54J" layer="breadboardbreadboard">
                            <geometry x="0" y="0"/>
                            <connects>
                                <connect connectorId="connector0" modelIndex="85446920" layer="schematicTrace"/>
                            </connects>
                        </connector>
                        <connector connectorId="pin54Y" layer="breadboardbreadboard">
                            <geometry x="0" y="0"/>
                            <connects>
                                <connect connectorId="connector1" modelIndex="85446920" layer="schematicTrace"/>
                            </connects>
                        </connector>
                        <connector connectorId="pin55F" layer="breadboardbreadboard">
                            <geometry x="0" y="0"/>
                            <connects>
                                <connect connectorId="connector14" modelIndex="153003" layer="schematic"/>
                                <connect connectorId="connector17" modelIndex="153003" layer="schematic"/>
                            </connects>
                        </connector>
                        <connector connectorId="pin55J" layer="breadboardbreadboard">
                            <geometry x="0" y="0"/>
                            <connects>
                                <connect connectorId="connector0" modelIndex="85447006" layer="schematicTrace"/>
                            </connects>
                        </connector>
                        <connector connectorId="pin43D" layer="breadboardbreadboard">
                            <geometry x="0" y="0"/>
                            <connects>
                                <connect connectorId="connector1" modelIndex="85444884" layer="schematic"/>
                            </connects>
                        </connector>
                        <connector connectorId="pin43E" layer="breadboardbreadboard">
                            <geometry x="0" y="0"/>
                            <connects>
                                <connect connectorId="connector0" modelIndex="85444817" layer="schematicTrace"/>
                            </connects>
                        </connector>
                        <connector connectorId="pin55Z" layer="breadboardbreadboard">
                            <geometry x="0" y="0"/>
                            <connects>
                                <connect connectorId="connector1" modelIndex="85447006" layer="schematicTrace"/>
                            </connects>
                        </connector>
                        <connector connectorId="pin56F" layer="breadboardbreadboard">
                            <geometry x="0" y="0"/>
                            <connects>
                                <connect connectorId="connector15" modelIndex="153003" layer="schematic"/>
                            </connects>
                        </connector>
                        <connector connectorId="pin31X" layer="breadboardbreadboard">
                            <geometry x="0" y="0"/>
                            <connects>
                                <connect connectorId="connector0" modelIndex="85447258" layer="schematicTrace"/>
                            </connects>
                        </connector>
                        <connector connectorId="pin31Z" layer="breadboardbreadboard">
                            <geometry x="0" y="0"/>
                            <connects>
                                <connect connectorId="connector1" modelIndex="85447258" layer="schematicTrace"/>
                            </connects>
                        </connector>
                        <connector connectorId="pin44D" layer="breadboardbreadboard">
                            <geometry x="0" y="0"/>
                            <connects>
                                <connect connectorId="connector0" modelIndex="85444884" layer="schematic"/>
                            </connects>
                        </connector>
                        <connector connectorId="pin44E" layer="breadboardbreadboard">
                            <geometry x="0" y="0"/>
                            <connects>
                                <connect connectorId="connector1" modelIndex="85444901" layer="schematic"/>
                            </connects>
                        </connector>
                        <connector connectorId="pin44G" layer="breadboardbreadboard">
                            <geometry x="0" y="0"/>
                            <connects>
                                <connect connectorId="connector0" modelIndex="85444901" layer="schematic"/>
                            </connects>
                        </connector>
                        <connector connectorId="pin44J" layer="breadboardbreadboard">
                            <geometry x="0" y="0"/>
                            <connects>
                                <connect connectorId="connector1" modelIndex="85444924" layer="schematicTrace"/>
                            </connects>
                        </connector>
                        <connector connectorId="pin20I" layer="breadboardbreadboard">
                            <geometry x="0" y="0"/>
                            <connects>
                                <connect connectorId="connector0" modelIndex="85410039" layer="schematic"/>
                            </connects>
                        </connector>
                        <connector connectorId="pin57F" layer="breadboardbreadboard">
                            <geometry x="0" y="0"/>
                            <connects>
                                <connect connectorId="connector16" modelIndex="153003" layer="schematic"/>
                            </connects>
                        </connector>
                        <connector connectorId="pin57Z" layer="breadboardbreadboard">
                            <geometry x="0" y="0"/>
                            <connects>
                                <connect connectorId="connector1" modelIndex="85447068" layer="schematicTrace"/>
                            </connects>
                        </connector>
                        <connector connectorId="pin45Y" layer="breadboardbreadboard">
                            <geometry x="0" y="0"/>
                            <connects>
                                <connect connectorId="connector0" modelIndex="85444924" layer="schematicTrace"/>
                            </connects>
                        </connector>
                        <connector connectorId="pin58F" layer="breadboardbreadboard">
                            <geometry x="0" y="0"/>
                            <connects>
                                <connect connectorId="connector17" modelIndex="153003" layer="schematic"/>
                            </connects>
                        </connector>
                        <connector connectorId="pin33W" layer="breadboardbreadboard">
                            <geometry x="0" y="0"/>
                            <connects>
                                <connect connectorId="connector0" modelIndex="85447291" layer="schematicTrace"/>
                            </connects>
                        </connector>
                        <connector connectorId="pin33Y" layer="breadboardbreadboard">
                            <geometry x="0" y="0"/>
                            <connects>
                                <connect connectorId="connector1" modelIndex="85447291" layer="schematicTrace"/>
                            </connects>
                        </connector>
                        <connector connectorId="pin58Y" layer="breadboardbreadboard">
                            <geometry x="0" y="0"/>
                            <connects>
                                <connect connectorId="connector1" modelIndex="85447130" layer="schematicTrace"/>
                            </connects>
                        </connector>
                        <connector connectorId="pin34Y" layer="breadboardbreadboard">
                            <geometry x="0" y="0"/>
                            <connects>
                                <connect connectorId="connector0" modelIndex="153258" layer="schematicTrace"/>
                            </connects>
                        </connector>
                        <connector connectorId="pin23D" layer="breadboardbreadboard">
                            <geometry x="0" y="0"/>
                            <connects>
                                <connect connectorId="connector1" modelIndex="85448069" layer="schematicTrace"/>
                            </connects>
                        </connector>
                        <connector connectorId="pin23E" layer="breadboardbreadboard">
                            <geometry x="0" y="0"/>
                            <connects>
                                <connect connectorId="connector3" modelIndex="85440805" layer="schematic"/>
                            </connects>
                        </connector>
                        <connector connectorId="pin23F" layer="breadboardbreadboard">
                            <geometry x="0" y="0"/>
                            <connects>
                                <connect connectorId="connector2" modelIndex="85440805" layer="schematic"/>
                            </connects>
                        </connector>
                        <connector connectorId="pin11A" layer="breadboardbreadboard">
                            <geometry x="0" y="0"/>
                            <connects>
                                <connect connectorId="connector1" modelIndex="85447445" layer="schematicTrace"/>
                            </connects>
                        </connector>
                        <connector connectorId="pin11D" layer="breadboardbreadboard">
                            <geometry x="0" y="0"/>
                            <connects>
                                <connect connectorId="connector1" modelIndex="85447438" layer="schematic"/>
                            </connects>
                        </connector>
                        <connector connectorId="pin11G" layer="breadboardbreadboard">
                            <geometry x="0" y="0"/>
                            <connects>
                                <connect connectorId="connector1" modelIndex="85437504" layer="schematic"/>
                            </connects>
                        </connector>
                        <connector connectorId="pin35Z" layer="breadboardbreadboard">
                            <geometry x="0" y="0"/>
                            <connects>
                                <connect connectorId="connector0" modelIndex="153261" layer="schematicTrace"/>
                            </connects>
                        </connector>
                        <connector connectorId="pin11J" layer="breadboardbreadboard">
                            <geometry x="0" y="0"/>
                            <connects>
                                <connect connectorId="connector1" modelIndex="85446174" layer="schematicTrace"/>
                            </connects>
                        </connector>
                    </connectors>
                </schematicView>
            </views>
        </instance>
        <instance moduleIdRef="SparkFun-Displays-LCD-16X2-NOHOLES" modelIndex="85436775" path="/Applications/Fritzing.app/Contents/MacOS/fritzing-parts/core/sparkfun-displays-lcd-16x2-noholes.fzp">
            <property name="part number" value="Adafruit LCD display with serial backpack"/>
            <title>U3</title>
            <views>
                <breadboardView layer="breadboard">
                    <geometry z="2.50046" x="59.5212" y="339.94">
                        <transform m11="-1" m12="0" m13="0" m21="0" m22="-1" m23="0" m31="284.185" m32="135.855" m33="1"/>
                    </geometry>
                </breadboardView>
                <pcbView layer="copper0">
                    <geometry z="5.5009" x="574.293" y="1.20474"/>
                    <titleGeometry visible="true" x="858.478" y="-5.79526" z="12.5001" xOffset="284.185" yOffset="-7" textColor="#000000" fontSize="5">
                        <displayKey key=""/>
                    </titleGeometry>
                </pcbView>
                <schematicView layer="schematic">
                    <geometry z="2.5009" x="283.077" y="71.4182">
                        <transform m11="0" m12="1" m13="0" m21="-1" m22="0" m23="0" m31="104.626" m32="49.6443" m33="1"/>
                    </geometry>
                    <titleGeometry visible="true" x="338.058" y="64.4182" z="6.50009" xOffset="54.9813" yOffset="-7" textColor="#000000" fontSize="5">
                        <displayKey key=""/>
                        <displayKey key="part number"/>
                    </titleGeometry>
                </schematicView>
            </views>
        </instance>
        <instance moduleIdRef="WireModuleID" modelIndex="85436802" path=":/resources/parts/core/wire.fzp">
            <title>Wire186</title>
            <views>
                <breadboardView layer="breadboardWire">
                    <geometry z="3.50068" x="342.341" y="368.574" x1="0" y1="0" x2="179.696" y2="0" wireFlags="64"/>
                    <wireExtras mils="22.2222" color="#cc1414" opacity="1" banded="0"/>
                    <connectors>
                        <connector connectorId="connector1" layer="breadboardWire">
                            <geometry x="0" y="0"/>
                            <connects>
                                <connect connectorId="connector0" modelIndex="85436805" layer="breadboardWire"/>
                            </connects>
                        </connector>
                    </connectors>
                </breadboardView>
                <pcbView layer="copper1trace">
                    <geometry z="9.50099" x="540" y="283.333" x1="0" y1="0" x2="-2.22222" y2="-112.222" wireFlags="64"/>
                    <wireExtras mils="11.1111" color="#f2c600" opacity="1" banded="0"/>
                    <connectors>
                        <connector connectorId="connector1" layer="copper1trace">
                            <geometry x="0" y="0"/>
                            <connects>
                                <connect connectorId="connector0" modelIndex="85436805" layer="copper1trace"/>
                            </connects>
                        </connector>
                    </connectors>
                </pcbView>
                <schematicView layer="schematicTrace">
                    <geometry z="5.50099" x="540" y="283.333" x1="0" y1="0" x2="-2.22222" y2="-112.222" wireFlags="64"/>
                    <wireExtras mils="9.7222" color="#404040" opacity="1" banded="0"/>
                    <connectors>
                        <connector connectorId="connector1" layer="schematicTrace">
                            <geometry x="0" y="0"/>
                            <connects>
                                <connect connectorId="connector0" modelIndex="85436805" layer="schematicTrace"/>
                            </connects>
                        </connector>
                    </connectors>
                </schematicView>
            </views>
        </instance>
        <instance moduleIdRef="WireModuleID" modelIndex="85436805" path=":/resources/parts/core/wire.fzp">
            <title>Wire187</title>
            <views>
                <breadboardView layer="breadboardWire">
                    <geometry z="3.50067" x="522.037" y="368.574" x1="0" y1="0" x2="0" y2="-368.574" wireFlags="64"/>
                    <wireExtras mils="22.2222" color="#cc1414" opacity="1" banded="0"/>
                    <connectors>
                        <connector connectorId="connector0" layer="breadboardWire">
                            <geometry x="0" y="0"/>
                            <connects>
                                <connect connectorId="connector1" modelIndex="85436802" layer="breadboardWire"/>
                            </connects>
                        </connector>
                        <connector connectorId="connector1" layer="breadboardWire">
                            <geometry x="0" y="0"/>
                            <connects>
                                <connect connectorId="connector0" modelIndex="85444745" layer="breadboardWire"/>
                            </connects>
                        </connector>
                    </connectors>
                </breadboardView>
                <pcbView layer="copper1trace">
                    <geometry z="9.501" x="522.222" y="287.778" x1="0" y1="0" x2="17.7755" y2="-116.782" wireFlags="64"/>
                    <wireExtras mils="11.1111" color="#f2c600" opacity="1" banded="0"/>
                    <connectors>
                        <connector connectorId="connector0" layer="copper1trace">
                            <geometry x="0" y="0"/>
                            <connects>
                                <connect connectorId="connector1" modelIndex="85436802" layer="copper1trace"/>
                            </connects>
                        </connector>
                        <connector connectorId="connector1" layer="copper1trace">
                            <geometry x="0" y="0"/>
                            <connects>
                                <connect connectorId="connector0" modelIndex="85444745" layer="copper1trace"/>
                            </connects>
                        </connector>
                    </connectors>
                </pcbView>
                <schematicView layer="schematicTrace">
                    <geometry z="5.501" x="522.222" y="287.778" x1="0" y1="0" x2="17.7755" y2="-116.782" wireFlags="64"/>
                    <wireExtras mils="9.7222" color="#404040" opacity="1" banded="0"/>
                    <connectors>
                        <connector connectorId="connector0" layer="schematicTrace">
                            <geometry x="0" y="0"/>
                            <connects>
                                <connect connectorId="connector1" modelIndex="85436802" layer="schematicTrace"/>
                            </connects>
                        </connector>
                        <connector connectorId="connector1" layer="schematicTrace">
                            <geometry x="0" y="0"/>
                            <connects>
                                <connect connectorId="connector0" modelIndex="85444745" layer="schematicTrace"/>
                            </connects>
                        </connector>
                    </connectors>
                </schematicView>
            </views>
        </instance>
        <instance moduleIdRef="WireModuleID" modelIndex="85437329" path=":/resources/parts/core/wire.fzp">
            <title>Wire188</title>
            <views>
                <breadboardView layer="breadboardWire">
                    <geometry z="3.50072" x="342.341" y="377.756" x1="0" y1="0" x2="188.878" y2="0" wireFlags="64"/>
                    <wireExtras mils="22.2222" color="#404040" opacity="1" banded="0"/>
                    <connectors>
                        <connector connectorId="connector1" layer="breadboardWire">
                            <geometry x="0" y="0"/>
                            <connects>
                                <connect connectorId="connector0" modelIndex="85437332" layer="breadboardWire"/>
                            </connects>
                        </connector>
                    </connectors>
                </breadboardView>
                <pcbView layer="copper1trace">
                    <geometry z="9.50101" x="561.111" y="305.556" x1="0" y1="0" x2="-11.1111" y2="-144.444" wireFlags="64"/>
                    <wireExtras mils="11.1111" color="#f2c600" opacity="1" banded="0"/>
                    <connectors>
                        <connector connectorId="connector1" layer="copper1trace">
                            <geometry x="0" y="0"/>
                            <connects>
                                <connect connectorId="connector0" modelIndex="85437332" layer="copper1trace"/>
                            </connects>
                        </connector>
                    </connectors>
                </pcbView>
                <schematicView layer="schematicTrace">
                    <geometry z="5.50101" x="561.111" y="305.556" x1="0" y1="0" x2="-11.1111" y2="-144.444" wireFlags="64"/>
                    <wireExtras mils="9.7222" color="#404040" opacity="1" banded="0"/>
                    <connectors>
                        <connector connectorId="connector1" layer="schematicTrace">
                            <geometry x="0" y="0"/>
                            <connects>
                                <connect connectorId="connector0" modelIndex="85437332" layer="schematicTrace"/>
                            </connects>
                        </connector>
                    </connectors>
                </schematicView>
            </views>
        </instance>
        <instance moduleIdRef="WireModuleID" modelIndex="85437332" path=":/resources/parts/core/wire.fzp">
            <title>Wire189</title>
            <views>
                <breadboardView layer="breadboardWire">
                    <geometry z="3.5007" x="531.219" y="377.756" x1="0" y1="0" x2="0" y2="-386.937" wireFlags="64"/>
                    <wireExtras mils="22.2222" color="#404040" opacity="1" banded="0"/>
                    <connectors>
                        <connector connectorId="connector0" layer="breadboardWire">
                            <geometry x="0" y="0"/>
                            <connects>
                                <connect connectorId="connector1" modelIndex="85437329" layer="breadboardWire"/>
                            </connects>
                        </connector>
                        <connector connectorId="connector1" layer="breadboardWire">
                            <geometry x="0" y="0"/>
                            <connects>
                                <connect connectorId="connector0" modelIndex="85444699" layer="breadboardWire"/>
                            </connects>
                        </connector>
                    </connectors>
                </breadboardView>
                <pcbView layer="copper1trace">
                    <geometry z="9.50102" x="540" y="305.556" x1="0" y1="0" x2="8.99714" y2="-143.56" wireFlags="64"/>
                    <wireExtras mils="11.1111" color="#f2c600" opacity="1" banded="0"/>
                    <connectors>
                        <connector connectorId="connector0" layer="copper1trace">
                            <geometry x="0" y="0"/>
                            <connects>
                                <connect connectorId="connector1" modelIndex="85437329" layer="copper1trace"/>
                            </connects>
                        </connector>
                        <connector connectorId="connector1" layer="copper1trace">
                            <geometry x="0" y="0"/>
                            <connects>
                                <connect connectorId="connector0" modelIndex="85444699" layer="copper1trace"/>
                            </connects>
                        </connector>
                    </connectors>
                </pcbView>
                <schematicView layer="schematicTrace">
                    <geometry z="5.50102" x="540" y="305.556" x1="0" y1="0" x2="8.99714" y2="-143.56" wireFlags="64"/>
                    <wireExtras mils="9.7222" color="#404040" opacity="1" banded="0"/>
                    <connectors>
                        <connector connectorId="connector0" layer="schematicTrace">
                            <geometry x="0" y="0"/>
                            <connects>
                                <connect connectorId="connector1" modelIndex="85437329" layer="schematicTrace"/>
                            </connects>
                        </connector>
                        <connector connectorId="connector1" layer="schematicTrace">
                            <geometry x="0" y="0"/>
                            <connects>
                                <connect connectorId="connector0" modelIndex="85444699" layer="schematicTrace"/>
                            </connects>
                        </connector>
                    </connectors>
                </schematicView>
            </views>
        </instance>
        <instance moduleIdRef="ResistorModuleID" modelIndex="85437446" path="/Applications/Fritzing.app/Contents/MacOS/fritzing-parts/core/resistor.fzp">
            <property name="tolerance" value="±5%"/>
            <property name="resistance" value="1k"/>
            <property name="pin spacing" value="400 mil"/>
            <title>R2</title>
            <views>
                <breadboardView layer="breadboard">
                    <geometry z="2.50047" x="138.392" y="84.752"/>
                    <connectors>
                        <connector connectorId="connector0" layer="breadboard">
                            <geometry x="2.619" y="4.5405"/>
                            <leg>
                                <point x="0" y="0"/>
                                <bezier/>
                                <point x="-1.3095" y="0"/>
                                <bezier/>
                            </leg>
                            <connects>
                                <connect connectorId="pin25G" modelIndex="152949" layer="breadboardbreadboard"/>
                            </connects>
                        </connector>
                        <connector connectorId="connector1" layer="breadboard">
                            <geometry x="36.0063" y="4.5405"/>
                            <leg>
                                <point x="0" y="0"/>
                                <bezier/>
                                <point x="1.3095" y="0"/>
                                <bezier/>
                            </leg>
                            <connects>
                                <connect connectorId="pin29G" modelIndex="152949" layer="breadboardbreadboard"/>
                            </connects>
                        </connector>
                    </connectors>
                </breadboardView>
                <pcbView layer="copper0">
                    <geometry z="5.50091" x="302.625" y="122.13">
                        <transform m11="0" m12="1" m13="0" m21="-1" m22="0" m23="0" m31="25.245" m32="-17.505" m33="1"/>
                    </geometry>
                    <titleGeometry visible="true" x="345.375" y="115.13" z="12.5001" xOffset="42.75" yOffset="-7" textColor="#000000" fontSize="5">
                        <displayKey key=""/>
                    </titleGeometry>
                    <connectors>
                        <connector connectorId="connector0" layer="copper0">
                            <geometry x="0" y="0"/>
                            <connects>
                                <connect connectorId="pin25G" modelIndex="152949" layer="breadboardbreadboard"/>
                            </connects>
                        </connector>
                        <connector connectorId="connector1" layer="copper0">
                            <geometry x="0" y="0"/>
                            <connects>
                                <connect connectorId="pin29G" modelIndex="152949" layer="breadboardbreadboard"/>
                            </connects>
                        </connector>
                    </connectors>
                </pcbView>
                <schematicView layer="schematic">
                    <geometry z="2.50091" x="-72.4377" y="131.13"/>
                    <titleGeometry visible="true" x="-35.5627" y="117.13" z="6.50012" xOffset="36.875" yOffset="-14" textColor="#000000" fontSize="5">
                        <displayKey key=""/>
                        <displayKey key="part number"/>
                        <displayKey key="resistance"/>
                        <displayKey key="power"/>
                    </titleGeometry>
                    <connectors>
                        <connector connectorId="connector0" layer="schematic">
                            <geometry x="0" y="0"/>
                            <connects>
                                <connect connectorId="pin25G" modelIndex="152949" layer="breadboardbreadboard"/>
                            </connects>
                        </connector>
                        <connector connectorId="connector1" layer="schematic">
                            <geometry x="0" y="0"/>
                            <connects>
                                <connect connectorId="pin29G" modelIndex="152949" layer="breadboardbreadboard"/>
                            </connects>
                        </connector>
                    </connectors>
                </schematicView>
            </views>
        </instance>
        <instance moduleIdRef="ResistorModuleID" modelIndex="85437504" path="/Applications/Fritzing.app/Contents/MacOS/fritzing-parts/core/resistor.fzp">
            <property name="tolerance" value="±5%"/>
            <property name="resistance" value="1k"/>
            <property name="pin spacing" value="400 mil"/>
            <title>R3</title>
            <views>
                <breadboardView layer="breadboard">
                    <geometry z="2.5005" x="-23.6078" y="84.752"/>
                    <connectors>
                        <connector connectorId="connector0" layer="breadboard">
                            <geometry x="2.619" y="4.5405"/>
                            <leg>
                                <point x="0" y="0"/>
                                <bezier/>
                                <point x="-1.3095" y="0"/>
                                <bezier/>
                            </leg>
                            <connects>
                                <connect connectorId="pin7G" modelIndex="152949" layer="breadboardbreadboard"/>
                            </connects>
                        </connector>
                        <connector connectorId="connector1" layer="breadboard">
                            <geometry x="36.0063" y="4.5405"/>
                            <leg>
                                <point x="0" y="0"/>
                                <bezier/>
                                <point x="1.3095" y="0"/>
                                <bezier/>
                            </leg>
                            <connects>
                                <connect connectorId="pin11G" modelIndex="152949" layer="breadboardbreadboard"/>
                            </connects>
                        </connector>
                    </connectors>
                </breadboardView>
                <pcbView layer="copper0">
                    <geometry z="5.50092" x="338.625" y="95.13">
                        <transform m11="0" m12="1" m13="0" m21="-1" m22="0" m23="0" m31="25.245" m32="-17.505" m33="1"/>
                    </geometry>
                    <titleGeometry visible="true" x="381.375" y="88.13" z="12.5001" xOffset="42.75" yOffset="-7" textColor="#000000" fontSize="5">
                        <displayKey key=""/>
                    </titleGeometry>
                    <connectors>
                        <connector connectorId="connector0" layer="copper0">
                            <geometry x="0" y="0"/>
                            <connects>
                                <connect connectorId="pin7G" modelIndex="152949" layer="breadboardbreadboard"/>
                            </connects>
                        </connector>
                        <connector connectorId="connector1" layer="copper0">
                            <geometry x="0" y="0"/>
                            <connects>
                                <connect connectorId="pin11G" modelIndex="152949" layer="breadboardbreadboard"/>
                            </connects>
                        </connector>
                    </connectors>
                </pcbView>
                <schematicView layer="schematic">
                    <geometry z="2.50092" x="278.562" y="284.13"/>
                    <titleGeometry visible="true" x="315.437" y="270.13" z="6.50013" xOffset="36.875" yOffset="-14" textColor="#000000" fontSize="5">
                        <displayKey key=""/>
                        <displayKey key="part number"/>
                        <displayKey key="resistance"/>
                        <displayKey key="power"/>
                    </titleGeometry>
                    <connectors>
                        <connector connectorId="connector0" layer="schematic">
                            <geometry x="0" y="0"/>
                            <connects>
                                <connect connectorId="pin7G" modelIndex="152949" layer="breadboardbreadboard"/>
                            </connects>
                        </connector>
                        <connector connectorId="connector1" layer="schematic">
                            <geometry x="0" y="0"/>
                            <connects>
                                <connect connectorId="pin11G" modelIndex="152949" layer="breadboardbreadboard"/>
                            </connects>
                        </connector>
                    </connectors>
                </schematicView>
            </views>
        </instance>
        <instance moduleIdRef="richardbruneau00_09a5f6f365c59bbe6d3b1511b49f4a8c_11" modelIndex="85437587" path="/Users/cdbuiuc/Documents/Fritzing/parts/user/richardbruneau00_09a5f6f365c59bbe6d3b1511b49f4a8c_11.fzp">
            <property name="part number" value="Dual relay control board"/>
            <title>2 Channel Relay1</title>
            <views>
                <breadboardView layer="breadboard">
                    <geometry z="2.50051" x="-485.112" y="91.11">
                        <transform m11="0" m12="1" m13="0" m21="-1" m22="0" m23="0" m31="155.906" m32="-21.2562" m33="1"/>
                    </geometry>
                    <connectors>
                        <connector connectorId="connector11" layer="breadboard">
                            <geometry x="0" y="0"/>
                            <connects>
                                <connect connectorId="connector1" modelIndex="85445122" layer="breadboardWire"/>
                            </connects>
                        </connector>
                        <connector connectorId="connector12" layer="breadboard">
                            <geometry x="0" y="0"/>
                            <connects>
                                <connect connectorId="connector1" modelIndex="85445089" layer="breadboardWire"/>
                            </connects>
                        </connector>
                        <connector connectorId="connector13" layer="breadboard">
                            <geometry x="0" y="0"/>
                            <connects>
                                <connect connectorId="connector1" modelIndex="85445086" layer="breadboardWire"/>
                            </connects>
                        </connector>
                        <connector connectorId="connector14" layer="breadboard">
                            <geometry x="0" y="0"/>
                            <connects>
                                <connect connectorId="connector1" modelIndex="85445208" layer="breadboardWire"/>
                            </connects>
                        </connector>
                        <connector connectorId="connector8" layer="breadboard">
                            <geometry x="0" y="0"/>
                            <connects>
                                <connect connectorId="connector0" modelIndex="85437593" layer="breadboardWire"/>
                            </connects>
                        </connector>
                        <connector connectorId="connector16" layer="breadboard">
                            <geometry x="0" y="0"/>
                            <connects>
                                <connect connectorId="connector0" modelIndex="85437615" layer="breadboardWire"/>
                            </connects>
                        </connector>
                        <connector connectorId="connector9" layer="breadboard">
                            <geometry x="0" y="0"/>
                            <connects>
                                <connect connectorId="connector1" modelIndex="85437596" layer="breadboardWire"/>
                            </connects>
                        </connector>
                        <connector connectorId="connector17" layer="breadboard">
                            <geometry x="0" y="0"/>
                            <connects>
                                <connect connectorId="connector1" modelIndex="85437618" layer="breadboardWire"/>
                            </connects>
                        </connector>
                        <connector connectorId="connector19" layer="breadboard">
                            <geometry x="0" y="0"/>
                            <connects>
                                <connect connectorId="connector1" modelIndex="85437631" layer="breadboardWire"/>
                            </connects>
                        </connector>
                        <connector connectorId="connector20" layer="breadboard">
                            <geometry x="0" y="0"/>
                            <connects>
                                <connect connectorId="connector1" modelIndex="85437612" layer="breadboardWire"/>
                            </connects>
                        </connector>
                    </connectors>
                </breadboardView>
                <pcbView layer="copper0">
                    <geometry z="5.50093" x="1016.7" y="61.4588"/>
                    <titleGeometry visible="true" x="1193.87" y="54.4588" z="12.5001" xOffset="177.162" yOffset="-7" textColor="#000000" fontSize="5">
                        <displayKey key=""/>
                    </titleGeometry>
                    <connectors>
                        <connector connectorId="connector11" layer="copper0">
                            <geometry x="0" y="0"/>
                            <connects>
                                <connect connectorId="connector1" modelIndex="85445122" layer="copper1trace"/>
                            </connects>
                        </connector>
                        <connector connectorId="connector12" layer="copper0">
                            <geometry x="0" y="0"/>
                            <connects>
                                <connect connectorId="connector1" modelIndex="85445089" layer="copper1trace"/>
                            </connects>
                        </connector>
                        <connector connectorId="connector13" layer="copper0">
                            <geometry x="0" y="0"/>
                            <connects>
                                <connect connectorId="connector1" modelIndex="85445086" layer="copper1trace"/>
                            </connects>
                        </connector>
                        <connector connectorId="connector14" layer="copper0">
                            <geometry x="0" y="0"/>
                            <connects>
                                <connect connectorId="connector1" modelIndex="85445208" layer="copper1trace"/>
                            </connects>
                        </connector>
                        <connector connectorId="connector8" layer="copper0">
                            <geometry x="0" y="0"/>
                            <connects>
                                <connect connectorId="connector0" modelIndex="85437593" layer="copper1trace"/>
                            </connects>
                        </connector>
                        <connector connectorId="connector16" layer="copper0">
                            <geometry x="0" y="0"/>
                            <connects>
                                <connect connectorId="connector0" modelIndex="85437615" layer="copper1trace"/>
                            </connects>
                        </connector>
                        <connector connectorId="connector9" layer="copper0">
                            <geometry x="0" y="0"/>
                            <connects>
                                <connect connectorId="connector1" modelIndex="85437596" layer="copper1trace"/>
                            </connects>
                        </connector>
                        <connector connectorId="connector17" layer="copper0">
                            <geometry x="0" y="0"/>
                            <connects>
                                <connect connectorId="connector1" modelIndex="85437618" layer="copper1trace"/>
                            </connects>
                        </connector>
                        <connector connectorId="connector19" layer="copper0">
                            <geometry x="0" y="0"/>
                            <connects>
                                <connect connectorId="connector1" modelIndex="85437631" layer="copper1trace"/>
                            </connects>
                        </connector>
                        <connector connectorId="connector20" layer="copper0">
                            <geometry x="0" y="0"/>
                            <connects>
                                <connect connectorId="connector1" modelIndex="85437612" layer="copper1trace"/>
                            </connects>
                        </connector>
                    </connectors>
                </pcbView>
                <schematicView layer="schematic">
                    <geometry z="2.50093" x="-268.146" y="194.979">
                        <transform m11="0" m12="1" m13="0" m21="-1" m22="0" m23="0" m31="110.685" m32="7.64775" m33="1"/>
                    </geometry>
                    <titleGeometry visible="true" x="-165.109" y="187.979" z="6.50014" xOffset="103.037" yOffset="-7" textColor="#000000" fontSize="5">
                        <displayKey key=""/>
                        <displayKey key="part number"/>
                    </titleGeometry>
                    <connectors>
                        <connector connectorId="connector11" layer="schematic">
                            <geometry x="0" y="0"/>
                            <connects>
                                <connect connectorId="connector1" modelIndex="85445122" layer="schematicTrace"/>
                            </connects>
                        </connector>
                        <connector connectorId="connector12" layer="schematic">
                            <geometry x="0" y="0"/>
                            <connects>
                                <connect connectorId="connector1" modelIndex="85445089" layer="schematicTrace"/>
                            </connects>
                        </connector>
                        <connector connectorId="connector13" layer="schematic">
                            <geometry x="0" y="0"/>
                            <connects>
                                <connect connectorId="connector1" modelIndex="85445086" layer="schematicTrace"/>
                            </connects>
                        </connector>
                        <connector connectorId="connector14" layer="schematic">
                            <geometry x="0" y="0"/>
                            <connects>
                                <connect connectorId="connector1" modelIndex="85445208" layer="schematicTrace"/>
                            </connects>
                        </connector>
                        <connector connectorId="connector8" layer="schematic">
                            <geometry x="0" y="0"/>
                            <connects>
                                <connect connectorId="connector0" modelIndex="85437593" layer="schematicTrace"/>
                            </connects>
                        </connector>
                        <connector connectorId="connector16" layer="schematic">
                            <geometry x="0" y="0"/>
                            <connects>
                                <connect connectorId="connector0" modelIndex="85437615" layer="schematicTrace"/>
                            </connects>
                        </connector>
                        <connector connectorId="connector9" layer="schematic">
                            <geometry x="0" y="0"/>
                            <connects>
                                <connect connectorId="connector1" modelIndex="85437596" layer="schematicTrace"/>
                            </connects>
                        </connector>
                        <connector connectorId="connector17" layer="schematic">
                            <geometry x="0" y="0"/>
                            <connects>
                                <connect connectorId="connector1" modelIndex="85437618" layer="schematicTrace"/>
                            </connects>
                        </connector>
                        <connector connectorId="connector19" layer="schematic">
                            <geometry x="0" y="0"/>
                            <connects>
                                <connect connectorId="connector1" modelIndex="85437631" layer="schematicTrace"/>
                            </connects>
                        </connector>
                        <connector connectorId="connector20" layer="schematic">
                            <geometry x="0" y="0"/>
                            <connects>
                                <connect connectorId="connector1" modelIndex="85437612" layer="schematicTrace"/>
                            </connects>
                        </connector>
                    </connectors>
                </schematicView>
            </views>
        </instance>
        <instance moduleIdRef="WireModuleID" modelIndex="85437593" path=":/resources/parts/core/wire.fzp">
            <title>Wire283</title>
            <views>
                <breadboardView layer="breadboardWire">
                    <geometry z="3.50083" x="-359.999" y="81.0003" x1="0" y1="0" x2="1.92475" y2="-28.5018" wireFlags="64"/>
                    <wireExtras mils="22.2222" color="#404040" opacity="1" banded="0"/>
                    <connectors>
                        <connector connectorId="connector0" layer="breadboardWire">
                            <geometry x="0" y="0"/>
                            <connects>
                                <connect connectorId="connector8" modelIndex="85437587" layer="breadboard"/>
                            </connects>
                        </connector>
                        <connector connectorId="connector1" layer="breadboardWire">
                            <geometry x="0" y="0"/>
                            <connects>
                                <connect connectorId="connector0" modelIndex="85437603" layer="breadboardWire"/>
                            </connects>
                        </connector>
                    </connectors>
                </breadboardView>
                <pcbView layer="copper1trace">
                    <geometry z="9.50106" x="780" y="36.8421" x1="0" y1="0" x2="-0.175439" y2="26.4912" wireFlags="64"/>
                    <wireExtras mils="11.1111" color="#f2c600" opacity="1" banded="0"/>
                    <connectors>
                        <connector connectorId="connector0" layer="copper1trace">
                            <geometry x="0" y="0"/>
                            <connects>
                                <connect connectorId="connector8" modelIndex="85437587" layer="copper0"/>
                            </connects>
                        </connector>
                        <connector connectorId="connector1" layer="copper1trace">
                            <geometry x="0" y="0"/>
                            <connects>
                                <connect connectorId="connector0" modelIndex="85437603" layer="copper1trace"/>
                            </connects>
                        </connector>
                    </connectors>
                </pcbView>
                <schematicView layer="schematicTrace">
                    <geometry z="5.50106" x="780" y="36.8421" x1="0" y1="0" x2="-0.175439" y2="26.4912" wireFlags="64"/>
                    <wireExtras mils="9.7222" color="#404040" opacity="1" banded="0"/>
                    <connectors>
                        <connector connectorId="connector0" layer="schematicTrace">
                            <geometry x="0" y="0"/>
                            <connects>
                                <connect connectorId="connector8" modelIndex="85437587" layer="schematic"/>
                            </connects>
                        </connector>
                        <connector connectorId="connector1" layer="schematicTrace">
                            <geometry x="0" y="0"/>
                            <connects>
                                <connect connectorId="connector0" modelIndex="85437603" layer="schematicTrace"/>
                            </connects>
                        </connector>
                    </connectors>
                </schematicView>
            </views>
        </instance>
        <instance moduleIdRef="WireModuleID" modelIndex="85437596" path=":/resources/parts/core/wire.fzp">
            <title>Wire284</title>
            <views>
                <breadboardView layer="breadboardWire">
                    <geometry z="3.50082" x="-366.682" y="52.1655" x1="0" y1="0" x2="-2.31593" y2="28.8348" wireFlags="64"/>
                    <wireExtras mils="22.2222" color="#404040" opacity="1" banded="0"/>
                    <connectors>
                        <connector connectorId="connector0" layer="breadboardWire">
                            <geometry x="0" y="0"/>
                            <connects>
                                <connect connectorId="connector1" modelIndex="85437603" layer="breadboardWire"/>
                            </connects>
                        </connector>
                        <connector connectorId="connector1" layer="breadboardWire">
                            <geometry x="0" y="0"/>
                            <connects>
                                <connect connectorId="connector9" modelIndex="85437587" layer="breadboard"/>
                            </connects>
                        </connector>
                    </connectors>
                </breadboardView>
                <pcbView layer="copper1trace">
                    <geometry z="9.50107" x="791.93" y="35.9649" x1="0" y1="0" x2="-10.8536" y2="28.8702" wireFlags="64"/>
                    <wireExtras mils="11.1111" color="#f2c600" opacity="1" banded="0"/>
                    <connectors>
                        <connector connectorId="connector0" layer="copper1trace">
                            <geometry x="0" y="0"/>
                            <connects>
                                <connect connectorId="connector1" modelIndex="85437603" layer="copper1trace"/>
                            </connects>
                        </connector>
                        <connector connectorId="connector1" layer="copper1trace">
                            <geometry x="0" y="0"/>
                            <connects>
                                <connect connectorId="connector9" modelIndex="85437587" layer="copper0"/>
                            </connects>
                        </connector>
                    </connectors>
                </pcbView>
                <schematicView layer="schematicTrace">
                    <geometry z="5.50107" x="791.93" y="35.9649" x1="0" y1="0" x2="-10.8536" y2="28.8702" wireFlags="64"/>
                    <wireExtras mils="9.7222" color="#404040" opacity="1" banded="0"/>
                    <connectors>
                        <connector connectorId="connector0" layer="schematicTrace">
                            <geometry x="0" y="0"/>
                            <connects>
                                <connect connectorId="connector1" modelIndex="85437603" layer="schematicTrace"/>
                            </connects>
                        </connector>
                        <connector connectorId="connector1" layer="schematicTrace">
                            <geometry x="0" y="0"/>
                            <connects>
                                <connect connectorId="connector9" modelIndex="85437587" layer="schematic"/>
                            </connects>
                        </connector>
                    </connectors>
                </schematicView>
            </views>
        </instance>
        <instance moduleIdRef="WireModuleID" modelIndex="85437603" path=":/resources/parts/core/wire.fzp">
            <title>Wire287</title>
            <views>
                <breadboardView layer="breadboardWire">
                    <geometry z="3.50081" x="-358.075" y="52.4985" x1="0" y1="0" x2="-8.60756" y2="-0.333005" wireFlags="64"/>
                    <wireExtras mils="22.2222" color="#404040" opacity="1" banded="0"/>
                    <connectors>
                        <connector connectorId="connector0" layer="breadboardWire">
                            <geometry x="0" y="0"/>
                            <connects>
                                <connect connectorId="connector1" modelIndex="85437593" layer="breadboardWire"/>
                            </connects>
                        </connector>
                        <connector connectorId="connector1" layer="breadboardWire">
                            <geometry x="0" y="0"/>
                            <connects>
                                <connect connectorId="connector0" modelIndex="85437596" layer="breadboardWire"/>
                            </connects>
                        </connector>
                    </connectors>
                </breadboardView>
                <pcbView layer="copper1trace">
                    <geometry z="9.50108" x="791.93" y="35.9649" x1="0" y1="0" x2="-8.94737" y2="0" wireFlags="64"/>
                    <wireExtras mils="11.1111" color="#f2c600" opacity="1" banded="0"/>
                    <connectors>
                        <connector connectorId="connector0" layer="copper1trace">
                            <geometry x="0" y="0"/>
                            <connects>
                                <connect connectorId="connector1" modelIndex="85437593" layer="copper1trace"/>
                            </connects>
                        </connector>
                        <connector connectorId="connector1" layer="copper1trace">
                            <geometry x="0" y="0"/>
                            <connects>
                                <connect connectorId="connector0" modelIndex="85437596" layer="copper1trace"/>
                            </connects>
                        </connector>
                    </connectors>
                </pcbView>
                <schematicView layer="schematicTrace">
                    <geometry z="5.50108" x="791.93" y="35.9649" x1="0" y1="0" x2="-8.94737" y2="0" wireFlags="64"/>
                    <wireExtras mils="9.7222" color="#404040" opacity="1" banded="0"/>
                    <connectors>
                        <connector connectorId="connector0" layer="schematicTrace">
                            <geometry x="0" y="0"/>
                            <connects>
                                <connect connectorId="connector1" modelIndex="85437593" layer="schematicTrace"/>
                            </connects>
                        </connector>
                        <connector connectorId="connector1" layer="schematicTrace">
                            <geometry x="0" y="0"/>
                            <connects>
                                <connect connectorId="connector0" modelIndex="85437596" layer="schematicTrace"/>
                            </connects>
                        </connector>
                    </connectors>
                </schematicView>
            </views>
        </instance>
        <instance moduleIdRef="WireModuleID" modelIndex="85437612" path=":/resources/parts/core/wire.fzp">
            <title>Wire290</title>
            <views>
                <breadboardView layer="breadboardWire">
                    <geometry z="3.50084" x="-441.408" y="331.387" x1="0" y1="0" x2="-1.37287" y2="-107.895" wireFlags="64"/>
                    <wireExtras mils="22.2222" color="#999999" opacity="1" banded="0"/>
                    <connectors>
                        <connector connectorId="connector1" layer="breadboardWire">
                            <geometry x="0" y="0"/>
                            <connects>
                                <connect connectorId="connector20" modelIndex="85437587" layer="breadboard"/>
                            </connects>
                        </connector>
                    </connectors>
                </breadboardView>
                <pcbView layer="copper1trace">
                    <geometry z="9.50109" x="723.333" y="336.667" x1="0" y1="0" x2="1.11111" y2="-100" wireFlags="64"/>
                    <wireExtras mils="11.1111" color="#f2c600" opacity="1" banded="0"/>
                    <connectors>
                        <connector connectorId="connector1" layer="copper1trace">
                            <geometry x="0" y="0"/>
                            <connects>
                                <connect connectorId="connector20" modelIndex="85437587" layer="copper0"/>
                            </connects>
                        </connector>
                    </connectors>
                </pcbView>
                <schematicView layer="schematicTrace">
                    <geometry z="5.50109" x="723.333" y="336.667" x1="0" y1="0" x2="1.11111" y2="-100" wireFlags="64"/>
                    <wireExtras mils="9.7222" color="#404040" opacity="1" banded="0"/>
                    <connectors>
                        <connector connectorId="connector1" layer="schematicTrace">
                            <geometry x="0" y="0"/>
                            <connects>
                                <connect connectorId="connector20" modelIndex="85437587" layer="schematic"/>
                            </connects>
                        </connector>
                    </connectors>
                </schematicView>
            </views>
        </instance>
        <instance moduleIdRef="WireModuleID" modelIndex="85437615" path=":/resources/parts/core/wire.fzp">
            <title>Wire291</title>
            <views>
                <breadboardView layer="breadboardWire">
                    <geometry z="3.50088" x="-367.703" y="223.126" x1="0" y1="0" x2="1.22582" y2="35.6045" wireFlags="64"/>
                    <wireExtras mils="22.2222" color="#404040" opacity="1" banded="0"/>
                    <connectors>
                        <connector connectorId="connector0" layer="breadboardWire">
                            <geometry x="0" y="0"/>
                            <connects>
                                <connect connectorId="connector16" modelIndex="85437587" layer="breadboard"/>
                            </connects>
                        </connector>
                        <connector connectorId="connector1" layer="breadboardWire">
                            <geometry x="0" y="0"/>
                            <connects>
                                <connect connectorId="connector0" modelIndex="85437624" layer="breadboardWire"/>
                            </connects>
                        </connector>
                    </connectors>
                </breadboardView>
                <pcbView layer="copper1trace">
                    <geometry z="9.5011" x="741.111" y="294.444" x1="0" y1="0" x2="-1.11111" y2="-60" wireFlags="64"/>
                    <wireExtras mils="11.1111" color="#f2c600" opacity="1" banded="0"/>
                    <connectors>
                        <connector connectorId="connector0" layer="copper1trace">
                            <geometry x="0" y="0"/>
                            <connects>
                                <connect connectorId="connector16" modelIndex="85437587" layer="copper0"/>
                            </connects>
                        </connector>
                        <connector connectorId="connector1" layer="copper1trace">
                            <geometry x="0" y="0"/>
                            <connects>
                                <connect connectorId="connector0" modelIndex="85437624" layer="copper1trace"/>
                            </connects>
                        </connector>
                    </connectors>
                </pcbView>
                <schematicView layer="schematicTrace">
                    <geometry z="5.5011" x="741.111" y="294.444" x1="0" y1="0" x2="-1.11111" y2="-60" wireFlags="64"/>
                    <wireExtras mils="9.7222" color="#404040" opacity="1" banded="0"/>
                    <connectors>
                        <connector connectorId="connector0" layer="schematicTrace">
                            <geometry x="0" y="0"/>
                            <connects>
                                <connect connectorId="connector16" modelIndex="85437587" layer="schematic"/>
                            </connects>
                        </connector>
                        <connector connectorId="connector1" layer="schematicTrace">
                            <geometry x="0" y="0"/>
                            <connects>
                                <connect connectorId="connector0" modelIndex="85437624" layer="schematicTrace"/>
                            </connects>
                        </connector>
                    </connectors>
                </schematicView>
            </views>
        </instance>
        <instance moduleIdRef="WireModuleID" modelIndex="85437618" path=":/resources/parts/core/wire.fzp">
            <title>Wire292</title>
            <views>
                <breadboardView layer="breadboardWire">
                    <geometry z="3.50089" x="-384.588" y="332.239" x1="0" y1="0" x2="-0.486875" y2="-109.074" wireFlags="64"/>
                    <wireExtras mils="22.2222" color="#999999" opacity="1" banded="0"/>
                    <connectors>
                        <connector connectorId="connector1" layer="breadboardWire">
                            <geometry x="0" y="0"/>
                            <connects>
                                <connect connectorId="connector17" modelIndex="85437587" layer="breadboard"/>
                            </connects>
                        </connector>
                    </connectors>
                </breadboardView>
                <pcbView layer="copper1trace">
                    <geometry z="9.50111" x="783.333" y="338.889" x1="0" y1="0" x2="0" y2="-103.333" wireFlags="64"/>
                    <wireExtras mils="11.1111" color="#f2c600" opacity="1" banded="0"/>
                    <connectors>
                        <connector connectorId="connector1" layer="copper1trace">
                            <geometry x="0" y="0"/>
                            <connects>
                                <connect connectorId="connector17" modelIndex="85437587" layer="copper0"/>
                            </connects>
                        </connector>
                    </connectors>
                </pcbView>
                <schematicView layer="schematicTrace">
                    <geometry z="5.50111" x="783.333" y="338.889" x1="0" y1="0" x2="0" y2="-103.333" wireFlags="64"/>
                    <wireExtras mils="9.7222" color="#404040" opacity="1" banded="0"/>
                    <connectors>
                        <connector connectorId="connector1" layer="schematicTrace">
                            <geometry x="0" y="0"/>
                            <connects>
                                <connect connectorId="connector17" modelIndex="85437587" layer="schematic"/>
                            </connects>
                        </connector>
                    </connectors>
                </schematicView>
            </views>
        </instance>
        <instance moduleIdRef="WireModuleID" modelIndex="85437624" path=":/resources/parts/core/wire.fzp">
            <title>Wire294</title>
            <views>
                <breadboardView layer="breadboardWire">
                    <geometry z="3.50087" x="-366.477" y="258.731" x1="0" y1="0" x2="26.6335" y2="54.3324" wireFlags="64"/>
                    <wireExtras mils="22.2222" color="#404040" opacity="1" banded="0"/>
                    <connectors>
                        <connector connectorId="connector0" layer="breadboardWire">
                            <geometry x="0" y="0"/>
                            <connects>
                                <connect connectorId="connector1" modelIndex="85437615" layer="breadboardWire"/>
                            </connects>
                        </connector>
                        <connector connectorId="connector1" layer="breadboardWire">
                            <geometry x="0" y="0"/>
                            <connects>
                                <connect connectorId="connector0" modelIndex="85437638" layer="breadboardWire"/>
                            </connects>
                        </connector>
                    </connectors>
                </breadboardView>
                <pcbView layer="copper1trace">
                    <geometry z="9.50112" x="801.111" y="315.556" x1="0" y1="0" x2="-58.4461" y2="-81.2668" wireFlags="64"/>
                    <wireExtras mils="11.1111" color="#f2c600" opacity="1" banded="0"/>
                    <connectors>
                        <connector connectorId="connector0" layer="copper1trace">
                            <geometry x="0" y="0"/>
                            <connects>
                                <connect connectorId="connector1" modelIndex="85437615" layer="copper1trace"/>
                            </connects>
                        </connector>
                        <connector connectorId="connector1" layer="copper1trace">
                            <geometry x="0" y="0"/>
                            <connects>
                                <connect connectorId="connector0" modelIndex="85437638" layer="copper1trace"/>
                            </connects>
                        </connector>
                    </connectors>
                </pcbView>
                <schematicView layer="schematicTrace">
                    <geometry z="5.50112" x="801.111" y="315.556" x1="0" y1="0" x2="-58.4461" y2="-81.2668" wireFlags="64"/>
                    <wireExtras mils="9.7222" color="#404040" opacity="1" banded="0"/>
                    <connectors>
                        <connector connectorId="connector0" layer="schematicTrace">
                            <geometry x="0" y="0"/>
                            <connects>
                                <connect connectorId="connector1" modelIndex="85437615" layer="schematicTrace"/>
                            </connects>
                        </connector>
                        <connector connectorId="connector1" layer="schematicTrace">
                            <geometry x="0" y="0"/>
                            <connects>
                                <connect connectorId="connector0" modelIndex="85437638" layer="schematicTrace"/>
                            </connects>
                        </connector>
                    </connectors>
                </schematicView>
            </views>
        </instance>
        <instance moduleIdRef="WireModuleID" modelIndex="85437631" path=":/resources/parts/core/wire.fzp">
            <title>Wire297</title>
            <views>
                <breadboardView layer="breadboardWire">
                    <geometry z="3.50086" x="-420.81" y="258.731" x1="0" y1="0" x2="-4.59961" y2="-35.277" wireFlags="64"/>
                    <wireExtras mils="22.2222" color="#404040" opacity="1" banded="0"/>
                    <connectors>
                        <connector connectorId="connector0" layer="breadboardWire">
                            <geometry x="0" y="0"/>
                            <connects>
                                <connect connectorId="connector1" modelIndex="85437638" layer="breadboardWire"/>
                            </connects>
                        </connector>
                        <connector connectorId="connector1" layer="breadboardWire">
                            <geometry x="0" y="0"/>
                            <connects>
                                <connect connectorId="connector19" modelIndex="85437587" layer="breadboard"/>
                            </connects>
                        </connector>
                    </connectors>
                </breadboardView>
                <pcbView layer="copper1trace">
                    <geometry z="9.50113" x="746.667" y="315.556" x1="0" y1="0" x2="-4.00164" y2="-81.2668" wireFlags="64"/>
                    <wireExtras mils="11.1111" color="#f2c600" opacity="1" banded="0"/>
                    <connectors>
                        <connector connectorId="connector0" layer="copper1trace">
                            <geometry x="0" y="0"/>
                            <connects>
                                <connect connectorId="connector1" modelIndex="85437638" layer="copper1trace"/>
                            </connects>
                        </connector>
                        <connector connectorId="connector1" layer="copper1trace">
                            <geometry x="0" y="0"/>
                            <connects>
                                <connect connectorId="connector19" modelIndex="85437587" layer="copper0"/>
                            </connects>
                        </connector>
                    </connectors>
                </pcbView>
                <schematicView layer="schematicTrace">
                    <geometry z="5.50113" x="746.667" y="315.556" x1="0" y1="0" x2="-4.00164" y2="-81.2668" wireFlags="64"/>
                    <wireExtras mils="9.7222" color="#404040" opacity="1" banded="0"/>
                    <connectors>
                        <connector connectorId="connector0" layer="schematicTrace">
                            <geometry x="0" y="0"/>
                            <connects>
                                <connect connectorId="connector1" modelIndex="85437638" layer="schematicTrace"/>
                            </connects>
                        </connector>
                        <connector connectorId="connector1" layer="schematicTrace">
                            <geometry x="0" y="0"/>
                            <connects>
                                <connect connectorId="connector19" modelIndex="85437587" layer="schematic"/>
                            </connects>
                        </connector>
                    </connectors>
                </schematicView>
            </views>
        </instance>
        <instance moduleIdRef="WireModuleID" modelIndex="85437638" path=":/resources/parts/core/wire.fzp">
            <title>Wire300</title>
            <views>
                <breadboardView layer="breadboardWire">
                    <geometry z="3.50085" x="-339.844" y="313.063" x1="0" y1="0" x2="-80.966" y2="-54.3324" wireFlags="64"/>
                    <wireExtras mils="22.2222" color="#404040" opacity="1" banded="0"/>
                    <connectors>
                        <connector connectorId="connector0" layer="breadboardWire">
                            <geometry x="0" y="0"/>
                            <connects>
                                <connect connectorId="connector1" modelIndex="85437624" layer="breadboardWire"/>
                            </connects>
                        </connector>
                        <connector connectorId="connector1" layer="breadboardWire">
                            <geometry x="0" y="0"/>
                            <connects>
                                <connect connectorId="connector0" modelIndex="85437631" layer="breadboardWire"/>
                            </connects>
                        </connector>
                    </connectors>
                </breadboardView>
                <pcbView layer="copper1trace">
                    <geometry z="9.50114" x="774.444" y="395.556" x1="0" y1="0" x2="-27.7778" y2="-80" wireFlags="64"/>
                    <wireExtras mils="11.1111" color="#f2c600" opacity="1" banded="0"/>
                    <connectors>
                        <connector connectorId="connector0" layer="copper1trace">
                            <geometry x="0" y="0"/>
                            <connects>
                                <connect connectorId="connector1" modelIndex="85437624" layer="copper1trace"/>
                            </connects>
                        </connector>
                        <connector connectorId="connector1" layer="copper1trace">
                            <geometry x="0" y="0"/>
                            <connects>
                                <connect connectorId="connector0" modelIndex="85437631" layer="copper1trace"/>
                            </connects>
                        </connector>
                    </connectors>
                </pcbView>
                <schematicView layer="schematicTrace">
                    <geometry z="5.50114" x="774.444" y="395.556" x1="0" y1="0" x2="-27.7778" y2="-80" wireFlags="64"/>
                    <wireExtras mils="9.7222" color="#404040" opacity="1" banded="0"/>
                    <connectors>
                        <connector connectorId="connector0" layer="schematicTrace">
                            <geometry x="0" y="0"/>
                            <connects>
                                <connect connectorId="connector1" modelIndex="85437624" layer="schematicTrace"/>
                            </connects>
                        </connector>
                        <connector connectorId="connector1" layer="schematicTrace">
                            <geometry x="0" y="0"/>
                            <connects>
                                <connect connectorId="connector0" modelIndex="85437631" layer="schematicTrace"/>
                            </connects>
                        </connector>
                    </connectors>
                </schematicView>
            </views>
        </instance>
        <instance moduleIdRef="WireModuleID" modelIndex="85437648" path=":/resources/parts/core/wire.fzp">
            <title>Wire303</title>
            <views>
                <breadboardView layer="breadboardWire">
                    <geometry z="3.5009" x="-342" y="315" x1="0" y1="0" x2="1.108" y2="71.3134" wireFlags="64"/>
                    <wireExtras mils="22.2222" color="#404040" opacity="1" banded="0"/>
                </breadboardView>
                <pcbView layer="copper1trace">
                    <geometry z="9.50115" x="1062" y="126" x1="0" y1="0" x2="100" y2="100" wireFlags="64"/>
                    <wireExtras mils="11.1111" color="#f2c600" opacity="1" banded="0"/>
                </pcbView>
                <schematicView layer="schematicTrace">
                    <geometry z="5.50115" x="999" y="108" x1="0" y1="0" x2="100" y2="100" wireFlags="64"/>
                    <wireExtras mils="9.7222" color="#404040" opacity="1" banded="0"/>
                </schematicView>
            </views>
        </instance>
        <instance moduleIdRef="WireModuleID" modelIndex="85437654" path=":/resources/parts/core/wire.fzp">
            <title>Wire305</title>
            <views>
                <breadboardView layer="breadboardWire">
                    <geometry z="3.50041" x="-57.631" y="26.7321" x1="0" y1="0" x2="-14.2738" y2="-35.7797" wireFlags="64"/>
                    <wireExtras mils="22.2222" color="#404040" opacity="1" banded="0"/>
                    <connectors>
                        <connector connectorId="connector0" layer="breadboardWire">
                            <geometry x="0" y="0"/>
                            <connects>
                                <connect connectorId="pin3Z" modelIndex="152949" layer="breadboardbreadboard"/>
                            </connects>
                        </connector>
                        <connector connectorId="connector1" layer="breadboardWire">
                            <geometry x="0" y="0"/>
                            <connects>
                                <connect connectorId="connector0" modelIndex="85445125" layer="breadboardWire"/>
                            </connects>
                        </connector>
                    </connectors>
                </breadboardView>
                <pcbView layer="copper1trace">
                    <geometry z="9.50116" x="774.444" y="-51.1111" x1="0" y1="0" x2="-8.88889" y2="141.111" wireFlags="64"/>
                    <wireExtras mils="11.1111" color="#f2c600" opacity="1" banded="0"/>
                    <connectors>
                        <connector connectorId="connector0" layer="copper1trace">
                            <geometry x="0" y="0"/>
                            <connects>
                                <connect connectorId="pin3Z" modelIndex="152949" layer="breadboardbreadboard"/>
                            </connects>
                        </connector>
                        <connector connectorId="connector1" layer="copper1trace">
                            <geometry x="0" y="0"/>
                            <connects>
                                <connect connectorId="connector0" modelIndex="85445125" layer="copper1trace"/>
                            </connects>
                        </connector>
                    </connectors>
                </pcbView>
                <schematicView layer="schematicTrace">
                    <geometry z="5.50116" x="774.444" y="-51.1111" x1="0" y1="0" x2="-8.88889" y2="141.111" wireFlags="64"/>
                    <wireExtras mils="9.7222" color="#404040" opacity="1" banded="0"/>
                    <connectors>
                        <connector connectorId="connector0" layer="schematicTrace">
                            <geometry x="0" y="0"/>
                            <connects>
                                <connect connectorId="pin3Z" modelIndex="152949" layer="breadboardbreadboard"/>
                            </connects>
                        </connector>
                        <connector connectorId="connector1" layer="schematicTrace">
                            <geometry x="0" y="0"/>
                            <connects>
                                <connect connectorId="connector0" modelIndex="85445125" layer="schematicTrace"/>
                            </connects>
                        </connector>
                    </connectors>
                </schematicView>
            </views>
        </instance>
        <instance moduleIdRef="1001AAACOptocoupler" modelIndex="85440805" path="/Applications/Fritzing.app/Contents/MacOS/fritzing-parts/core/optocoupler.fzp">
            <property name="part number" value="MCT2E"/>
            <title>U4</title>
            <views>
                <breadboardView layer="breadboard">
                    <geometry z="2.50025" x="117.202" y="96.9425">
                        <transform m11="-1" m12="0" m13="0" m21="0" m22="-1" m23="0" m31="27" m32="29.7" m33="1"/>
                    </geometry>
                    <connectors>
                        <connector connectorId="connector0" layer="breadboard">
                            <geometry x="0" y="0"/>
                            <connects>
                                <connect connectorId="pin25F" modelIndex="152949" layer="breadboardbreadboard"/>
                            </connects>
                        </connector>
                        <connector connectorId="connector1" layer="breadboard">
                            <geometry x="0" y="0"/>
                            <connects>
                                <connect connectorId="pin24F" modelIndex="152949" layer="breadboardbreadboard"/>
                            </connects>
                        </connector>
                        <connector connectorId="connector2" layer="breadboard">
                            <geometry x="0" y="0"/>
                            <connects>
                                <connect connectorId="pin23F" modelIndex="152949" layer="breadboardbreadboard"/>
                            </connects>
                        </connector>
                        <connector connectorId="connector3" layer="breadboard">
                            <geometry x="0" y="0"/>
                            <connects>
                                <connect connectorId="pin23E" modelIndex="152949" layer="breadboardbreadboard"/>
                            </connects>
                        </connector>
                        <connector connectorId="connector4" layer="breadboard">
                            <geometry x="0" y="0"/>
                            <connects>
                                <connect connectorId="pin24E" modelIndex="152949" layer="breadboardbreadboard"/>
                            </connects>
                        </connector>
                        <connector connectorId="connector5" layer="breadboard">
                            <geometry x="0" y="0"/>
                            <connects>
                                <connect connectorId="pin25E" modelIndex="152949" layer="breadboardbreadboard"/>
                            </connects>
                        </connector>
                    </connectors>
                </breadboardView>
                <pcbView layer="copper0">
                    <geometry z="5.50083" x="180.1" y="93.6">
                        <transform m11="0" m12="1" m13="0" m21="-1" m22="0" m23="0" m31="33.3" m32="-4.5" m33="1"/>
                    </geometry>
                    <titleGeometry visible="true" x="417.5" y="195.2" z="12.5" xOffset="37.8" yOffset="-7" textColor="#000000" fontSize="5">
                        <displayKey key=""/>
                    </titleGeometry>
                    <connectors>
                        <connector connectorId="connector0" layer="copper0">
                            <geometry x="0" y="0"/>
                            <connects>
                                <connect connectorId="pin25F" modelIndex="152949" layer="breadboardbreadboard"/>
                            </connects>
                        </connector>
                        <connector connectorId="connector1" layer="copper0">
                            <geometry x="0" y="0"/>
                            <connects>
                                <connect connectorId="pin24F" modelIndex="152949" layer="breadboardbreadboard"/>
                            </connects>
                        </connector>
                        <connector connectorId="connector2" layer="copper0">
                            <geometry x="0" y="0"/>
                            <connects>
                                <connect connectorId="pin23F" modelIndex="152949" layer="breadboardbreadboard"/>
                            </connects>
                        </connector>
                        <connector connectorId="connector3" layer="copper0">
                            <geometry x="0" y="0"/>
                            <connects>
                                <connect connectorId="pin23E" modelIndex="152949" layer="breadboardbreadboard"/>
                            </connects>
                        </connector>
                        <connector connectorId="connector4" layer="copper0">
                            <geometry x="0" y="0"/>
                            <connects>
                                <connect connectorId="pin24E" modelIndex="152949" layer="breadboardbreadboard"/>
                            </connects>
                        </connector>
                        <connector connectorId="connector5" layer="copper0">
                            <geometry x="0" y="0"/>
                            <connects>
                                <connect connectorId="pin25E" modelIndex="152949" layer="breadboardbreadboard"/>
                            </connects>
                        </connector>
                    </connectors>
                </pcbView>
                <schematicView layer="schematic">
                    <geometry z="2.50082" x="107.792" y="134.176">
                        <transform m11="0" m12="1" m13="0" m21="-1" m22="0" m23="0" m31="73.0625" m32="0.062505" m33="1"/>
                    </geometry>
                    <titleGeometry visible="true" x="180.792" y="127.176" z="6.50003" xOffset="73" yOffset="-7" textColor="#000000" fontSize="5">
                        <displayKey key=""/>
                        <displayKey key="part number"/>
                    </titleGeometry>
                    <connectors>
                        <connector connectorId="connector0" layer="schematic">
                            <geometry x="0" y="0"/>
                            <connects>
                                <connect connectorId="pin25F" modelIndex="152949" layer="breadboardbreadboard"/>
                            </connects>
                        </connector>
                        <connector connectorId="connector1" layer="schematic">
                            <geometry x="0" y="0"/>
                            <connects>
                                <connect connectorId="pin24F" modelIndex="152949" layer="breadboardbreadboard"/>
                            </connects>
                        </connector>
                        <connector connectorId="connector2" layer="schematic">
                            <geometry x="0" y="0"/>
                            <connects>
                                <connect connectorId="pin23F" modelIndex="152949" layer="breadboardbreadboard"/>
                            </connects>
                        </connector>
                        <connector connectorId="connector3" layer="schematic">
                            <geometry x="0" y="0"/>
                            <connects>
                                <connect connectorId="pin23E" modelIndex="152949" layer="breadboardbreadboard"/>
                            </connects>
                        </connector>
                        <connector connectorId="connector4" layer="schematic">
                            <geometry x="0" y="0"/>
                            <connects>
                                <connect connectorId="pin24E" modelIndex="152949" layer="breadboardbreadboard"/>
                            </connects>
                        </connector>
                        <connector connectorId="connector5" layer="schematic">
                            <geometry x="0" y="0"/>
                            <connects>
                                <connect connectorId="pin25E" modelIndex="152949" layer="breadboardbreadboard"/>
                            </connects>
                        </connector>
                    </connectors>
                </schematicView>
            </views>
        </instance>
        <instance moduleIdRef="WireModuleID" modelIndex="85444684" path=":/resources/parts/core/wire.fzp">
            <title>Wire439</title>
            <views>
                <breadboardView layer="breadboardWire">
                    <geometry z="3.50071" x="455.497" y="-9.48515" x1="0" y1="0" x2="-0.130778" y2="36.2173" wireFlags="64"/>
                    <wireExtras mils="22.2222" color="#404040" opacity="1" banded="0"/>
                    <connectors>
                        <connector connectorId="connector0" layer="breadboardWire">
                            <geometry x="0" y="0"/>
                            <connects>
                                <connect connectorId="connector1" modelIndex="85444699" layer="breadboardWire"/>
                            </connects>
                        </connector>
                        <connector connectorId="connector1" layer="breadboardWire">
                            <geometry x="0" y="0"/>
                            <connects>
                                <connect connectorId="pin60Z" modelIndex="152949" layer="breadboardbreadboard"/>
                            </connects>
                        </connector>
                    </connectors>
                </breadboardView>
                <pcbView layer="copper1trace">
                    <geometry z="9.50021" x="548.651" y="-36.2216" x1="0" y1="0" x2="0.346268" y2="36.2172" wireFlags="64"/>
                    <wireExtras mils="11.1111" color="#f2c600" opacity="1" banded="0"/>
                    <connectors>
                        <connector connectorId="connector0" layer="copper1trace">
                            <geometry x="0" y="0"/>
                            <connects>
                                <connect connectorId="connector1" modelIndex="85444699" layer="copper1trace"/>
                            </connects>
                        </connector>
                        <connector connectorId="connector1" layer="copper1trace">
                            <geometry x="0" y="0"/>
                            <connects>
                                <connect connectorId="pin60Z" modelIndex="152949" layer="breadboardbreadboard"/>
                            </connects>
                        </connector>
                    </connectors>
                </pcbView>
                <schematicView layer="schematicTrace">
                    <geometry z="5.50019" x="548.651" y="-36.2216" x1="0" y1="0" x2="0.346268" y2="36.2172" wireFlags="64"/>
                    <wireExtras mils="9.7222" color="#404040" opacity="1" banded="0"/>
                    <connectors>
                        <connector connectorId="connector0" layer="schematicTrace">
                            <geometry x="0" y="0"/>
                            <connects>
                                <connect connectorId="connector1" modelIndex="85444699" layer="schematicTrace"/>
                            </connects>
                        </connector>
                        <connector connectorId="connector1" layer="schematicTrace">
                            <geometry x="0" y="0"/>
                            <connects>
                                <connect connectorId="pin60Z" modelIndex="152949" layer="breadboardbreadboard"/>
                            </connects>
                        </connector>
                    </connectors>
                </schematicView>
            </views>
        </instance>
        <instance moduleIdRef="WireModuleID" modelIndex="85444699" path=":/resources/parts/core/wire.fzp">
            <title>Wire446</title>
            <views>
                <breadboardView layer="breadboardWire">
                    <geometry z="3.50069" x="531.219" y="-9.18156" x1="0" y1="0" x2="-75.722" y2="-0.303587" wireFlags="64"/>
                    <wireExtras mils="22.2222" color="#404040" opacity="1" banded="0"/>
                    <connectors>
                        <connector connectorId="connector0" layer="breadboardWire">
                            <geometry x="0" y="0"/>
                            <connects>
                                <connect connectorId="connector1" modelIndex="85437332" layer="breadboardWire"/>
                            </connects>
                        </connector>
                        <connector connectorId="connector1" layer="breadboardWire">
                            <geometry x="0" y="0"/>
                            <connects>
                                <connect connectorId="connector0" modelIndex="85444684" layer="breadboardWire"/>
                            </connects>
                        </connector>
                    </connectors>
                </breadboardView>
                <pcbView layer="copper1trace">
                    <geometry z="9.5002" x="602.983" y="-36.2216" x1="0" y1="0" x2="-54.3324" y2="-2.13163e-14" wireFlags="64"/>
                    <wireExtras mils="11.1111" color="#f2c600" opacity="1" banded="0"/>
                    <connectors>
                        <connector connectorId="connector0" layer="copper1trace">
                            <geometry x="0" y="0"/>
                            <connects>
                                <connect connectorId="connector1" modelIndex="85437332" layer="copper1trace"/>
                            </connects>
                        </connector>
                        <connector connectorId="connector1" layer="copper1trace">
                            <geometry x="0" y="0"/>
                            <connects>
                                <connect connectorId="connector0" modelIndex="85444684" layer="copper1trace"/>
                            </connects>
                        </connector>
                    </connectors>
                </pcbView>
                <schematicView layer="schematicTrace">
                    <geometry z="5.5002" x="602.983" y="-36.2216" x1="0" y1="0" x2="-54.3324" y2="-2.13163e-14" wireFlags="64"/>
                    <wireExtras mils="9.7222" color="#404040" opacity="1" banded="0"/>
                    <connectors>
                        <connector connectorId="connector0" layer="schematicTrace">
                            <geometry x="0" y="0"/>
                            <connects>
                                <connect connectorId="connector1" modelIndex="85437332" layer="schematicTrace"/>
                            </connects>
                        </connector>
                        <connector connectorId="connector1" layer="schematicTrace">
                            <geometry x="0" y="0"/>
                            <connects>
                                <connect connectorId="connector0" modelIndex="85444684" layer="schematicTrace"/>
                            </connects>
                        </connector>
                    </connectors>
                </schematicView>
            </views>
        </instance>
        <instance moduleIdRef="WireModuleID" modelIndex="85444734" path=":/resources/parts/core/wire.fzp">
            <title>Wire463</title>
            <views>
                <breadboardView layer="breadboardWire">
                    <geometry z="3.50065" x="464.019" y="0.10292" x1="0" y1="0" x2="0.346603" y2="35.6292" wireFlags="64"/>
                    <wireExtras mils="22.2222" color="#cc1414" opacity="1" banded="0"/>
                    <connectors>
                        <connector connectorId="connector0" layer="breadboardWire">
                            <geometry x="0" y="0"/>
                            <connects>
                                <connect connectorId="connector1" modelIndex="85444745" layer="breadboardWire"/>
                            </connects>
                        </connector>
                        <connector connectorId="connector1" layer="breadboardWire">
                            <geometry x="0" y="0"/>
                            <connects>
                                <connect connectorId="pin61Y" modelIndex="152949" layer="breadboardbreadboard"/>
                            </connects>
                        </connector>
                    </connectors>
                </breadboardView>
                <pcbView layer="copper1trace">
                    <geometry z="9.50018" x="548.651" y="-26.6335" x1="0" y1="0" x2="0.346268" y2="35.6292" wireFlags="64"/>
                    <wireExtras mils="11.1111" color="#f2c600" opacity="1" banded="0"/>
                    <connectors>
                        <connector connectorId="connector0" layer="copper1trace">
                            <geometry x="0" y="0"/>
                            <connects>
                                <connect connectorId="connector1" modelIndex="85444745" layer="copper1trace"/>
                            </connects>
                        </connector>
                        <connector connectorId="connector1" layer="copper1trace">
                            <geometry x="0" y="0"/>
                            <connects>
                                <connect connectorId="pin61Y" modelIndex="152949" layer="breadboardbreadboard"/>
                            </connects>
                        </connector>
                    </connectors>
                </pcbView>
                <schematicView layer="schematicTrace">
                    <geometry z="5.50021" x="548.651" y="-26.6335" x1="0" y1="0" x2="0.346268" y2="35.6292" wireFlags="64"/>
                    <wireExtras mils="9.7222" color="#404040" opacity="1" banded="0"/>
                    <connectors>
                        <connector connectorId="connector0" layer="schematicTrace">
                            <geometry x="0" y="0"/>
                            <connects>
                                <connect connectorId="connector1" modelIndex="85444745" layer="schematicTrace"/>
                            </connects>
                        </connector>
                        <connector connectorId="connector1" layer="schematicTrace">
                            <geometry x="0" y="0"/>
                            <connects>
                                <connect connectorId="pin61Y" modelIndex="152949" layer="breadboardbreadboard"/>
                            </connects>
                        </connector>
                    </connectors>
                </schematicView>
            </views>
        </instance>
        <instance moduleIdRef="WireModuleID" modelIndex="85444745" path=":/resources/parts/core/wire.fzp">
            <title>Wire468</title>
            <views>
                <breadboardView layer="breadboardWire">
                    <geometry z="3.50066" x="522.037" y="0" x1="0" y1="0" x2="-58.0184" y2="0.10292" wireFlags="64"/>
                    <wireExtras mils="22.2222" color="#cc1414" opacity="1" banded="0"/>
                    <connectors>
                        <connector connectorId="connector0" layer="breadboardWire">
                            <geometry x="0" y="0"/>
                            <connects>
                                <connect connectorId="connector1" modelIndex="85436805" layer="breadboardWire"/>
                            </connects>
                        </connector>
                        <connector connectorId="connector1" layer="breadboardWire">
                            <geometry x="0" y="0"/>
                            <connects>
                                <connect connectorId="connector0" modelIndex="85444734" layer="breadboardWire"/>
                            </connects>
                        </connector>
                    </connectors>
                </breadboardView>
                <pcbView layer="copper1trace">
                    <geometry z="9.50017" x="602.983" y="-26.6335" x1="0" y1="0" x2="-54.3324" y2="7.10543e-15" wireFlags="64"/>
                    <wireExtras mils="11.1111" color="#f2c600" opacity="1" banded="0"/>
                    <connectors>
                        <connector connectorId="connector0" layer="copper1trace">
                            <geometry x="0" y="0"/>
                            <connects>
                                <connect connectorId="connector1" modelIndex="85436805" layer="copper1trace"/>
                            </connects>
                        </connector>
                        <connector connectorId="connector1" layer="copper1trace">
                            <geometry x="0" y="0"/>
                            <connects>
                                <connect connectorId="connector0" modelIndex="85444734" layer="copper1trace"/>
                            </connects>
                        </connector>
                    </connectors>
                </pcbView>
                <schematicView layer="schematicTrace">
                    <geometry z="5.50022" x="602.983" y="-26.6335" x1="0" y1="0" x2="-54.3324" y2="7.10543e-15" wireFlags="64"/>
                    <wireExtras mils="9.7222" color="#404040" opacity="1" banded="0"/>
                    <connectors>
                        <connector connectorId="connector0" layer="schematicTrace">
                            <geometry x="0" y="0"/>
                            <connects>
                                <connect connectorId="connector1" modelIndex="85436805" layer="schematicTrace"/>
                            </connects>
                        </connector>
                        <connector connectorId="connector1" layer="schematicTrace">
                            <geometry x="0" y="0"/>
                            <connects>
                                <connect connectorId="connector0" modelIndex="85444734" layer="schematicTrace"/>
                            </connects>
                        </connector>
                    </connectors>
                </schematicView>
            </views>
        </instance>
        <instance moduleIdRef="NoteModuleID" modelIndex="85444758" path=":/resources/parts/core/note.fzp">
            <title>Note1</title>
            <text>&lt;!DOCTYPE HTML PUBLIC &quot;-//W3C//DTD HTML 4.0//EN&quot; &quot;http://www.w3.org/TR/REC-html40/strict.dtd&quot;&gt;
&lt;html&gt;&lt;head&gt;&lt;meta name=&quot;qrichtext&quot; content=&quot;1&quot; /&gt;&lt;style type=&quot;text/css&quot;&gt;
p, li { white-space: pre-wrap; }
&lt;/style&gt;&lt;/head&gt;&lt;body style=&quot; font-family:'Droid Sans'; font-size:9pt; font-weight:400; font-style:normal;&quot;&gt;
&lt;p style=&quot; margin-top:0px; margin-bottom:0px; margin-left:0px; margin-right:0px; -qt-block-indent:0; text-indent:0px;&quot;&gt;Exploded view showing Ethernet sheild, which would normally sit on top of the Arduino Uno&lt;/p&gt;&lt;/body&gt;&lt;/html&gt;</text>
            <views>
                <breadboardView layer="breadboardNote">
                    <geometry z="6.5002" x="-90.3473" y="-147.018" width="148.523" height="66"/>
                </breadboardView>
            </views>
        </instance>
        <instance moduleIdRef="NoteModuleID" modelIndex="85444773" path=":/resources/parts/core/note.fzp">
            <title>Note2</title>
            <text>&lt;!DOCTYPE HTML PUBLIC &quot;-//W3C//DTD HTML 4.0//EN&quot; &quot;http://www.w3.org/TR/REC-html40/strict.dtd&quot;&gt;
&lt;html&gt;&lt;head&gt;&lt;meta name=&quot;qrichtext&quot; content=&quot;1&quot; /&gt;&lt;style type=&quot;text/css&quot;&gt;
p, li { white-space: pre-wrap; }
&lt;/style&gt;&lt;/head&gt;&lt;body style=&quot; font-family:'Droid Sans'; font-size:9pt; font-weight:400; font-style:normal;&quot;&gt;
&lt;p style=&quot; margin-top:0px; margin-bottom:0px; margin-left:0px; margin-right:0px; -qt-block-indent:0; text-indent:0px;&quot;&gt;jumper&lt;/p&gt;&lt;/body&gt;&lt;/html&gt;</text>
            <views>
                <breadboardView layer="breadboardNote">
                    <geometry z="6.50023" x="-381.632" y="12.7746" width="46.2499" height="33"/>
                </breadboardView>
            </views>
        </instance>
        <instance moduleIdRef="NoteModuleID" modelIndex="85444775" path=":/resources/parts/core/note.fzp">
            <title>Note3</title>
            <text>&lt;!DOCTYPE HTML PUBLIC &quot;-//W3C//DTD HTML 4.0//EN&quot; &quot;http://www.w3.org/TR/REC-html40/strict.dtd&quot;&gt;
&lt;html&gt;&lt;head&gt;&lt;meta name=&quot;qrichtext&quot; content=&quot;1&quot; /&gt;&lt;style type=&quot;text/css&quot;&gt;
p, li { white-space: pre-wrap; }
&lt;/style&gt;&lt;/head&gt;&lt;body style=&quot; font-family:'Droid Sans'; font-size:9pt; font-weight:400; font-style:normal;&quot;&gt;
&lt;p style=&quot; margin-top:0px; margin-bottom:0px; margin-left:0px; margin-right:0px; -qt-block-indent:0; text-indent:0px;&quot;&gt;Note: white tx wire must be disconnected before programing the arduino uno or the LCD display parameters may become corrupted,&lt;/p&gt;
&lt;p style=&quot; margin-top:0px; margin-bottom:0px; margin-left:0px; margin-right:0px; -qt-block-indent:0; text-indent:0px;&quot;&gt;and those would need to be re-programmed)&lt;/p&gt;&lt;/body&gt;&lt;/html&gt;</text>
            <views>
                <breadboardView layer="breadboardNote">
                    <geometry z="6.50029" x="357.199" y="401.952" width="163.438" height="88"/>
                </breadboardView>
            </views>
        </instance>
        <instance moduleIdRef="NoteModuleID" modelIndex="85444777" path=":/resources/parts/core/note.fzp">
            <title>Note4</title>
            <text>&lt;!DOCTYPE HTML PUBLIC &quot;-//W3C//DTD HTML 4.0//EN&quot; &quot;http://www.w3.org/TR/REC-html40/strict.dtd&quot;&gt;
&lt;html&gt;&lt;head&gt;&lt;meta name=&quot;qrichtext&quot; content=&quot;1&quot; /&gt;&lt;style type=&quot;text/css&quot;&gt;
p, li { white-space: pre-wrap; }
&lt;/style&gt;&lt;/head&gt;&lt;body style=&quot; font-family:'Droid Sans'; font-size:9pt; font-weight:400; font-style:normal;&quot;&gt;
&lt;p style=&quot; margin-top:0px; margin-bottom:0px; margin-left:0px; margin-right:0px; -qt-block-indent:0; text-indent:0px;&quot;&gt;Real Time Clock&lt;/p&gt;
&lt;p style=&quot; margin-top:0px; margin-bottom:0px; margin-left:0px; margin-right:0px; -qt-block-indent:0; text-indent:0px;&quot;&gt;(Adafruit, see parts )&lt;/p&gt;&lt;/body&gt;&lt;/html&gt;</text>
            <views>
                <breadboardView layer="breadboardNote">
                    <geometry z="6.50034" x="362.526" y="209.84" width="80.3409" height="55"/>
                </breadboardView>
            </views>
        </instance>
        <instance moduleIdRef="NoteModuleID" modelIndex="85444779" path=":/resources/parts/core/note.fzp">
            <title>Note5</title>
            <text>&lt;!DOCTYPE HTML PUBLIC &quot;-//W3C//DTD HTML 4.0//EN&quot; &quot;http://www.w3.org/TR/REC-html40/strict.dtd&quot;&gt;
&lt;html&gt;&lt;head&gt;&lt;meta name=&quot;qrichtext&quot; content=&quot;1&quot; /&gt;&lt;style type=&quot;text/css&quot;&gt;
p, li { white-space: pre-wrap; }
&lt;/style&gt;&lt;/head&gt;&lt;body style=&quot; font-family:'Droid Sans'; font-size:9pt; font-weight:400; font-style:normal;&quot;&gt;
&lt;p style=&quot; margin-top:0px; margin-bottom:0px; margin-left:0px; margin-right:0px; -qt-block-indent:0; text-indent:0px;&quot;&gt;Dual Relay Control Board&lt;/p&gt;&lt;/body&gt;&lt;/html&gt;</text>
            <views>
                <breadboardView layer="breadboardNote">
                    <geometry z="6.5004" x="-322.712" y="153.78" width="118.693" height="44"/>
                </breadboardView>
            </views>
        </instance>
        <instance moduleIdRef="5mmColorLEDModuleID" modelIndex="85444884" path="/Applications/Fritzing.app/Contents/MacOS/fritzing-parts/core/LED-generic-5mm.fzp">
            <property name="color" value="Red (633nm)"/>
            <title>LED2</title>
            <views>
                <breadboardView layer="breadboard">
                    <geometry z="2.50054" x="297.04" y="165.063">
                        <transform m11="-1" m12="0" m13="0" m21="0" m22="-1" m23="0" m31="19.3203" m32="36.5085" m33="1"/>
                    </geometry>
                    <connectors>
                        <connector connectorId="connector0" layer="breadboard">
                            <geometry x="5.6583" y="36.5085"/>
                            <leg>
                                <point x="0" y="0"/>
                                <bezier/>
                                <point x="0" y="30.7701"/>
                                <bezier/>
                            </leg>
                            <connects>
                                <connect connectorId="pin44D" modelIndex="152949" layer="breadboardbreadboard"/>
                            </connects>
                        </connector>
                        <connector connectorId="connector1" layer="breadboard">
                            <geometry x="14.661" y="36.5085"/>
                            <leg>
                                <point x="0" y="0"/>
                                <bezier/>
                                <point x="0" y="30.7701"/>
                                <bezier/>
                            </leg>
                            <connects>
                                <connect connectorId="pin43D" modelIndex="152949" layer="breadboardbreadboard"/>
                            </connects>
                        </connector>
                    </connectors>
                </breadboardView>
                <pcbView layer="copper0">
                    <geometry z="5.50011" x="304.015" y="4.567"/>
                    <titleGeometry visible="true" x="325.984" y="-2.433" z="13.0006" xOffset="21.969" yOffset="-7" textColor="#000000" fontSize="5">
                        <displayKey key=""/>
                    </titleGeometry>
                    <connectors>
                        <connector connectorId="connector0" layer="copper0">
                            <geometry x="0" y="0"/>
                            <connects>
                                <connect connectorId="pin44D" modelIndex="152949" layer="breadboardbreadboard"/>
                            </connects>
                        </connector>
                        <connector connectorId="connector1" layer="copper0">
                            <geometry x="0" y="0"/>
                            <connects>
                                <connect connectorId="pin43D" modelIndex="152949" layer="breadboardbreadboard"/>
                            </connects>
                        </connector>
                    </connectors>
                </pcbView>
                <schematicView layer="schematic">
                    <geometry z="2.50012" x="-147.376" y="188.729"/>
                    <titleGeometry visible="true" x="-130.276" y="174.729" z="7.00056" xOffset="17.1" yOffset="-14" textColor="#000000" fontSize="5">
                        <displayKey key=""/>
                        <displayKey key="part number"/>
                        <displayKey key="color"/>
                        <displayKey key="current"/>
                    </titleGeometry>
                    <connectors>
                        <connector connectorId="connector0" layer="schematic">
                            <geometry x="0" y="0"/>
                            <connects>
                                <connect connectorId="pin44D" modelIndex="152949" layer="breadboardbreadboard"/>
                            </connects>
                        </connector>
                        <connector connectorId="connector1" layer="schematic">
                            <geometry x="0" y="0"/>
                            <connects>
                                <connect connectorId="pin43D" modelIndex="152949" layer="breadboardbreadboard"/>
                            </connects>
                        </connector>
                    </connectors>
                </schematicView>
            </views>
        </instance>
        <instance moduleIdRef="5mmColorLEDModuleID" modelIndex="85444887" path="/Applications/Fritzing.app/Contents/MacOS/fritzing-parts/core/LED-generic-5mm.fzp">
            <property name="color" value="Green (565nm)"/>
            <title>LED3</title>
            <views>
                <breadboardView layer="breadboard">
                    <geometry z="2.50055" x="243.04" y="165.063">
                        <transform m11="-1" m12="0" m13="0" m21="0" m22="-1" m23="0" m31="19.3203" m32="36.5085" m33="1"/>
                    </geometry>
                    <connectors>
                        <connector connectorId="connector0" layer="breadboard">
                            <geometry x="5.6583" y="36.5085"/>
                            <leg>
                                <point x="0" y="0"/>
                                <bezier/>
                                <point x="0" y="30.7701"/>
                                <bezier/>
                            </leg>
                            <connects>
                                <connect connectorId="pin38D" modelIndex="152949" layer="breadboardbreadboard"/>
                            </connects>
                        </connector>
                        <connector connectorId="connector1" layer="breadboard">
                            <geometry x="14.661" y="36.5085"/>
                            <leg>
                                <point x="0" y="0"/>
                                <bezier/>
                                <point x="0" y="30.7701"/>
                                <bezier/>
                            </leg>
                            <connects>
                                <connect connectorId="pin37D" modelIndex="152949" layer="breadboardbreadboard"/>
                            </connects>
                        </connector>
                    </connectors>
                </breadboardView>
                <pcbView layer="copper0">
                    <geometry z="5.50012" x="304.015" y="157.567"/>
                    <titleGeometry visible="true" x="325.984" y="150.567" z="13.0006" xOffset="21.969" yOffset="-7" textColor="#000000" fontSize="5">
                        <displayKey key=""/>
                    </titleGeometry>
                    <connectors>
                        <connector connectorId="connector0" layer="copper0">
                            <geometry x="0" y="0"/>
                            <connects>
                                <connect connectorId="pin38D" modelIndex="152949" layer="breadboardbreadboard"/>
                            </connects>
                        </connector>
                        <connector connectorId="connector1" layer="copper0">
                            <geometry x="0" y="0"/>
                            <connects>
                                <connect connectorId="pin37D" modelIndex="152949" layer="breadboardbreadboard"/>
                            </connects>
                        </connector>
                    </connectors>
                </pcbView>
                <schematicView layer="schematic">
                    <geometry z="2.50011" x="383.624" y="-99.2706"/>
                    <titleGeometry visible="true" x="400.724" y="-113.271" z="7.00057" xOffset="17.1" yOffset="-14" textColor="#000000" fontSize="5">
                        <displayKey key=""/>
                        <displayKey key="part number"/>
                        <displayKey key="color"/>
                        <displayKey key="current"/>
                    </titleGeometry>
                    <connectors>
                        <connector connectorId="connector0" layer="schematic">
                            <geometry x="0" y="0"/>
                            <connects>
                                <connect connectorId="pin38D" modelIndex="152949" layer="breadboardbreadboard"/>
                            </connects>
                        </connector>
                        <connector connectorId="connector1" layer="schematic">
                            <geometry x="0" y="0"/>
                            <connects>
                                <connect connectorId="pin37D" modelIndex="152949" layer="breadboardbreadboard"/>
                            </connects>
                        </connector>
                    </connectors>
                </schematicView>
            </views>
        </instance>
        <instance moduleIdRef="5mmColorLEDModuleID" modelIndex="85444890" path="/Applications/Fritzing.app/Contents/MacOS/fritzing-parts/core/LED-generic-5mm.fzp">
            <property name="color" value="Blue (505nm)"/>
            <title>LED4</title>
            <views>
                <breadboardView layer="breadboard">
                    <geometry z="2.50056" x="270.04" y="165.063">
                        <transform m11="-1" m12="0" m13="0" m21="0" m22="-1" m23="0" m31="19.3203" m32="36.5085" m33="1"/>
                    </geometry>
                    <connectors>
                        <connector connectorId="connector0" layer="breadboard">
                            <geometry x="5.6583" y="36.5085"/>
                            <leg>
                                <point x="0" y="0"/>
                                <bezier/>
                                <point x="0" y="30.7701"/>
                                <bezier/>
                            </leg>
                            <connects>
                                <connect connectorId="pin41D" modelIndex="152949" layer="breadboardbreadboard"/>
                            </connects>
                        </connector>
                        <connector connectorId="connector1" layer="breadboard">
                            <geometry x="14.661" y="36.5085"/>
                            <leg>
                                <point x="0" y="0"/>
                                <bezier/>
                                <point x="0" y="30.7701"/>
                                <bezier/>
                            </leg>
                            <connects>
                                <connect connectorId="pin40D" modelIndex="152949" layer="breadboardbreadboard"/>
                            </connects>
                        </connector>
                    </connectors>
                </breadboardView>
                <pcbView layer="copper0">
                    <geometry z="5.50013" x="493.015" y="229.567"/>
                    <titleGeometry visible="true" x="514.985" y="222.567" z="13.0006" xOffset="21.969" yOffset="-7" textColor="#000000" fontSize="5">
                        <displayKey key=""/>
                    </titleGeometry>
                    <connectors>
                        <connector connectorId="connector0" layer="copper0">
                            <geometry x="0" y="0"/>
                            <connects>
                                <connect connectorId="pin41D" modelIndex="152949" layer="breadboardbreadboard"/>
                            </connects>
                        </connector>
                        <connector connectorId="connector1" layer="copper0">
                            <geometry x="0" y="0"/>
                            <connects>
                                <connect connectorId="pin40D" modelIndex="152949" layer="breadboardbreadboard"/>
                            </connects>
                        </connector>
                    </connectors>
                </pcbView>
                <schematicView layer="schematic">
                    <geometry z="2.50013" x="410.624" y="-108.271"/>
                    <titleGeometry visible="true" x="427.724" y="-122.271" z="7.00058" xOffset="17.1" yOffset="-14" textColor="#000000" fontSize="5">
                        <displayKey key=""/>
                        <displayKey key="part number"/>
                        <displayKey key="color"/>
                        <displayKey key="current"/>
                    </titleGeometry>
                    <connectors>
                        <connector connectorId="connector0" layer="schematic">
                            <geometry x="0" y="0"/>
                            <connects>
                                <connect connectorId="pin41D" modelIndex="152949" layer="breadboardbreadboard"/>
                            </connects>
                        </connector>
                        <connector connectorId="connector1" layer="schematic">
                            <geometry x="0" y="0"/>
                            <connects>
                                <connect connectorId="pin40D" modelIndex="152949" layer="breadboardbreadboard"/>
                            </connects>
                        </connector>
                    </connectors>
                </schematicView>
            </views>
        </instance>
        <instance moduleIdRef="NoteModuleID" modelIndex="85444895" path=":/resources/parts/core/note.fzp">
            <title>Note4</title>
            <text>&lt;!DOCTYPE HTML PUBLIC &quot;-//W3C//DTD HTML 4.0//EN&quot; &quot;http://www.w3.org/TR/REC-html40/strict.dtd&quot;&gt;
&lt;html&gt;&lt;head&gt;&lt;meta name=&quot;qrichtext&quot; content=&quot;1&quot; /&gt;&lt;style type=&quot;text/css&quot;&gt;
p, li { white-space: pre-wrap; }
&lt;/style&gt;&lt;/head&gt;&lt;body style=&quot; font-family:'Droid Sans'; font-size:9pt; font-weight:400; font-style:normal;&quot;&gt;
&lt;p style=&quot; margin-top:0px; margin-bottom:0px; margin-left:0px; margin-right:0px; -qt-block-indent:0; text-indent:0px;&quot;&gt;System Status LEDs and resistors are located within  the main power switch&lt;/p&gt;
&lt;p style=&quot; margin-top:0px; margin-bottom:0px; margin-left:0px; margin-right:0px; -qt-block-indent:0; text-indent:0px;&quot;&gt;(Adafruit, see parts list)&lt;/p&gt;&lt;/body&gt;&lt;/html&gt;</text>
            <views>
                <breadboardView layer="breadboardNote">
                    <geometry z="6.50038" x="225.489" y="209.451" width="115.497" height="77"/>
                </breadboardView>
            </views>
        </instance>
        <instance moduleIdRef="ResistorModuleID" modelIndex="85444901" path="/Applications/Fritzing.app/Contents/MacOS/fritzing-parts/core/resistor.fzp">
            <property name="tolerance" value="±5%"/>
            <property name="resistance" value="220"/>
            <property name="pin spacing" value="400 mil"/>
            <title>R4</title>
            <views>
                <breadboardView layer="breadboard">
                    <geometry z="2.50058" x="292.208" y="103.366">
                        <transform m11="0" m12="1" m13="0" m21="-1" m22="0" m23="0" m31="23.6822" m32="-14.9432" m33="1"/>
                    </geometry>
                    <connectors>
                        <connector connectorId="connector0" layer="breadboard">
                            <geometry x="2.619" y="4.5405"/>
                            <leg>
                                <point x="0" y="0"/>
                                <bezier/>
                                <point x="-1.3095" y="0"/>
                                <bezier/>
                            </leg>
                            <connects>
                                <connect connectorId="pin44G" modelIndex="152949" layer="breadboardbreadboard"/>
                            </connects>
                        </connector>
                        <connector connectorId="connector1" layer="breadboard">
                            <geometry x="36.0063" y="4.5405"/>
                            <leg>
                                <point x="0" y="0"/>
                                <bezier/>
                                <point x="1.3095" y="0"/>
                                <bezier/>
                            </leg>
                            <connects>
                                <connect connectorId="pin44E" modelIndex="152949" layer="breadboardbreadboard"/>
                            </connects>
                        </connector>
                    </connectors>
                </breadboardView>
                <pcbView layer="copper0">
                    <geometry z="5.50016" x="338.625" y="158.13">
                        <transform m11="0" m12="1" m13="0" m21="-1" m22="0" m23="0" m31="25.245" m32="-17.505" m33="1"/>
                    </geometry>
                    <titleGeometry visible="true" x="381.375" y="151.13" z="13.0006" xOffset="42.75" yOffset="-7" textColor="#000000" fontSize="5">
                        <displayKey key=""/>
                    </titleGeometry>
                    <connectors>
                        <connector connectorId="connector0" layer="copper0">
                            <geometry x="0" y="0"/>
                            <connects>
                                <connect connectorId="pin44G" modelIndex="152949" layer="breadboardbreadboard"/>
                            </connects>
                        </connector>
                        <connector connectorId="connector1" layer="copper0">
                            <geometry x="0" y="0"/>
                            <connects>
                                <connect connectorId="pin44E" modelIndex="152949" layer="breadboardbreadboard"/>
                            </connects>
                        </connector>
                    </connectors>
                </pcbView>
                <schematicView layer="schematic">
                    <geometry z="2.50016" x="-117.438" y="221.13"/>
                    <titleGeometry visible="true" x="-80.5627" y="207.13" z="7.00059" xOffset="36.875" yOffset="-14" textColor="#000000" fontSize="5">
                        <displayKey key=""/>
                        <displayKey key="part number"/>
                        <displayKey key="resistance"/>
                        <displayKey key="power"/>
                    </titleGeometry>
                    <connectors>
                        <connector connectorId="connector0" layer="schematic">
                            <geometry x="0" y="0"/>
                            <connects>
                                <connect connectorId="pin44G" modelIndex="152949" layer="breadboardbreadboard"/>
                            </connects>
                        </connector>
                        <connector connectorId="connector1" layer="schematic">
                            <geometry x="0" y="0"/>
                            <connects>
                                <connect connectorId="pin44E" modelIndex="152949" layer="breadboardbreadboard"/>
                            </connects>
                        </connector>
                    </connectors>
                </schematicView>
            </views>
        </instance>
        <instance moduleIdRef="ResistorModuleID" modelIndex="85444912" path="/Applications/Fritzing.app/Contents/MacOS/fritzing-parts/core/resistor.fzp">
            <property name="tolerance" value="±5%"/>
            <property name="resistance" value="220"/>
            <property name="pin spacing" value="400 mil"/>
            <title>R5</title>
            <views>
                <breadboardView layer="breadboard">
                    <geometry z="2.5006" x="265.208" y="103.366">
                        <transform m11="0" m12="1" m13="0" m21="-1" m22="0" m23="0" m31="23.6822" m32="-14.9432" m33="1"/>
                    </geometry>
                    <connectors>
                        <connector connectorId="connector0" layer="breadboard">
                            <geometry x="2.619" y="4.5405"/>
                            <leg>
                                <point x="0" y="0"/>
                                <bezier/>
                                <point x="-1.3095" y="0"/>
                                <bezier/>
                            </leg>
                            <connects>
                                <connect connectorId="pin41G" modelIndex="152949" layer="breadboardbreadboard"/>
                            </connects>
                        </connector>
                        <connector connectorId="connector1" layer="breadboard">
                            <geometry x="36.0063" y="4.5405"/>
                            <leg>
                                <point x="0" y="0"/>
                                <bezier/>
                                <point x="1.3095" y="0"/>
                                <bezier/>
                            </leg>
                            <connects>
                                <connect connectorId="pin41E" modelIndex="152949" layer="breadboardbreadboard"/>
                            </connects>
                        </connector>
                    </connectors>
                </breadboardView>
                <pcbView layer="copper0">
                    <geometry z="5.50015" x="27.625" y="10.13">
                        <transform m11="0" m12="1" m13="0" m21="-1" m22="0" m23="0" m31="25.245" m32="-17.505" m33="1"/>
                    </geometry>
                    <titleGeometry visible="true" x="70.505" y="3.755" z="13.0006" xOffset="42.75" yOffset="-7" textColor="#000000" fontSize="5">
                        <displayKey key=""/>
                    </titleGeometry>
                    <connectors>
                        <connector connectorId="connector0" layer="copper0">
                            <geometry x="0" y="0"/>
                            <connects>
                                <connect connectorId="pin41G" modelIndex="152949" layer="breadboardbreadboard"/>
                            </connects>
                        </connector>
                        <connector connectorId="connector1" layer="copper0">
                            <geometry x="0" y="0"/>
                            <connects>
                                <connect connectorId="pin41E" modelIndex="152949" layer="breadboardbreadboard"/>
                            </connects>
                        </connector>
                    </connectors>
                </pcbView>
                <schematicView layer="schematic">
                    <geometry z="2.50015" x="30.5625" y="10.13"/>
                    <titleGeometry visible="true" x="66.9998" y="-3.74" z="7.00059" xOffset="36.875" yOffset="-14" textColor="#000000" fontSize="5">
                        <displayKey key=""/>
                        <displayKey key="part number"/>
                        <displayKey key="resistance"/>
                        <displayKey key="power"/>
                    </titleGeometry>
                    <connectors>
                        <connector connectorId="connector0" layer="schematic">
                            <geometry x="0" y="0"/>
                            <connects>
                                <connect connectorId="pin41G" modelIndex="152949" layer="breadboardbreadboard"/>
                            </connects>
                        </connector>
                        <connector connectorId="connector1" layer="schematic">
                            <geometry x="0" y="0"/>
                            <connects>
                                <connect connectorId="pin41E" modelIndex="152949" layer="breadboardbreadboard"/>
                            </connects>
                        </connector>
                    </connectors>
                </schematicView>
            </views>
        </instance>
        <instance moduleIdRef="ResistorModuleID" modelIndex="85444918" path="/Applications/Fritzing.app/Contents/MacOS/fritzing-parts/core/resistor.fzp">
            <property name="tolerance" value="±5%"/>
            <property name="resistance" value="220"/>
            <property name="pin spacing" value="400 mil"/>
            <title>R6</title>
            <views>
                <breadboardView layer="breadboard">
                    <geometry z="2.50059" x="238.208" y="103.366">
                        <transform m11="0" m12="1" m13="0" m21="-1" m22="0" m23="0" m31="23.6822" m32="-14.9432" m33="1"/>
                    </geometry>
                    <connectors>
                        <connector connectorId="connector0" layer="breadboard">
                            <geometry x="2.619" y="4.5405"/>
                            <leg>
                                <point x="0" y="0"/>
                                <bezier/>
                                <point x="-1.3095" y="0"/>
                                <bezier/>
                            </leg>
                            <connects>
                                <connect connectorId="pin38G" modelIndex="152949" layer="breadboardbreadboard"/>
                            </connects>
                        </connector>
                        <connector connectorId="connector1" layer="breadboard">
                            <geometry x="36.0063" y="4.5405"/>
                            <leg>
                                <point x="0" y="0"/>
                                <bezier/>
                                <point x="1.3095" y="0"/>
                                <bezier/>
                            </leg>
                            <connects>
                                <connect connectorId="pin38E" modelIndex="152949" layer="breadboardbreadboard"/>
                            </connects>
                        </connector>
                    </connectors>
                </breadboardView>
                <pcbView layer="copper0">
                    <geometry z="5.50014" x="47.625" y="30.13">
                        <transform m11="0" m12="1" m13="0" m21="-1" m22="0" m23="0" m31="25.245" m32="-17.505" m33="1"/>
                    </geometry>
                    <titleGeometry visible="true" x="90.505" y="23.755" z="13.0006" xOffset="42.75" yOffset="-7" textColor="#000000" fontSize="5">
                        <displayKey key=""/>
                    </titleGeometry>
                    <connectors>
                        <connector connectorId="connector0" layer="copper0">
                            <geometry x="0" y="0"/>
                            <connects>
                                <connect connectorId="pin38G" modelIndex="152949" layer="breadboardbreadboard"/>
                            </connects>
                        </connector>
                        <connector connectorId="connector1" layer="copper0">
                            <geometry x="0" y="0"/>
                            <connects>
                                <connect connectorId="pin38E" modelIndex="152949" layer="breadboardbreadboard"/>
                            </connects>
                        </connector>
                    </connectors>
                </pcbView>
                <schematicView layer="schematic">
                    <geometry z="2.50014" x="50.5625" y="30.13"/>
                    <titleGeometry visible="true" x="86.9998" y="16.26" z="7.00059" xOffset="36.875" yOffset="-14" textColor="#000000" fontSize="5">
                        <displayKey key=""/>
                        <displayKey key="part number"/>
                        <displayKey key="resistance"/>
                        <displayKey key="power"/>
                    </titleGeometry>
                    <connectors>
                        <connector connectorId="connector0" layer="schematic">
                            <geometry x="0" y="0"/>
                            <connects>
                                <connect connectorId="pin38G" modelIndex="152949" layer="breadboardbreadboard"/>
                            </connects>
                        </connector>
                        <connector connectorId="connector1" layer="schematic">
                            <geometry x="0" y="0"/>
                            <connects>
                                <connect connectorId="pin38E" modelIndex="152949" layer="breadboardbreadboard"/>
                            </connects>
                        </connector>
                    </connectors>
                </schematicView>
            </views>
        </instance>
        <instance moduleIdRef="WireModuleID" modelIndex="85444924" path=":/resources/parts/core/wire.fzp">
            <title>Wire527</title>
            <views>
                <breadboardView layer="breadboardWire">
                    <geometry z="3.5011" x="320.366" y="35.7321" x1="0" y1="0" x2="-9.01563" y2="27" wireFlags="64"/>
                    <wireExtras mils="22.2222" color="#404040" opacity="1" banded="0"/>
                    <connectors>
                        <connector connectorId="connector0" layer="breadboardWire">
                            <geometry x="0" y="0"/>
                            <connects>
                                <connect connectorId="pin45Y" modelIndex="152949" layer="breadboardbreadboard"/>
                            </connects>
                        </connector>
                        <connector connectorId="connector1" layer="breadboardWire">
                            <geometry x="0" y="0"/>
                            <connects>
                                <connect connectorId="pin44J" modelIndex="152949" layer="breadboardbreadboard"/>
                            </connects>
                        </connector>
                    </connectors>
                </breadboardView>
                <pcbView layer="copper1trace">
                    <geometry z="9.5003" x="287.642" y="9.58807" x1="0" y1="0" x2="-9.58807" y2="26.6335" wireFlags="64"/>
                    <wireExtras mils="11.1111" color="#f2c600" opacity="1" banded="0"/>
                    <connectors>
                        <connector connectorId="connector0" layer="copper1trace">
                            <geometry x="0" y="0"/>
                            <connects>
                                <connect connectorId="pin45Y" modelIndex="152949" layer="breadboardbreadboard"/>
                            </connects>
                        </connector>
                        <connector connectorId="connector1" layer="copper1trace">
                            <geometry x="0" y="0"/>
                            <connects>
                                <connect connectorId="pin44J" modelIndex="152949" layer="breadboardbreadboard"/>
                            </connects>
                        </connector>
                    </connectors>
                </pcbView>
                <schematicView layer="schematicTrace">
                    <geometry z="5.50032" x="287.642" y="9.58807" x1="0" y1="0" x2="-9.58807" y2="26.6335" wireFlags="64"/>
                    <wireExtras mils="9.7222" color="#404040" opacity="1" banded="0"/>
                    <connectors>
                        <connector connectorId="connector0" layer="schematicTrace">
                            <geometry x="0" y="0"/>
                            <connects>
                                <connect connectorId="pin45Y" modelIndex="152949" layer="breadboardbreadboard"/>
                            </connects>
                        </connector>
                        <connector connectorId="connector1" layer="schematicTrace">
                            <geometry x="0" y="0"/>
                            <connects>
                                <connect connectorId="pin44J" modelIndex="152949" layer="breadboardbreadboard"/>
                            </connects>
                        </connector>
                    </connectors>
                </schematicView>
            </views>
        </instance>
        <instance moduleIdRef="WireModuleID" modelIndex="85444939" path=":/resources/parts/core/wire.fzp">
            <title>Wire534</title>
            <views>
                <breadboardView layer="breadboardWire">
                    <geometry z="3.50111" x="284.368" y="35.7321" x1="0" y1="0" x2="-0.0175" y2="27" wireFlags="64"/>
                    <wireExtras mils="22.2222" color="#404040" opacity="1" banded="0"/>
                    <connectors>
                        <connector connectorId="connector0" layer="breadboardWire">
                            <geometry x="0" y="0"/>
                            <connects>
                                <connect connectorId="pin41Y" modelIndex="152949" layer="breadboardbreadboard"/>
                            </connects>
                        </connector>
                        <connector connectorId="connector1" layer="breadboardWire">
                            <geometry x="0" y="0"/>
                            <connects>
                                <connect connectorId="pin41J" modelIndex="152949" layer="breadboardbreadboard"/>
                            </connects>
                        </connector>
                    </connectors>
                </breadboardView>
                <pcbView layer="copper1trace">
                    <geometry z="9.50029" x="251.421" y="10.6534" x1="0" y1="0" x2="-2.84217e-14" y2="25.5682" wireFlags="64"/>
                    <wireExtras mils="11.1111" color="#f2c600" opacity="1" banded="0"/>
                    <connectors>
                        <connector connectorId="connector0" layer="copper1trace">
                            <geometry x="0" y="0"/>
                            <connects>
                                <connect connectorId="pin41Y" modelIndex="152949" layer="breadboardbreadboard"/>
                            </connects>
                        </connector>
                        <connector connectorId="connector1" layer="copper1trace">
                            <geometry x="0" y="0"/>
                            <connects>
                                <connect connectorId="pin41J" modelIndex="152949" layer="breadboardbreadboard"/>
                            </connects>
                        </connector>
                    </connectors>
                </pcbView>
                <schematicView layer="schematicTrace">
                    <geometry z="5.50033" x="251.421" y="10.6534" x1="0" y1="0" x2="-2.84217e-14" y2="25.5682" wireFlags="64"/>
                    <wireExtras mils="9.7222" color="#404040" opacity="1" banded="0"/>
                    <connectors>
                        <connector connectorId="connector0" layer="schematicTrace">
                            <geometry x="0" y="0"/>
                            <connects>
                                <connect connectorId="pin41Y" modelIndex="152949" layer="breadboardbreadboard"/>
                            </connects>
                        </connector>
                        <connector connectorId="connector1" layer="schematicTrace">
                            <geometry x="0" y="0"/>
                            <connects>
                                <connect connectorId="pin41J" modelIndex="152949" layer="breadboardbreadboard"/>
                            </connects>
                        </connector>
                    </connectors>
                </schematicView>
            </views>
        </instance>
        <instance moduleIdRef="WireModuleID" modelIndex="85444958" path=":/resources/parts/core/wire.fzp">
            <title>Wire543</title>
            <views>
                <breadboardView layer="breadboardWire">
                    <geometry z="3.50112" x="266.367" y="35.7321" x1="0" y1="0" x2="-9.01626" y2="27" wireFlags="64"/>
                    <wireExtras mils="22.2222" color="#404040" opacity="1" banded="0"/>
                    <connectors>
                        <connector connectorId="connector0" layer="breadboardWire">
                            <geometry x="0" y="0"/>
                            <connects>
                                <connect connectorId="pin39Y" modelIndex="152949" layer="breadboardbreadboard"/>
                            </connects>
                        </connector>
                        <connector connectorId="connector1" layer="breadboardWire">
                            <geometry x="0" y="0"/>
                            <connects>
                                <connect connectorId="pin38J" modelIndex="152949" layer="breadboardbreadboard"/>
                            </connects>
                        </connector>
                    </connectors>
                </breadboardView>
                <pcbView layer="copper1trace">
                    <geometry z="9.50028" x="234.375" y="10.6534" x1="0" y1="0" x2="-8.52273" y2="25.5682" wireFlags="64"/>
                    <wireExtras mils="11.1111" color="#f2c600" opacity="1" banded="0"/>
                    <connectors>
                        <connector connectorId="connector0" layer="copper1trace">
                            <geometry x="0" y="0"/>
                            <connects>
                                <connect connectorId="pin39Y" modelIndex="152949" layer="breadboardbreadboard"/>
                            </connects>
                        </connector>
                        <connector connectorId="connector1" layer="copper1trace">
                            <geometry x="0" y="0"/>
                            <connects>
                                <connect connectorId="pin38J" modelIndex="152949" layer="breadboardbreadboard"/>
                            </connects>
                        </connector>
                    </connectors>
                </pcbView>
                <schematicView layer="schematicTrace">
                    <geometry z="5.50034" x="234.375" y="10.6534" x1="0" y1="0" x2="-8.52273" y2="25.5682" wireFlags="64"/>
                    <wireExtras mils="9.7222" color="#404040" opacity="1" banded="0"/>
                    <connectors>
                        <connector connectorId="connector0" layer="schematicTrace">
                            <geometry x="0" y="0"/>
                            <connects>
                                <connect connectorId="pin39Y" modelIndex="152949" layer="breadboardbreadboard"/>
                            </connects>
                        </connector>
                        <connector connectorId="connector1" layer="schematicTrace">
                            <geometry x="0" y="0"/>
                            <connects>
                                <connect connectorId="pin38J" modelIndex="152949" layer="breadboardbreadboard"/>
                            </connects>
                        </connector>
                    </connectors>
                </schematicView>
            </views>
        </instance>
        <instance moduleIdRef="WireModuleID" modelIndex="85445015" path=":/resources/parts/core/wire.fzp">
            <title>Wire570</title>
            <views>
                <breadboardView layer="breadboardWire">
                    <geometry z="3.50113" x="284.368" y="35.7321" x1="0" y1="0" x2="0" y2="0" wireFlags="64"/>
                    <wireExtras mils="22.2222" color="#418dd9" opacity="1" banded="0"/>
                    <connectors>
                        <connector connectorId="connector0" layer="breadboardWire">
                            <geometry x="0" y="0"/>
                            <connects>
                                <connect connectorId="pin41Y" modelIndex="152949" layer="breadboardbreadboard"/>
                            </connects>
                        </connector>
                        <connector connectorId="connector1" layer="breadboardWire">
                            <geometry x="0" y="0"/>
                            <connects>
                                <connect connectorId="pin41Y" modelIndex="152949" layer="breadboardbreadboard"/>
                            </connects>
                        </connector>
                    </connectors>
                </breadboardView>
                <pcbView layer="copper1trace">
                    <geometry z="9.50027" x="253.551" y="9.58807" x1="0" y1="0" x2="0" y2="2.13068" wireFlags="64"/>
                    <wireExtras mils="11.1111" color="#f2c600" opacity="1" banded="0"/>
                    <connectors>
                        <connector connectorId="connector0" layer="copper1trace">
                            <geometry x="0" y="0"/>
                            <connects>
                                <connect connectorId="pin41Y" modelIndex="152949" layer="breadboardbreadboard"/>
                            </connects>
                        </connector>
                        <connector connectorId="connector1" layer="copper1trace">
                            <geometry x="0" y="0"/>
                            <connects>
                                <connect connectorId="pin41Y" modelIndex="152949" layer="breadboardbreadboard"/>
                            </connects>
                        </connector>
                    </connectors>
                </pcbView>
                <schematicView layer="schematicTrace">
                    <geometry z="5.50035" x="253.551" y="9.58807" x1="0" y1="0" x2="0" y2="2.13068" wireFlags="64"/>
                    <wireExtras mils="9.7222" color="#404040" opacity="1" banded="0"/>
                    <connectors>
                        <connector connectorId="connector0" layer="schematicTrace">
                            <geometry x="0" y="0"/>
                            <connects>
                                <connect connectorId="pin41Y" modelIndex="152949" layer="breadboardbreadboard"/>
                            </connects>
                        </connector>
                        <connector connectorId="connector1" layer="schematicTrace">
                            <geometry x="0" y="0"/>
                            <connects>
                                <connect connectorId="pin41Y" modelIndex="152949" layer="breadboardbreadboard"/>
                            </connects>
                        </connector>
                    </connectors>
                </schematicView>
            </views>
        </instance>
        <instance moduleIdRef="WireModuleID" modelIndex="85445122" path=":/resources/parts/core/wire.fzp">
            <title>Wire621</title>
            <views>
                <breadboardView layer="breadboardWire">
                    <geometry z="3.50035" x="-396.396" y="-9.00901" x1="0" y1="0" x2="-8.60233" y2="90.009" wireFlags="64"/>
                    <wireExtras mils="22.2222" color="#404040" opacity="1" banded="0"/>
                    <connectors>
                        <connector connectorId="connector0" layer="breadboardWire">
                            <geometry x="0" y="0"/>
                            <connects>
                                <connect connectorId="connector1" modelIndex="85445125" layer="breadboardWire"/>
                            </connects>
                        </connector>
                        <connector connectorId="connector1" layer="breadboardWire">
                            <geometry x="0" y="0"/>
                            <connects>
                                <connect connectorId="connector11" modelIndex="85437587" layer="breadboard"/>
                            </connects>
                        </connector>
                    </connectors>
                </breadboardView>
                <pcbView layer="copper1trace">
                    <geometry z="9.5004" x="-261.009" y="-107.599" x1="0" y1="0" x2="-36.6395" y2="109.913" wireFlags="64"/>
                    <wireExtras mils="11.1111" color="#f2c600" opacity="1" banded="0"/>
                    <connectors>
                        <connector connectorId="connector0" layer="copper1trace">
                            <geometry x="0" y="0"/>
                            <connects>
                                <connect connectorId="connector1" modelIndex="85445125" layer="copper1trace"/>
                            </connects>
                        </connector>
                        <connector connectorId="connector1" layer="copper1trace">
                            <geometry x="0" y="0"/>
                            <connects>
                                <connect connectorId="connector11" modelIndex="85437587" layer="copper0"/>
                            </connects>
                        </connector>
                    </connectors>
                </pcbView>
                <schematicView layer="schematicTrace">
                    <geometry z="5.50038" x="-261.009" y="-107.599" x1="0" y1="0" x2="-36.6395" y2="109.913" wireFlags="64"/>
                    <wireExtras mils="9.7222" color="#404040" opacity="1" banded="0"/>
                    <connectors>
                        <connector connectorId="connector0" layer="schematicTrace">
                            <geometry x="0" y="0"/>
                            <connects>
                                <connect connectorId="connector1" modelIndex="85445125" layer="schematicTrace"/>
                            </connects>
                        </connector>
                        <connector connectorId="connector1" layer="schematicTrace">
                            <geometry x="0" y="0"/>
                            <connects>
                                <connect connectorId="connector11" modelIndex="85437587" layer="schematic"/>
                            </connects>
                        </connector>
                    </connectors>
                </schematicView>
            </views>
        </instance>
        <instance moduleIdRef="WireModuleID" modelIndex="85445125" path=":/resources/parts/core/wire.fzp">
            <title>Wire622</title>
            <views>
                <breadboardView layer="breadboardWire">
                    <geometry z="3.50037" x="-71.9048" y="-9.04762" x1="0" y1="0" x2="-324.492" y2="0.03861" wireFlags="64"/>
                    <wireExtras mils="22.2222" color="#404040" opacity="1" banded="0"/>
                    <connectors>
                        <connector connectorId="connector0" layer="breadboardWire">
                            <geometry x="0" y="0"/>
                            <connects>
                                <connect connectorId="connector1" modelIndex="85437654" layer="breadboardWire"/>
                            </connects>
                        </connector>
                        <connector connectorId="connector1" layer="breadboardWire">
                            <geometry x="0" y="0"/>
                            <connects>
                                <connect connectorId="connector0" modelIndex="85445122" layer="breadboardWire"/>
                            </connects>
                        </connector>
                    </connectors>
                </breadboardView>
                <pcbView layer="copper1trace">
                    <geometry z="9.50039" x="-72.4432" y="-44.7443" x1="0" y1="0" x2="-188.565" y2="-62.8551" wireFlags="64"/>
                    <wireExtras mils="11.1111" color="#f2c600" opacity="1" banded="0"/>
                    <connectors>
                        <connector connectorId="connector0" layer="copper1trace">
                            <geometry x="0" y="0"/>
                            <connects>
                                <connect connectorId="connector1" modelIndex="85437654" layer="copper1trace"/>
                            </connects>
                        </connector>
                        <connector connectorId="connector1" layer="copper1trace">
                            <geometry x="0" y="0"/>
                            <connects>
                                <connect connectorId="connector0" modelIndex="85445122" layer="copper1trace"/>
                            </connects>
                        </connector>
                    </connectors>
                </pcbView>
                <schematicView layer="schematicTrace">
                    <geometry z="5.50039" x="-72.4432" y="-44.7443" x1="0" y1="0" x2="-188.565" y2="-62.8551" wireFlags="64"/>
                    <wireExtras mils="9.7222" color="#404040" opacity="1" banded="0"/>
                    <connectors>
                        <connector connectorId="connector0" layer="schematicTrace">
                            <geometry x="0" y="0"/>
                            <connects>
                                <connect connectorId="connector1" modelIndex="85437654" layer="schematicTrace"/>
                            </connects>
                        </connector>
                        <connector connectorId="connector1" layer="schematicTrace">
                            <geometry x="0" y="0"/>
                            <connects>
                                <connect connectorId="connector0" modelIndex="85445122" layer="schematicTrace"/>
                            </connects>
                        </connector>
                    </connectors>
                </schematicView>
            </views>
        </instance>
        <instance moduleIdRef="WireModuleID" modelIndex="85445205" path=":/resources/parts/core/wire.fzp">
            <title>Wire660</title>
            <views>
                <breadboardView layer="breadboardWire">
                    <geometry z="3.50024" x="-48.631" y="35.7321" x1="0" y1="0" x2="-14.2261" y2="-62.875" wireFlags="64"/>
                    <wireExtras mils="22.2222" color="#cc1414" opacity="1" banded="0"/>
                    <connectors>
                        <connector connectorId="connector0" layer="breadboardWire">
                            <geometry x="0" y="0"/>
                            <connects>
                                <connect connectorId="pin4Y" modelIndex="152949" layer="breadboardbreadboard"/>
                            </connects>
                        </connector>
                        <connector connectorId="connector1" layer="breadboardWire">
                            <geometry x="0" y="0"/>
                            <connects>
                                <connect connectorId="connector0" modelIndex="85445211" layer="breadboardWire"/>
                            </connects>
                        </connector>
                    </connectors>
                </breadboardView>
                <pcbView layer="copper1trace">
                    <geometry z="9.50036" x="-324.929" y="-28.7642" x1="0" y1="0" x2="-1.06534" y2="69.2472" wireFlags="64"/>
                    <wireExtras mils="11.1111" color="#f2c600" opacity="1" banded="0"/>
                    <connectors>
                        <connector connectorId="connector0" layer="copper1trace">
                            <geometry x="0" y="0"/>
                            <connects>
                                <connect connectorId="pin4Y" modelIndex="152949" layer="breadboardbreadboard"/>
                            </connects>
                        </connector>
                        <connector connectorId="connector1" layer="copper1trace">
                            <geometry x="0" y="0"/>
                            <connects>
                                <connect connectorId="connector0" modelIndex="85445211" layer="copper1trace"/>
                            </connects>
                        </connector>
                    </connectors>
                </pcbView>
                <schematicView layer="schematicTrace">
                    <geometry z="5.50042" x="-324.929" y="-28.7642" x1="0" y1="0" x2="-1.06534" y2="69.2472" wireFlags="64"/>
                    <wireExtras mils="9.7222" color="#404040" opacity="1" banded="0"/>
                    <connectors>
                        <connector connectorId="connector0" layer="schematicTrace">
                            <geometry x="0" y="0"/>
                            <connects>
                                <connect connectorId="pin4Y" modelIndex="152949" layer="breadboardbreadboard"/>
                            </connects>
                        </connector>
                        <connector connectorId="connector1" layer="schematicTrace">
                            <geometry x="0" y="0"/>
                            <connects>
                                <connect connectorId="connector0" modelIndex="85445211" layer="schematicTrace"/>
                            </connects>
                        </connector>
                    </connectors>
                </schematicView>
            </views>
        </instance>
        <instance moduleIdRef="WireModuleID" modelIndex="85445208" path=":/resources/parts/core/wire.fzp">
            <title>Wire661</title>
            <views>
                <breadboardView layer="breadboardWire">
                    <geometry z="3.50019" x="-441.441" y="-27.027" x1="0" y1="0" x2="9.44148" y2="108.027" wireFlags="64"/>
                    <wireExtras mils="22.2222" color="#cc1414" opacity="1" banded="0"/>
                    <connectors>
                        <connector connectorId="connector0" layer="breadboardWire">
                            <geometry x="0" y="0"/>
                            <connects>
                                <connect connectorId="connector1" modelIndex="85445211" layer="breadboardWire"/>
                            </connects>
                        </connector>
                        <connector connectorId="connector1" layer="breadboardWire">
                            <geometry x="0" y="0"/>
                            <connects>
                                <connect connectorId="connector14" modelIndex="85437587" layer="breadboard"/>
                            </connects>
                        </connector>
                    </connectors>
                </breadboardView>
                <pcbView layer="copper1trace">
                    <geometry z="9.50051" x="-360.085" y="-18.1108" x1="0" y1="0" x2="34.7892" y2="55.9847" wireFlags="64"/>
                    <wireExtras mils="11.1111" color="#f2c600" opacity="1" banded="0"/>
                    <connectors>
                        <connector connectorId="connector0" layer="copper1trace">
                            <geometry x="0" y="0"/>
                            <connects>
                                <connect connectorId="connector1" modelIndex="85445211" layer="copper1trace"/>
                            </connects>
                        </connector>
                        <connector connectorId="connector1" layer="copper1trace">
                            <geometry x="0" y="0"/>
                            <connects>
                                <connect connectorId="connector14" modelIndex="85437587" layer="copper0"/>
                            </connects>
                        </connector>
                    </connectors>
                </pcbView>
                <schematicView layer="schematicTrace">
                    <geometry z="5.50043" x="-360.085" y="-18.1108" x1="0" y1="0" x2="34.7892" y2="55.9847" wireFlags="64"/>
                    <wireExtras mils="9.7222" color="#404040" opacity="1" banded="0"/>
                    <connectors>
                        <connector connectorId="connector0" layer="schematicTrace">
                            <geometry x="0" y="0"/>
                            <connects>
                                <connect connectorId="connector1" modelIndex="85445211" layer="schematicTrace"/>
                            </connects>
                        </connector>
                        <connector connectorId="connector1" layer="schematicTrace">
                            <geometry x="0" y="0"/>
                            <connects>
                                <connect connectorId="connector14" modelIndex="85437587" layer="schematic"/>
                            </connects>
                        </connector>
                    </connectors>
                </schematicView>
            </views>
        </instance>
        <instance moduleIdRef="WireModuleID" modelIndex="85445211" path=":/resources/parts/core/wire.fzp">
            <title>Wire662</title>
            <views>
                <breadboardView layer="breadboardWire">
                    <geometry z="3.50028" x="-62.8571" y="-27.1429" x1="0" y1="0" x2="-378.584" y2="0.11583" wireFlags="64"/>
                    <wireExtras mils="22.2222" color="#cc1414" opacity="1" banded="0"/>
                    <connectors>
                        <connector connectorId="connector0" layer="breadboardWire">
                            <geometry x="0" y="0"/>
                            <connects>
                                <connect connectorId="connector1" modelIndex="85445205" layer="breadboardWire"/>
                            </connects>
                        </connector>
                        <connector connectorId="connector1" layer="breadboardWire">
                            <geometry x="0" y="0"/>
                            <connects>
                                <connect connectorId="connector0" modelIndex="85445208" layer="breadboardWire"/>
                            </connects>
                        </connector>
                    </connectors>
                </breadboardView>
                <pcbView layer="copper1trace">
                    <geometry z="9.5005" x="-117.188" y="0" x1="0" y1="0" x2="-242.898" y2="-18.1108" wireFlags="64"/>
                    <wireExtras mils="11.1111" color="#f2c600" opacity="1" banded="0"/>
                    <connectors>
                        <connector connectorId="connector0" layer="copper1trace">
                            <geometry x="0" y="0"/>
                            <connects>
                                <connect connectorId="connector1" modelIndex="85445205" layer="copper1trace"/>
                            </connects>
                        </connector>
                        <connector connectorId="connector1" layer="copper1trace">
                            <geometry x="0" y="0"/>
                            <connects>
                                <connect connectorId="connector0" modelIndex="85445208" layer="copper1trace"/>
                            </connects>
                        </connector>
                    </connectors>
                </pcbView>
                <schematicView layer="schematicTrace">
                    <geometry z="5.50044" x="-117.188" y="0" x1="0" y1="0" x2="-242.898" y2="-18.1108" wireFlags="64"/>
                    <wireExtras mils="9.7222" color="#404040" opacity="1" banded="0"/>
                    <connectors>
                        <connector connectorId="connector0" layer="schematicTrace">
                            <geometry x="0" y="0"/>
                            <connects>
                                <connect connectorId="connector1" modelIndex="85445205" layer="schematicTrace"/>
                            </connects>
                        </connector>
                        <connector connectorId="connector1" layer="schematicTrace">
                            <geometry x="0" y="0"/>
                            <connects>
                                <connect connectorId="connector0" modelIndex="85445208" layer="schematicTrace"/>
                            </connects>
                        </connector>
                    </connectors>
                </schematicView>
            </views>
        </instance>
        <instance moduleIdRef="WireModuleID" modelIndex="85445902" path=":/resources/parts/core/wire.fzp">
            <title>Wire996</title>
            <views>
                <breadboardView layer="breadboardWire">
                    <geometry z="3.50114" x="77.3684" y="35.7365" x1="0" y1="0" x2="-0.016875" y2="90" wireFlags="64"/>
                    <wireExtras mils="22.2222" color="#cc1414" opacity="1" banded="0"/>
                    <connectors>
                        <connector connectorId="connector0" layer="breadboardWire">
                            <geometry x="0" y="0"/>
                            <connects>
                                <connect connectorId="pin18Y" modelIndex="152949" layer="breadboardbreadboard"/>
                            </connects>
                        </connector>
                        <connector connectorId="connector1" layer="breadboardWire">
                            <geometry x="0" y="0"/>
                            <connects>
                                <connect connectorId="pin18E" modelIndex="152949" layer="breadboardbreadboard"/>
                            </connects>
                        </connector>
                    </connectors>
                </breadboardView>
                <pcbView layer="copper1trace">
                    <geometry z="9.50053" x="43.679" y="33.0256" x1="0" y1="0" x2="10.6534" y2="29.8296" wireFlags="64"/>
                    <wireExtras mils="11.1111" color="#f2c600" opacity="1" banded="0"/>
                    <connectors>
                        <connector connectorId="connector0" layer="copper1trace">
                            <geometry x="0" y="0"/>
                            <connects>
                                <connect connectorId="pin18Y" modelIndex="152949" layer="breadboardbreadboard"/>
                            </connects>
                        </connector>
                        <connector connectorId="connector1" layer="copper1trace">
                            <geometry x="0" y="0"/>
                            <connects>
                                <connect connectorId="pin18E" modelIndex="152949" layer="breadboardbreadboard"/>
                            </connects>
                        </connector>
                    </connectors>
                </pcbView>
                <schematicView layer="schematicTrace">
                    <geometry z="5.50053" x="43.679" y="33.0256" x1="0" y1="0" x2="10.6534" y2="29.8296" wireFlags="64"/>
                    <wireExtras mils="9.7222" color="#404040" opacity="1" banded="0"/>
                    <connectors>
                        <connector connectorId="connector0" layer="schematicTrace">
                            <geometry x="0" y="0"/>
                            <connects>
                                <connect connectorId="pin18Y" modelIndex="152949" layer="breadboardbreadboard"/>
                            </connects>
                        </connector>
                        <connector connectorId="connector1" layer="schematicTrace">
                            <geometry x="0" y="0"/>
                            <connects>
                                <connect connectorId="pin18E" modelIndex="152949" layer="breadboardbreadboard"/>
                            </connects>
                        </connector>
                    </connectors>
                </schematicView>
            </views>
        </instance>
        <instance moduleIdRef="WireModuleID" modelIndex="85446009" path=":/resources/parts/core/wire.fzp">
            <title>Wire1049</title>
            <views>
                <breadboardView layer="breadboardWire">
                    <geometry z="3.50115" x="41.3515" y="125.732" x1="0" y1="0" x2="9.01626" y2="-98.9956" wireFlags="64"/>
                    <wireExtras mils="22.2222" color="#404040" opacity="1" banded="0"/>
                    <connectors>
                        <connector connectorId="connector0" layer="breadboardWire">
                            <geometry x="0" y="0"/>
                            <connects>
                                <connect connectorId="pin14E" modelIndex="152949" layer="breadboardbreadboard"/>
                            </connects>
                        </connector>
                        <connector connectorId="connector1" layer="breadboardWire">
                            <geometry x="0" y="0"/>
                            <connects>
                                <connect connectorId="pin15Z" modelIndex="152949" layer="breadboardbreadboard"/>
                            </connects>
                        </connector>
                    </connectors>
                </breadboardView>
                <pcbView layer="copper1trace">
                    <geometry z="9.50052" x="17.0455" y="61.7898" x1="0" y1="0" x2="-7.10543e-15" y2="-36.2216" wireFlags="64"/>
                    <wireExtras mils="11.1111" color="#f2c600" opacity="1" banded="0"/>
                    <connectors>
                        <connector connectorId="connector0" layer="copper1trace">
                            <geometry x="0" y="0"/>
                            <connects>
                                <connect connectorId="pin14E" modelIndex="152949" layer="breadboardbreadboard"/>
                            </connects>
                        </connector>
                        <connector connectorId="connector1" layer="copper1trace">
                            <geometry x="0" y="0"/>
                            <connects>
                                <connect connectorId="pin15Z" modelIndex="152949" layer="breadboardbreadboard"/>
                            </connects>
                        </connector>
                    </connectors>
                </pcbView>
                <schematicView layer="schematicTrace">
                    <geometry z="5.50054" x="17.0455" y="61.7898" x1="0" y1="0" x2="-7.10543e-15" y2="-36.2216" wireFlags="64"/>
                    <wireExtras mils="9.7222" color="#404040" opacity="1" banded="0"/>
                    <connectors>
                        <connector connectorId="connector0" layer="schematicTrace">
                            <geometry x="0" y="0"/>
                            <connects>
                                <connect connectorId="pin14E" modelIndex="152949" layer="breadboardbreadboard"/>
                            </connects>
                        </connector>
                        <connector connectorId="connector1" layer="schematicTrace">
                            <geometry x="0" y="0"/>
                            <connects>
                                <connect connectorId="pin15Z" modelIndex="152949" layer="breadboardbreadboard"/>
                            </connects>
                        </connector>
                    </connectors>
                </schematicView>
            </views>
        </instance>
        <instance moduleIdRef="WireModuleID" modelIndex="85446124" path=":/resources/parts/core/wire.fzp">
            <title>Wire1104</title>
            <views>
                <breadboardView layer="breadboardWire">
                    <geometry z="3.50119" x="131.368" y="26.7365" x1="0" y1="0" x2="-0.016875" y2="36" wireFlags="64"/>
                    <wireExtras mils="22.2222" color="#404040" opacity="1" banded="0"/>
                    <connectors>
                        <connector connectorId="connector0" layer="breadboardWire">
                            <geometry x="0" y="0"/>
                            <connects>
                                <connect connectorId="pin24Z" modelIndex="152949" layer="breadboardbreadboard"/>
                            </connects>
                        </connector>
                        <connector connectorId="connector1" layer="breadboardWire">
                            <geometry x="0" y="0"/>
                            <connects>
                                <connect connectorId="pin24J" modelIndex="152949" layer="breadboardbreadboard"/>
                            </connects>
                        </connector>
                    </connectors>
                </breadboardView>
                <pcbView layer="copper1trace">
                    <geometry z="9.5006" x="99.0768" y="28.7642" x1="0" y1="0" x2="-1.06534" y2="35.1563" wireFlags="64"/>
                    <wireExtras mils="11.1111" color="#f2c600" opacity="1" banded="0"/>
                    <connectors>
                        <connector connectorId="connector0" layer="copper1trace">
                            <geometry x="0" y="0"/>
                            <connects>
                                <connect connectorId="pin24Z" modelIndex="152949" layer="breadboardbreadboard"/>
                            </connects>
                        </connector>
                        <connector connectorId="connector1" layer="copper1trace">
                            <geometry x="0" y="0"/>
                            <connects>
                                <connect connectorId="pin24J" modelIndex="152949" layer="breadboardbreadboard"/>
                            </connects>
                        </connector>
                    </connectors>
                </pcbView>
                <schematicView layer="schematicTrace">
                    <geometry z="5.50056" x="99.0768" y="28.7642" x1="0" y1="0" x2="-1.06534" y2="35.1563" wireFlags="64"/>
                    <wireExtras mils="9.7222" color="#404040" opacity="1" banded="0"/>
                    <connectors>
                        <connector connectorId="connector0" layer="schematicTrace">
                            <geometry x="0" y="0"/>
                            <connects>
                                <connect connectorId="pin24Z" modelIndex="152949" layer="breadboardbreadboard"/>
                            </connects>
                        </connector>
                        <connector connectorId="connector1" layer="schematicTrace">
                            <geometry x="0" y="0"/>
                            <connects>
                                <connect connectorId="pin24J" modelIndex="152949" layer="breadboardbreadboard"/>
                            </connects>
                        </connector>
                    </connectors>
                </schematicView>
            </views>
        </instance>
        <instance moduleIdRef="WireModuleID" modelIndex="85446147" path=":/resources/parts/core/wire.fzp">
            <title>Wire1115</title>
            <views>
                <breadboardView layer="breadboardWire">
                    <geometry z="3.5012" x="-30.631" y="26.7321" x1="0" y1="0" x2="-0.0175" y2="36" wireFlags="64"/>
                    <wireExtras mils="22.2222" color="#404040" opacity="1" banded="0"/>
                    <connectors>
                        <connector connectorId="connector0" layer="breadboardWire">
                            <geometry x="0" y="0"/>
                            <connects>
                                <connect connectorId="pin6Z" modelIndex="152949" layer="breadboardbreadboard"/>
                            </connects>
                        </connector>
                        <connector connectorId="connector1" layer="breadboardWire">
                            <geometry x="0" y="0"/>
                            <connects>
                                <connect connectorId="pin6J" modelIndex="152949" layer="breadboardbreadboard"/>
                            </connects>
                        </connector>
                    </connectors>
                </breadboardView>
                <pcbView layer="copper1trace">
                    <geometry z="9.50059" x="-62.8551" y="26.6335" x1="0" y1="0" x2="0" y2="34.0909" wireFlags="64"/>
                    <wireExtras mils="11.1111" color="#f2c600" opacity="1" banded="0"/>
                    <connectors>
                        <connector connectorId="connector0" layer="copper1trace">
                            <geometry x="0" y="0"/>
                            <connects>
                                <connect connectorId="pin6Z" modelIndex="152949" layer="breadboardbreadboard"/>
                            </connects>
                        </connector>
                        <connector connectorId="connector1" layer="copper1trace">
                            <geometry x="0" y="0"/>
                            <connects>
                                <connect connectorId="pin6J" modelIndex="152949" layer="breadboardbreadboard"/>
                            </connects>
                        </connector>
                    </connectors>
                </pcbView>
                <schematicView layer="schematicTrace">
                    <geometry z="5.50057" x="-62.8551" y="26.6335" x1="0" y1="0" x2="0" y2="34.0909" wireFlags="64"/>
                    <wireExtras mils="9.7222" color="#404040" opacity="1" banded="0"/>
                    <connectors>
                        <connector connectorId="connector0" layer="schematicTrace">
                            <geometry x="0" y="0"/>
                            <connects>
                                <connect connectorId="pin6Z" modelIndex="152949" layer="breadboardbreadboard"/>
                            </connects>
                        </connector>
                        <connector connectorId="connector1" layer="schematicTrace">
                            <geometry x="0" y="0"/>
                            <connects>
                                <connect connectorId="pin6J" modelIndex="152949" layer="breadboardbreadboard"/>
                            </connects>
                        </connector>
                    </connectors>
                </schematicView>
            </views>
        </instance>
        <instance moduleIdRef="WireModuleID" modelIndex="85446920" path=":/resources/parts/core/wire.fzp">
            <title>Wire1491</title>
            <views>
                <breadboardView layer="breadboardWire">
                    <geometry z="3.50129" x="401.351" y="62.7321" x1="0" y1="0" x2="0.01625" y2="-27" wireFlags="64"/>
                    <wireExtras mils="22.2222" color="#cc1414" opacity="1" banded="0"/>
                    <connectors>
                        <connector connectorId="connector0" layer="breadboardWire">
                            <geometry x="0" y="0"/>
                            <connects>
                                <connect connectorId="pin54J" modelIndex="152949" layer="breadboardbreadboard"/>
                            </connects>
                        </connector>
                        <connector connectorId="connector1" layer="breadboardWire">
                            <geometry x="0" y="0"/>
                            <connects>
                                <connect connectorId="pin54Y" modelIndex="152949" layer="breadboardbreadboard"/>
                            </connects>
                        </connector>
                    </connectors>
                </breadboardView>
                <pcbView layer="copper1trace">
                    <geometry z="9.50062" x="369.673" y="62.8551" x1="0" y1="0" x2="-1.06534" y2="-26.6335" wireFlags="64"/>
                    <wireExtras mils="11.1111" color="#f2c600" opacity="1" banded="0"/>
                    <connectors>
                        <connector connectorId="connector0" layer="copper1trace">
                            <geometry x="0" y="0"/>
                            <connects>
                                <connect connectorId="pin54J" modelIndex="152949" layer="breadboardbreadboard"/>
                            </connects>
                        </connector>
                        <connector connectorId="connector1" layer="copper1trace">
                            <geometry x="0" y="0"/>
                            <connects>
                                <connect connectorId="pin54Y" modelIndex="152949" layer="breadboardbreadboard"/>
                            </connects>
                        </connector>
                    </connectors>
                </pcbView>
                <schematicView layer="schematicTrace">
                    <geometry z="5.50068" x="369.673" y="62.8551" x1="0" y1="0" x2="-1.06534" y2="-26.6335" wireFlags="64"/>
                    <wireExtras mils="9.7222" color="#404040" opacity="1" banded="0"/>
                    <connectors>
                        <connector connectorId="connector0" layer="schematicTrace">
                            <geometry x="0" y="0"/>
                            <connects>
                                <connect connectorId="pin54J" modelIndex="152949" layer="breadboardbreadboard"/>
                            </connects>
                        </connector>
                        <connector connectorId="connector1" layer="schematicTrace">
                            <geometry x="0" y="0"/>
                            <connects>
                                <connect connectorId="pin54Y" modelIndex="152949" layer="breadboardbreadboard"/>
                            </connects>
                        </connector>
                    </connectors>
                </schematicView>
            </views>
        </instance>
        <instance moduleIdRef="WireModuleID" modelIndex="85447006" path=":/resources/parts/core/wire.fzp">
            <title>Wire1533</title>
            <views>
                <breadboardView layer="breadboardWire">
                    <geometry z="3.5013" x="410.349" y="62.7321" x1="0" y1="0" x2="0.016875" y2="-36" wireFlags="64"/>
                    <wireExtras mils="22.2222" color="#404040" opacity="1" banded="0"/>
                    <connectors>
                        <connector connectorId="connector0" layer="breadboardWire">
                            <geometry x="0" y="0"/>
                            <connects>
                                <connect connectorId="pin55J" modelIndex="152949" layer="breadboardbreadboard"/>
                            </connects>
                        </connector>
                        <connector connectorId="connector1" layer="breadboardWire">
                            <geometry x="0" y="0"/>
                            <connects>
                                <connect connectorId="pin55Z" modelIndex="152949" layer="breadboardbreadboard"/>
                            </connects>
                        </connector>
                    </connectors>
                </breadboardView>
                <pcbView layer="copper1trace">
                    <geometry z="9.50075" x="379.262" y="63.9205" x1="0" y1="0" x2="-2.13068" y2="-37.287" wireFlags="64"/>
                    <wireExtras mils="11.1111" color="#f2c600" opacity="1" banded="0"/>
                    <connectors>
                        <connector connectorId="connector0" layer="copper1trace">
                            <geometry x="0" y="0"/>
                            <connects>
                                <connect connectorId="pin55J" modelIndex="152949" layer="breadboardbreadboard"/>
                            </connects>
                        </connector>
                        <connector connectorId="connector1" layer="copper1trace">
                            <geometry x="0" y="0"/>
                            <connects>
                                <connect connectorId="pin55Z" modelIndex="152949" layer="breadboardbreadboard"/>
                            </connects>
                        </connector>
                    </connectors>
                </pcbView>
                <schematicView layer="schematicTrace">
                    <geometry z="5.50069" x="379.262" y="63.9205" x1="0" y1="0" x2="-2.13068" y2="-37.287" wireFlags="64"/>
                    <wireExtras mils="9.7222" color="#404040" opacity="1" banded="0"/>
                    <connectors>
                        <connector connectorId="connector0" layer="schematicTrace">
                            <geometry x="0" y="0"/>
                            <connects>
                                <connect connectorId="pin55J" modelIndex="152949" layer="breadboardbreadboard"/>
                            </connects>
                        </connector>
                        <connector connectorId="connector1" layer="schematicTrace">
                            <geometry x="0" y="0"/>
                            <connects>
                                <connect connectorId="pin55Z" modelIndex="152949" layer="breadboardbreadboard"/>
                            </connects>
                        </connector>
                    </connectors>
                </schematicView>
            </views>
        </instance>
        <instance moduleIdRef="WireModuleID" modelIndex="85447037" path=":/resources/parts/core/wire.fzp">
            <title>Wire1548</title>
            <views>
                <breadboardView layer="breadboardWire">
                    <geometry z="3.50132" x="547.327" y="-333.094" x1="0" y1="0" x2="-119.318" y2="-1.06534" wireFlags="64"/>
                    <wireExtras mils="22.2222" color="#418dd9" opacity="1" banded="0"/>
                    <connectors>
                        <connector connectorId="connector1" layer="breadboardWire">
                            <geometry x="0" y="0"/>
                            <connects>
                                <connect connectorId="connector0" modelIndex="85447068" layer="breadboardWire"/>
                            </connects>
                        </connector>
                    </connectors>
                </breadboardView>
                <pcbView layer="copper1trace">
                    <geometry z="9.50074" x="392.046" y="-327.06" x1="0" y1="0" x2="3.19602" y2="352.628" wireFlags="64"/>
                    <wireExtras mils="11.1111" color="#f2c600" opacity="1" banded="0"/>
                    <connectors>
                        <connector connectorId="connector1" layer="copper1trace">
                            <geometry x="0" y="0"/>
                            <connects>
                                <connect connectorId="connector0" modelIndex="85447068" layer="copper1trace"/>
                            </connects>
                        </connector>
                    </connectors>
                </pcbView>
                <schematicView layer="schematicTrace">
                    <geometry z="5.5007" x="392.046" y="-327.06" x1="0" y1="0" x2="3.19602" y2="352.628" wireFlags="64"/>
                    <wireExtras mils="9.7222" color="#404040" opacity="1" banded="0"/>
                    <connectors>
                        <connector connectorId="connector1" layer="schematicTrace">
                            <geometry x="0" y="0"/>
                            <connects>
                                <connect connectorId="connector0" modelIndex="85447068" layer="schematicTrace"/>
                            </connects>
                        </connector>
                    </connectors>
                </schematicView>
            </views>
        </instance>
        <instance moduleIdRef="WireModuleID" modelIndex="85447068" path=":/resources/parts/core/wire.fzp">
            <title>Wire1563</title>
            <views>
                <breadboardView layer="breadboardWire">
                    <geometry z="3.50131" x="428.009" y="-334.159" x1="0" y1="0" x2="0.358026" y2="360.892" wireFlags="64"/>
                    <wireExtras mils="22.2222" color="#418dd9" opacity="1" banded="0"/>
                    <connectors>
                        <connector connectorId="connector0" layer="breadboardWire">
                            <geometry x="0" y="0"/>
                            <connects>
                                <connect connectorId="connector1" modelIndex="85447037" layer="breadboardWire"/>
                            </connects>
                        </connector>
                        <connector connectorId="connector1" layer="breadboardWire">
                            <geometry x="0" y="0"/>
                            <connects>
                                <connect connectorId="pin57Z" modelIndex="152949" layer="breadboardbreadboard"/>
                            </connects>
                        </connector>
                    </connectors>
                </breadboardView>
                <pcbView layer="copper1trace">
                    <geometry z="9.50073" x="404.83" y="-297.23" x1="0" y1="0" x2="-8.16471" y2="324.67" wireFlags="64"/>
                    <wireExtras mils="11.1111" color="#f2c600" opacity="1" banded="0"/>
                    <connectors>
                        <connector connectorId="connector0" layer="copper1trace">
                            <geometry x="0" y="0"/>
                            <connects>
                                <connect connectorId="connector1" modelIndex="85447037" layer="copper1trace"/>
                            </connects>
                        </connector>
                        <connector connectorId="connector1" layer="copper1trace">
                            <geometry x="0" y="0"/>
                            <connects>
                                <connect connectorId="pin57Z" modelIndex="152949" layer="breadboardbreadboard"/>
                            </connects>
                        </connector>
                    </connectors>
                </pcbView>
                <schematicView layer="schematicTrace">
                    <geometry z="5.50071" x="404.83" y="-297.23" x1="0" y1="0" x2="-8.16471" y2="324.67" wireFlags="64"/>
                    <wireExtras mils="9.7222" color="#404040" opacity="1" banded="0"/>
                    <connectors>
                        <connector connectorId="connector0" layer="schematicTrace">
                            <geometry x="0" y="0"/>
                            <connects>
                                <connect connectorId="connector1" modelIndex="85447037" layer="schematicTrace"/>
                            </connects>
                        </connector>
                        <connector connectorId="connector1" layer="schematicTrace">
                            <geometry x="0" y="0"/>
                            <connects>
                                <connect connectorId="pin57Z" modelIndex="152949" layer="breadboardbreadboard"/>
                            </connects>
                        </connector>
                    </connectors>
                </schematicView>
            </views>
        </instance>
        <instance moduleIdRef="WireModuleID" modelIndex="85447099" path=":/resources/parts/core/wire.fzp">
            <title>Wire1578</title>
            <views>
                <breadboardView layer="breadboardWire">
                    <geometry z="3.50134" x="546.262" y="-323.506" x1="0" y1="0" x2="-109.73" y2="-1.06534" wireFlags="64"/>
                    <wireExtras mils="22.2222" color="#8c3b00" opacity="1" banded="0"/>
                    <connectors>
                        <connector connectorId="connector1" layer="breadboardWire">
                            <geometry x="0" y="0"/>
                            <connects>
                                <connect connectorId="connector0" modelIndex="85447130" layer="breadboardWire"/>
                            </connects>
                        </connector>
                    </connectors>
                </breadboardView>
                <pcbView layer="copper1trace">
                    <geometry z="9.50072" x="406.96" y="-312.145" x1="0" y1="0" x2="-3.19602" y2="345.171" wireFlags="64"/>
                    <wireExtras mils="11.1111" color="#f2c600" opacity="1" banded="0"/>
                    <connectors>
                        <connector connectorId="connector1" layer="copper1trace">
                            <geometry x="0" y="0"/>
                            <connects>
                                <connect connectorId="connector0" modelIndex="85447130" layer="copper1trace"/>
                            </connects>
                        </connector>
                    </connectors>
                </pcbView>
                <schematicView layer="schematicTrace">
                    <geometry z="5.50072" x="406.96" y="-312.145" x1="0" y1="0" x2="-3.19602" y2="345.171" wireFlags="64"/>
                    <wireExtras mils="9.7222" color="#404040" opacity="1" banded="0"/>
                    <connectors>
                        <connector connectorId="connector1" layer="schematicTrace">
                            <geometry x="0" y="0"/>
                            <connects>
                                <connect connectorId="connector0" modelIndex="85447130" layer="schematicTrace"/>
                            </connects>
                        </connector>
                    </connectors>
                </schematicView>
            </views>
        </instance>
        <instance moduleIdRef="WireModuleID" modelIndex="85447130" path=":/resources/parts/core/wire.fzp">
            <title>Wire1593</title>
            <views>
                <breadboardView layer="breadboardWire">
                    <geometry z="3.50133" x="436.531" y="-324.571" x1="0" y1="0" x2="0.83405" y2="360.303" wireFlags="64"/>
                    <wireExtras mils="22.2222" color="#8c3b00" opacity="1" banded="0"/>
                    <connectors>
                        <connector connectorId="connector0" layer="breadboardWire">
                            <geometry x="0" y="0"/>
                            <connects>
                                <connect connectorId="connector1" modelIndex="85447099" layer="breadboardWire"/>
                            </connects>
                        </connector>
                        <connector connectorId="connector1" layer="breadboardWire">
                            <geometry x="0" y="0"/>
                            <connects>
                                <connect connectorId="pin58Y" modelIndex="152949" layer="breadboardbreadboard"/>
                            </connects>
                        </connector>
                    </connectors>
                </breadboardView>
                <pcbView layer="copper1trace">
                    <geometry z="9.50071" x="414.418" y="-287.642" x1="0" y1="0" x2="-8.75402" y2="324.082" wireFlags="64"/>
                    <wireExtras mils="11.1111" color="#f2c600" opacity="1" banded="0"/>
                    <connectors>
                        <connector connectorId="connector0" layer="copper1trace">
                            <geometry x="0" y="0"/>
                            <connects>
                                <connect connectorId="connector1" modelIndex="85447099" layer="copper1trace"/>
                            </connects>
                        </connector>
                        <connector connectorId="connector1" layer="copper1trace">
                            <geometry x="0" y="0"/>
                            <connects>
                                <connect connectorId="pin58Y" modelIndex="152949" layer="breadboardbreadboard"/>
                            </connects>
                        </connector>
                    </connectors>
                </pcbView>
                <schematicView layer="schematicTrace">
                    <geometry z="5.50073" x="414.418" y="-287.642" x1="0" y1="0" x2="-8.75402" y2="324.082" wireFlags="64"/>
                    <wireExtras mils="9.7222" color="#404040" opacity="1" banded="0"/>
                    <connectors>
                        <connector connectorId="connector0" layer="schematicTrace">
                            <geometry x="0" y="0"/>
                            <connects>
                                <connect connectorId="connector1" modelIndex="85447099" layer="schematicTrace"/>
                            </connects>
                        </connector>
                        <connector connectorId="connector1" layer="schematicTrace">
                            <geometry x="0" y="0"/>
                            <connects>
                                <connect connectorId="pin58Y" modelIndex="152949" layer="breadboardbreadboard"/>
                            </connects>
                        </connector>
                    </connectors>
                </schematicView>
            </views>
        </instance>
        <instance moduleIdRef="NoteModuleID" modelIndex="85447161" path=":/resources/parts/core/note.fzp">
            <title>Note4</title>
            <text>&lt;!DOCTYPE HTML PUBLIC &quot;-//W3C//DTD HTML 4.0//EN&quot; &quot;http://www.w3.org/TR/REC-html40/strict.dtd&quot;&gt;
&lt;html&gt;&lt;head&gt;&lt;meta name=&quot;qrichtext&quot; content=&quot;1&quot; /&gt;&lt;style type=&quot;text/css&quot;&gt;
p, li { white-space: pre-wrap; }
&lt;/style&gt;&lt;/head&gt;&lt;body style=&quot; font-family:'Droid Sans'; font-size:9pt; font-weight:400; font-style:normal;&quot;&gt;
&lt;p style=&quot; margin-top:0px; margin-bottom:0px; margin-left:0px; margin-right:0px; -qt-block-indent:0; text-indent:0px;&quot;&gt;Connections  to PNP capacitance 3 wire sensor (per colors, by universal code)&lt;/p&gt;&lt;/body&gt;&lt;/html&gt;</text>
            <views>
                <breadboardView layer="breadboardNote">
                    <geometry z="6.50032" x="448.109" y="-419.295" width="99.517" height="66"/>
                </breadboardView>
            </views>
        </instance>
        <instance moduleIdRef="NoteModuleID" modelIndex="85447222" path=":/resources/parts/core/note.fzp">
            <title>Note4</title>
            <text>&lt;!DOCTYPE HTML PUBLIC &quot;-//W3C//DTD HTML 4.0//EN&quot; &quot;http://www.w3.org/TR/REC-html40/strict.dtd&quot;&gt;
&lt;html&gt;&lt;head&gt;&lt;meta name=&quot;qrichtext&quot; content=&quot;1&quot; /&gt;&lt;style type=&quot;text/css&quot;&gt;
p, li { white-space: pre-wrap; }
&lt;/style&gt;&lt;/head&gt;&lt;body style=&quot; font-family:'Droid Sans'; font-size:9pt; font-weight:400; font-style:normal;&quot;&gt;
&lt;p style=&quot; margin-top:0px; margin-bottom:0px; margin-left:0px; margin-right:0px; -qt-block-indent:0; text-indent:0px;&quot;&gt;LCD Display with serial Backpack&lt;/p&gt;
&lt;p style=&quot; margin-top:0px; margin-bottom:0px; margin-left:0px; margin-right:0px; -qt-block-indent:0; text-indent:0px;&quot;&gt;(Adafruit, ID 782, see parts )&lt;/p&gt;&lt;/body&gt;&lt;/html&gt;</text>
            <views>
                <breadboardView layer="breadboardNote">
                    <geometry z="6.50031" x="-39.0192" y="386.116" width="86.7329" height="66"/>
                </breadboardView>
            </views>
        </instance>
        <instance moduleIdRef="WireModuleID" modelIndex="85447258" path=":/resources/parts/core/wire.fzp">
            <title>Wire1654</title>
            <views>
                <breadboardView layer="breadboardWire">
                    <geometry z="3.50135" x="194.368" y="188.732" x1="0" y1="0" x2="0" y2="-162" wireFlags="64"/>
                    <wireExtras mils="22.2222" color="#404040" opacity="1" banded="0"/>
                    <connectors>
                        <connector connectorId="connector0" layer="breadboardWire">
                            <geometry x="0" y="0"/>
                            <connects>
                                <connect connectorId="pin31X" modelIndex="152949" layer="breadboardbreadboard"/>
                            </connects>
                        </connector>
                        <connector connectorId="connector1" layer="breadboardWire">
                            <geometry x="0" y="0"/>
                            <connects>
                                <connect connectorId="pin31Z" modelIndex="152949" layer="breadboardbreadboard"/>
                            </connects>
                        </connector>
                    </connectors>
                </breadboardView>
                <pcbView layer="copper1trace">
                    <geometry z="9.5007" x="193.694" y="189.189" x1="0" y1="0" x2="-3.003" y2="-163.664" wireFlags="64"/>
                    <wireExtras mils="11.1111" color="#f2c600" opacity="1" banded="0"/>
                    <connectors>
                        <connector connectorId="connector0" layer="copper1trace">
                            <geometry x="0" y="0"/>
                            <connects>
                                <connect connectorId="pin31X" modelIndex="152949" layer="breadboardbreadboard"/>
                            </connects>
                        </connector>
                        <connector connectorId="connector1" layer="copper1trace">
                            <geometry x="0" y="0"/>
                            <connects>
                                <connect connectorId="pin31Z" modelIndex="152949" layer="breadboardbreadboard"/>
                            </connects>
                        </connector>
                    </connectors>
                </pcbView>
                <schematicView layer="schematicTrace">
                    <geometry z="5.50074" x="193.694" y="189.189" x1="0" y1="0" x2="-3.003" y2="-163.664" wireFlags="64"/>
                    <wireExtras mils="9.7222" color="#404040" opacity="1" banded="0"/>
                    <connectors>
                        <connector connectorId="connector0" layer="schematicTrace">
                            <geometry x="0" y="0"/>
                            <connects>
                                <connect connectorId="pin31X" modelIndex="152949" layer="breadboardbreadboard"/>
                            </connects>
                        </connector>
                        <connector connectorId="connector1" layer="schematicTrace">
                            <geometry x="0" y="0"/>
                            <connects>
                                <connect connectorId="pin31Z" modelIndex="152949" layer="breadboardbreadboard"/>
                            </connects>
                        </connector>
                    </connectors>
                </schematicView>
            </views>
        </instance>
        <instance moduleIdRef="WireModuleID" modelIndex="85447291" path=":/resources/parts/core/wire.fzp">
            <title>Wire1670</title>
            <views>
                <breadboardView layer="breadboardWire">
                    <geometry z="3.50136" x="212.368" y="197.732" x1="0" y1="0" x2="0" y2="-162" wireFlags="64"/>
                    <wireExtras mils="22.2222" color="#cc1414" opacity="1" banded="0"/>
                    <connectors>
                        <connector connectorId="connector0" layer="breadboardWire">
                            <geometry x="0" y="0"/>
                            <connects>
                                <connect connectorId="pin33W" modelIndex="152949" layer="breadboardbreadboard"/>
                            </connects>
                        </connector>
                        <connector connectorId="connector1" layer="breadboardWire">
                            <geometry x="0" y="0"/>
                            <connects>
                                <connect connectorId="pin33Y" modelIndex="152949" layer="breadboardbreadboard"/>
                            </connects>
                        </connector>
                    </connectors>
                </breadboardView>
                <pcbView layer="copper1trace">
                    <geometry z="9.50069" x="213.213" y="196.697" x1="0" y1="0" x2="-4.5045" y2="-162.162" wireFlags="64"/>
                    <wireExtras mils="11.1111" color="#f2c600" opacity="1" banded="0"/>
                    <connectors>
                        <connector connectorId="connector0" layer="copper1trace">
                            <geometry x="0" y="0"/>
                            <connects>
                                <connect connectorId="pin33W" modelIndex="152949" layer="breadboardbreadboard"/>
                            </connects>
                        </connector>
                        <connector connectorId="connector1" layer="copper1trace">
                            <geometry x="0" y="0"/>
                            <connects>
                                <connect connectorId="pin33Y" modelIndex="152949" layer="breadboardbreadboard"/>
                            </connects>
                        </connector>
                    </connectors>
                </pcbView>
                <schematicView layer="schematicTrace">
                    <geometry z="5.50075" x="213.213" y="196.697" x1="0" y1="0" x2="-4.5045" y2="-162.162" wireFlags="64"/>
                    <wireExtras mils="9.7222" color="#404040" opacity="1" banded="0"/>
                    <connectors>
                        <connector connectorId="connector0" layer="schematicTrace">
                            <geometry x="0" y="0"/>
                            <connects>
                                <connect connectorId="pin33W" modelIndex="152949" layer="breadboardbreadboard"/>
                            </connects>
                        </connector>
                        <connector connectorId="connector1" layer="schematicTrace">
                            <geometry x="0" y="0"/>
                            <connects>
                                <connect connectorId="pin33Y" modelIndex="152949" layer="breadboardbreadboard"/>
                            </connects>
                        </connector>
                    </connectors>
                </schematicView>
            </views>
        </instance>
        <instance moduleIdRef="5mmColorLEDModuleID" modelIndex="85410391" path="/Applications/Fritzing.app/Contents/MacOS/fritzing-parts/core/LED-generic-5mm.fzp">
            <property name="color" value="Infrared (880nm)"/>
            <title>LED1</title>
            <views>
                <breadboardView layer="breadboard">
                    <geometry z="2.50102" x="27.0397" y="165.063">
                        <transform m11="-1" m12="0" m13="0" m21="0" m22="-1" m23="0" m31="19.3203" m32="36.5085" m33="1"/>
                    </geometry>
                    <connectors>
                        <connector connectorId="connector0" layer="breadboard">
                            <geometry x="5.6583" y="36.5085"/>
                            <leg>
                                <point x="0" y="0"/>
                                <bezier/>
                                <point x="0" y="30.7701"/>
                                <bezier/>
                            </leg>
                            <connects>
                                <connect connectorId="pin14D" modelIndex="152949" layer="breadboardbreadboard"/>
                            </connects>
                        </connector>
                        <connector connectorId="connector1" layer="breadboard">
                            <geometry x="14.661" y="36.5085"/>
                            <leg>
                                <point x="0" y="0"/>
                                <bezier/>
                                <point x="0" y="30.7701"/>
                                <bezier/>
                            </leg>
                            <connects>
                                <connect connectorId="pin13D" modelIndex="152949" layer="breadboardbreadboard"/>
                            </connects>
                        </connector>
                    </connectors>
                </breadboardView>
                <pcbView layer="copper0">
                    <geometry z="5.50086" x="304.015" y="94.567"/>
                    <titleGeometry visible="true" x="325.984" y="87.567" z="13.0006" xOffset="21.969" yOffset="-7" textColor="#000000" fontSize="5">
                        <displayKey key=""/>
                    </titleGeometry>
                    <connectors>
                        <connector connectorId="connector0" layer="copper0">
                            <geometry x="0" y="0"/>
                            <connects>
                                <connect connectorId="pin14D" modelIndex="152949" layer="breadboardbreadboard"/>
                            </connects>
                        </connector>
                        <connector connectorId="connector1" layer="copper0">
                            <geometry x="0" y="0"/>
                            <connects>
                                <connect connectorId="pin13D" modelIndex="152949" layer="breadboardbreadboard"/>
                            </connects>
                        </connector>
                    </connectors>
                </pcbView>
                <schematicView layer="schematic">
                    <geometry z="2.50085" x="230.624" y="116.729"/>
                    <titleGeometry visible="true" x="247.724" y="102.729" z="7.00061" xOffset="17.1" yOffset="-14" textColor="#000000" fontSize="5">
                        <displayKey key=""/>
                        <displayKey key="part number"/>
                        <displayKey key="color"/>
                        <displayKey key="current"/>
                    </titleGeometry>
                    <connectors>
                        <connector connectorId="connector0" layer="schematic">
                            <geometry x="0" y="0"/>
                            <connects>
                                <connect connectorId="pin14D" modelIndex="152949" layer="breadboardbreadboard"/>
                            </connects>
                        </connector>
                        <connector connectorId="connector1" layer="schematic">
                            <geometry x="0" y="0"/>
                            <connects>
                                <connect connectorId="pin13D" modelIndex="152949" layer="breadboardbreadboard"/>
                            </connects>
                        </connector>
                    </connectors>
                </schematicView>
            </views>
        </instance>
        <instance moduleIdRef="WireModuleID" modelIndex="85447428" path=":/resources/parts/core/wire.fzp">
            <title>Wire1736</title>
            <views>
                <breadboardView layer="breadboardWire">
                    <geometry z="3.50006" x="-135.238" y="260.952" x1="0" y1="0" x2="99.0476" y2="0" wireFlags="64"/>
                    <wireExtras mils="22.2222" color="#cc1414" opacity="1" banded="0"/>
                    <connectors>
                        <connector connectorId="connector1" layer="breadboardWire">
                            <geometry x="0" y="0"/>
                            <connects>
                                <connect connectorId="connector0" modelIndex="85447445" layer="breadboardWire"/>
                            </connects>
                        </connector>
                    </connectors>
                </breadboardView>
                <pcbView layer="copper1trace">
                    <geometry z="9.50009" x="-48.0952" y="245.238" x1="0" y1="0" x2="16.6667" y2="-83.8095" wireFlags="64"/>
                    <wireExtras mils="11.1111" color="#f2c600" opacity="1" banded="0"/>
                    <connectors>
                        <connector connectorId="connector1" layer="copper1trace">
                            <geometry x="0" y="0"/>
                            <connects>
                                <connect connectorId="connector0" modelIndex="85447445" layer="copper1trace"/>
                            </connects>
                        </connector>
                    </connectors>
                </pcbView>
                <schematicView layer="schematicTrace">
                    <geometry z="5.50001" x="-48.0952" y="245.238" x1="0" y1="0" x2="16.6667" y2="-83.8095" wireFlags="64"/>
                    <wireExtras mils="9.7222" color="#404040" opacity="1" banded="0"/>
                    <connectors>
                        <connector connectorId="connector1" layer="schematicTrace">
                            <geometry x="0" y="0"/>
                            <connects>
                                <connect connectorId="connector0" modelIndex="85447445" layer="schematicTrace"/>
                            </connects>
                        </connector>
                    </connectors>
                </schematicView>
            </views>
        </instance>
        <instance moduleIdRef="ResistorModuleID" modelIndex="85447438" path="/Applications/Fritzing.app/Contents/MacOS/fritzing-parts/core/resistor.fzp">
            <property name="tolerance" value="±5%"/>
            <property name="resistance" value="1k"/>
            <property name="pin spacing" value="400 mil"/>
            <title>R7</title>
            <views>
                <breadboardView layer="breadboard">
                    <geometry z="2.50013" x="-28.3095" y="130.46"/>
                    <connectors>
                        <connector connectorId="connector0" layer="breadboard">
                            <geometry x="2.619" y="4.5405"/>
                            <leg>
                                <point x="0" y="0"/>
                                <bezier/>
                                <point x="-4.95798" y="-0.268525"/>
                                <bezier/>
                            </leg>
                            <connects>
                                <connect connectorId="pin6D" modelIndex="152949" layer="breadboardbreadboard"/>
                            </connects>
                        </connector>
                        <connector connectorId="connector1" layer="breadboard">
                            <geometry x="36.0063" y="4.5405"/>
                            <leg>
                                <point x="0" y="0"/>
                                <bezier/>
                                <point x="6.65475" y="-0.268525"/>
                                <bezier/>
                            </leg>
                            <connects>
                                <connect connectorId="pin11D" modelIndex="152949" layer="breadboardbreadboard"/>
                            </connects>
                        </connector>
                    </connectors>
                </breadboardView>
                <pcbView layer="copper0">
                    <geometry z="5.50001" x="338.625" y="158.13">
                        <transform m11="0" m12="1" m13="0" m21="-1" m22="0" m23="0" m31="25.245" m32="-17.505" m33="1"/>
                    </geometry>
                    <titleGeometry visible="true" x="381.375" y="151.13" z="13.0011" xOffset="42.75" yOffset="-7" textColor="#000000" fontSize="5">
                        <displayKey key=""/>
                    </titleGeometry>
                    <connectors>
                        <connector connectorId="connector0" layer="copper0">
                            <geometry x="0" y="0"/>
                            <connects>
                                <connect connectorId="pin6D" modelIndex="152949" layer="breadboardbreadboard"/>
                            </connects>
                        </connector>
                        <connector connectorId="connector1" layer="copper0">
                            <geometry x="0" y="0"/>
                            <connects>
                                <connect connectorId="pin11D" modelIndex="152949" layer="breadboardbreadboard"/>
                            </connects>
                        </connector>
                    </connectors>
                </pcbView>
                <schematicView layer="schematic">
                    <geometry z="2.50004" x="278.562" y="302.13"/>
                    <titleGeometry visible="true" x="315.437" y="288.13" z="7.00109" xOffset="36.875" yOffset="-14" textColor="#000000" fontSize="5">
                        <displayKey key=""/>
                        <displayKey key="part number"/>
                        <displayKey key="resistance"/>
                        <displayKey key="power"/>
                    </titleGeometry>
                    <connectors>
                        <connector connectorId="connector0" layer="schematic">
                            <geometry x="0" y="0"/>
                            <connects>
                                <connect connectorId="pin6D" modelIndex="152949" layer="breadboardbreadboard"/>
                            </connects>
                        </connector>
                        <connector connectorId="connector1" layer="schematic">
                            <geometry x="0" y="0"/>
                            <connects>
                                <connect connectorId="pin11D" modelIndex="152949" layer="breadboardbreadboard"/>
                            </connects>
                        </connector>
                    </connectors>
                </schematicView>
            </views>
        </instance>
        <instance moduleIdRef="WireModuleID" modelIndex="85447445" path=":/resources/parts/core/wire.fzp">
            <title>Wire1741</title>
            <views>
                <breadboardView layer="breadboardWire">
                    <geometry z="3.50005" x="-36.1905" y="260.952" x1="0" y1="0" x2="50.542" y2="-99.2203" wireFlags="64"/>
                    <wireExtras mils="22.2222" color="#cc1414" opacity="1" banded="0"/>
                    <connectors>
                        <connector connectorId="connector0" layer="breadboardWire">
                            <geometry x="0" y="0"/>
                            <connects>
                                <connect connectorId="connector1" modelIndex="85447428" layer="breadboardWire"/>
                            </connects>
                        </connector>
                        <connector connectorId="connector1" layer="breadboardWire">
                            <geometry x="0" y="0"/>
                            <connects>
                                <connect connectorId="pin11A" modelIndex="152949" layer="breadboardbreadboard"/>
                            </connects>
                        </connector>
                    </connectors>
                </breadboardView>
                <pcbView layer="copper1trace">
                    <geometry z="9.50008" x="9.04762" y="225.238" x1="0" y1="0" x2="5.30393" y2="-63.506" wireFlags="64"/>
                    <wireExtras mils="11.1111" color="#f2c600" opacity="1" banded="0"/>
                    <connectors>
                        <connector connectorId="connector0" layer="copper1trace">
                            <geometry x="0" y="0"/>
                            <connects>
                                <connect connectorId="connector1" modelIndex="85447428" layer="copper1trace"/>
                            </connects>
                        </connector>
                        <connector connectorId="connector1" layer="copper1trace">
                            <geometry x="0" y="0"/>
                            <connects>
                                <connect connectorId="pin11A" modelIndex="152949" layer="breadboardbreadboard"/>
                            </connects>
                        </connector>
                    </connectors>
                </pcbView>
                <schematicView layer="schematicTrace">
                    <geometry z="5.50002" x="9.04762" y="225.238" x1="0" y1="0" x2="5.30393" y2="-63.506" wireFlags="64"/>
                    <wireExtras mils="9.7222" color="#404040" opacity="1" banded="0"/>
                    <connectors>
                        <connector connectorId="connector0" layer="schematicTrace">
                            <geometry x="0" y="0"/>
                            <connects>
                                <connect connectorId="connector1" modelIndex="85447428" layer="schematicTrace"/>
                            </connects>
                        </connector>
                        <connector connectorId="connector1" layer="schematicTrace">
                            <geometry x="0" y="0"/>
                            <connects>
                                <connect connectorId="pin11A" modelIndex="152949" layer="breadboardbreadboard"/>
                            </connects>
                        </connector>
                    </connectors>
                </schematicView>
            </views>
        </instance>
        <instance moduleIdRef="WireModuleID" modelIndex="85447448" path=":/resources/parts/core/wire.fzp">
            <title>Wire1742</title>
            <views>
                <breadboardView layer="breadboardWire">
                    <geometry z="3.5001" x="-135.333" y="243.333" x1="0" y1="0" x2="36.6667" y2="0" wireFlags="64"/>
                    <wireExtras mils="22.2222" color="#ef6100" opacity="1" banded="0"/>
                    <connectors>
                        <connector connectorId="connector1" layer="breadboardWire">
                            <geometry x="0" y="0"/>
                            <connects>
                                <connect connectorId="connector0" modelIndex="85447451" layer="breadboardWire"/>
                            </connects>
                        </connector>
                    </connectors>
                </breadboardView>
                <pcbView layer="copper1trace">
                    <geometry z="9.50007" x="-58.0952" y="249.524" x1="0" y1="0" x2="17.1429" y2="-88.0952" wireFlags="64"/>
                    <wireExtras mils="11.1111" color="#f2c600" opacity="1" banded="0"/>
                    <connectors>
                        <connector connectorId="connector1" layer="copper1trace">
                            <geometry x="0" y="0"/>
                            <connects>
                                <connect connectorId="connector0" modelIndex="85447451" layer="copper1trace"/>
                            </connects>
                        </connector>
                    </connectors>
                </pcbView>
                <schematicView layer="schematicTrace">
                    <geometry z="5.50003" x="-58.0952" y="249.524" x1="0" y1="0" x2="17.1429" y2="-88.0952" wireFlags="64"/>
                    <wireExtras mils="9.7222" color="#404040" opacity="1" banded="0"/>
                    <connectors>
                        <connector connectorId="connector1" layer="schematicTrace">
                            <geometry x="0" y="0"/>
                            <connects>
                                <connect connectorId="connector0" modelIndex="85447451" layer="schematicTrace"/>
                            </connects>
                        </connector>
                    </connectors>
                </schematicView>
            </views>
        </instance>
        <instance moduleIdRef="WireModuleID" modelIndex="85447451" path=":/resources/parts/core/wire.fzp">
            <title>Wire1743</title>
            <views>
                <breadboardView layer="breadboardWire">
                    <geometry z="3.50008" x="-98.6667" y="243.333" x1="0" y1="0" x2="59.0182" y2="-108.602" wireFlags="64"/>
                    <wireExtras mils="22.2222" color="#ef6100" opacity="1" banded="0"/>
                    <connectors>
                        <connector connectorId="connector0" layer="breadboardWire">
                            <geometry x="0" y="0"/>
                            <connects>
                                <connect connectorId="connector1" modelIndex="85447448" layer="breadboardWire"/>
                            </connects>
                        </connector>
                        <connector connectorId="connector1" layer="breadboardWire">
                            <geometry x="0" y="0"/>
                            <connects>
                                <connect connectorId="pin5D" modelIndex="152949" layer="breadboardbreadboard"/>
                            </connects>
                        </connector>
                    </connectors>
                </breadboardView>
                <pcbView layer="copper1trace">
                    <geometry z="9.50006" x="-44.7619" y="242.857" x1="0" y1="0" x2="5.11341" y2="-81.125" wireFlags="64"/>
                    <wireExtras mils="11.1111" color="#f2c600" opacity="1" banded="0"/>
                    <connectors>
                        <connector connectorId="connector0" layer="copper1trace">
                            <geometry x="0" y="0"/>
                            <connects>
                                <connect connectorId="connector1" modelIndex="85447448" layer="copper1trace"/>
                            </connects>
                        </connector>
                        <connector connectorId="connector1" layer="copper1trace">
                            <geometry x="0" y="0"/>
                            <connects>
                                <connect connectorId="pin5D" modelIndex="152949" layer="breadboardbreadboard"/>
                            </connects>
                        </connector>
                    </connectors>
                </pcbView>
                <schematicView layer="schematicTrace">
                    <geometry z="5.50005" x="-44.7619" y="242.857" x1="0" y1="0" x2="5.11341" y2="-81.125" wireFlags="64"/>
                    <wireExtras mils="9.7222" color="#404040" opacity="1" banded="0"/>
                    <connectors>
                        <connector connectorId="connector0" layer="schematicTrace">
                            <geometry x="0" y="0"/>
                            <connects>
                                <connect connectorId="connector1" modelIndex="85447448" layer="schematicTrace"/>
                            </connects>
                        </connector>
                        <connector connectorId="connector1" layer="schematicTrace">
                            <geometry x="0" y="0"/>
                            <connects>
                                <connect connectorId="pin5D" modelIndex="152949" layer="breadboardbreadboard"/>
                            </connects>
                        </connector>
                    </connectors>
                </schematicView>
            </views>
        </instance>
        <instance moduleIdRef="WireModuleID" modelIndex="85447914" path=":/resources/parts/core/wire.fzp">
            <title>Wire1968</title>
            <views>
                <breadboardView layer="breadboardWire">
                    <geometry z="3.50015" x="-136" y="305.333" x1="0" y1="0" x2="208" y2="0.666667" wireFlags="64"/>
                    <wireExtras mils="22.2222" color="#ef6100" opacity="1" banded="0"/>
                    <connectors>
                        <connector connectorId="connector1" layer="breadboardWire">
                            <geometry x="0" y="0"/>
                            <connects>
                                <connect connectorId="connector0" modelIndex="85448069" layer="breadboardWire"/>
                            </connects>
                        </connector>
                    </connectors>
                </breadboardView>
                <pcbView layer="copper1trace">
                    <geometry z="9.50005" x="98.5714" y="272.857" x1="0" y1="0" x2="22.8571" y2="-139.048" wireFlags="64"/>
                    <wireExtras mils="11.1111" color="#f2c600" opacity="1" banded="0"/>
                    <connectors>
                        <connector connectorId="connector1" layer="copper1trace">
                            <geometry x="0" y="0"/>
                            <connects>
                                <connect connectorId="connector0" modelIndex="85448069" layer="copper1trace"/>
                            </connects>
                        </connector>
                    </connectors>
                </pcbView>
                <schematicView layer="schematicTrace">
                    <geometry z="5.50006" x="98.5714" y="272.857" x1="0" y1="0" x2="22.8571" y2="-139.048" wireFlags="64"/>
                    <wireExtras mils="9.7222" color="#404040" opacity="1" banded="0"/>
                    <connectors>
                        <connector connectorId="connector1" layer="schematicTrace">
                            <geometry x="0" y="0"/>
                            <connects>
                                <connect connectorId="connector0" modelIndex="85448069" layer="schematicTrace"/>
                            </connects>
                        </connector>
                    </connectors>
                </schematicView>
            </views>
        </instance>
        <instance moduleIdRef="WireModuleID" modelIndex="85448069" path=":/resources/parts/core/wire.fzp">
            <title>Wire2045</title>
            <views>
                <breadboardView layer="breadboardWire">
                    <geometry z="3.50014" x="72" y="306" x1="0" y1="0" x2="50.3516" y2="-171.265" wireFlags="64"/>
                    <wireExtras mils="22.2222" color="#ef6100" opacity="1" banded="0"/>
                    <connectors>
                        <connector connectorId="connector0" layer="breadboardWire">
                            <geometry x="0" y="0"/>
                            <connects>
                                <connect connectorId="connector1" modelIndex="85447914" layer="breadboardWire"/>
                            </connects>
                        </connector>
                        <connector connectorId="connector1" layer="breadboardWire">
                            <geometry x="0" y="0"/>
                            <connects>
                                <connect connectorId="pin23D" modelIndex="152949" layer="breadboardbreadboard"/>
                            </connects>
                        </connector>
                    </connectors>
                </breadboardView>
                <pcbView layer="copper1trace">
                    <geometry z="9.50004" x="108.095" y="270" x1="0" y1="0" x2="14.2564" y2="-135.265" wireFlags="64"/>
                    <wireExtras mils="11.1111" color="#f2c600" opacity="1" banded="0"/>
                    <connectors>
                        <connector connectorId="connector0" layer="copper1trace">
                            <geometry x="0" y="0"/>
                            <connects>
                                <connect connectorId="connector1" modelIndex="85447914" layer="copper1trace"/>
                            </connects>
                        </connector>
                        <connector connectorId="connector1" layer="copper1trace">
                            <geometry x="0" y="0"/>
                            <connects>
                                <connect connectorId="pin23D" modelIndex="152949" layer="breadboardbreadboard"/>
                            </connects>
                        </connector>
                    </connectors>
                </pcbView>
                <schematicView layer="schematicTrace">
                    <geometry z="5.50008" x="108.095" y="270" x1="0" y1="0" x2="14.2564" y2="-135.265" wireFlags="64"/>
                    <wireExtras mils="9.7222" color="#404040" opacity="1" banded="0"/>
                    <connectors>
                        <connector connectorId="connector0" layer="schematicTrace">
                            <geometry x="0" y="0"/>
                            <connects>
                                <connect connectorId="connector1" modelIndex="85447914" layer="schematicTrace"/>
                            </connects>
                        </connector>
                        <connector connectorId="connector1" layer="schematicTrace">
                            <geometry x="0" y="0"/>
                            <connects>
                                <connect connectorId="pin23D" modelIndex="152949" layer="breadboardbreadboard"/>
                            </connects>
                        </connector>
                    </connectors>
                </schematicView>
            </views>
        </instance>
        <instance moduleIdRef="ResistorModuleID" modelIndex="85448076" path="/Applications/Fritzing.app/Contents/MacOS/fritzing-parts/core/resistor.fzp">
            <property name="tolerance" value="±5%"/>
            <property name="resistance" value="1k"/>
            <property name="pin spacing" value="400 mil"/>
            <title>R10</title>
            <views>
                <breadboardView layer="breadboard">
                    <geometry z="2.50018" x="133.69" y="130.459"/>
                    <connectors>
                        <connector connectorId="connector0" layer="breadboard">
                            <geometry x="2.619" y="4.5405"/>
                            <leg>
                                <point x="0" y="0"/>
                                <bezier/>
                                <point x="-4.9585" y="-0.264775"/>
                                <bezier/>
                            </leg>
                            <connects>
                                <connect connectorId="pin24D" modelIndex="152949" layer="breadboardbreadboard"/>
                            </connects>
                        </connector>
                        <connector connectorId="connector1" layer="breadboard">
                            <geometry x="36.0063" y="4.5405"/>
                            <leg>
                                <point x="0" y="0"/>
                                <bezier/>
                                <point x="6.65423" y="-0.268525"/>
                                <bezier/>
                            </leg>
                            <connects>
                                <connect connectorId="pin29D" modelIndex="152949" layer="breadboardbreadboard"/>
                            </connects>
                        </connector>
                    </connectors>
                </breadboardView>
                <pcbView layer="copper0">
                    <geometry z="5.5001" x="338.625" y="158.13">
                        <transform m11="0" m12="1" m13="0" m21="-1" m22="0" m23="0" m31="25.245" m32="-17.505" m33="1"/>
                    </geometry>
                    <titleGeometry visible="true" x="381.375" y="151.13" z="13.0011" xOffset="42.75" yOffset="-7" textColor="#000000" fontSize="5">
                        <displayKey key=""/>
                    </titleGeometry>
                    <connectors>
                        <connector connectorId="connector0" layer="copper0">
                            <geometry x="0" y="0"/>
                            <connects>
                                <connect connectorId="pin24D" modelIndex="152949" layer="breadboardbreadboard"/>
                            </connects>
                        </connector>
                        <connector connectorId="connector1" layer="copper0">
                            <geometry x="0" y="0"/>
                            <connects>
                                <connect connectorId="pin29D" modelIndex="152949" layer="breadboardbreadboard"/>
                            </connects>
                        </connector>
                    </connectors>
                </pcbView>
                <schematicView layer="schematic">
                    <geometry z="2.50007" x="-360.437" y="-417.87">
                        <transform m11="0" m12="1" m13="0" m21="-1" m22="0" m23="0" m31="22.3075" m32="-14.5675" m33="1"/>
                    </geometry>
                    <titleGeometry visible="true" x="-323.562" y="-431.87" z="7.00113" xOffset="36.875" yOffset="-14" textColor="#000000" fontSize="5">
                        <displayKey key=""/>
                        <displayKey key="part number"/>
                        <displayKey key="resistance"/>
                        <displayKey key="power"/>
                    </titleGeometry>
                    <connectors>
                        <connector connectorId="connector0" layer="schematic">
                            <geometry x="0" y="0"/>
                            <connects>
                                <connect connectorId="pin24D" modelIndex="152949" layer="breadboardbreadboard"/>
                            </connects>
                        </connector>
                        <connector connectorId="connector1" layer="schematic">
                            <geometry x="0" y="0"/>
                            <connects>
                                <connect connectorId="pin29D" modelIndex="152949" layer="breadboardbreadboard"/>
                            </connects>
                        </connector>
                    </connectors>
                </schematicView>
            </views>
        </instance>
        <instance moduleIdRef="WireModuleID" modelIndex="85448083" path=":/resources/parts/core/wire.fzp">
            <title>Wire2050</title>
            <views>
                <breadboardView layer="breadboardWire">
                    <geometry z="3.50017" x="-136" y="324" x1="0" y1="0" x2="280" y2="0" wireFlags="64"/>
                    <wireExtras mils="22.2222" color="#cc1414" opacity="1" banded="0"/>
                    <connectors>
                        <connector connectorId="connector1" layer="breadboardWire">
                            <geometry x="0" y="0"/>
                            <connects>
                                <connect connectorId="connector0" modelIndex="85448086" layer="breadboardWire"/>
                            </connects>
                        </connector>
                    </connectors>
                </breadboardView>
                <pcbView layer="copper1trace">
                    <geometry z="9.50003" x="152.381" y="310.476" x1="0" y1="0" x2="24.7619" y2="-148.095" wireFlags="64"/>
                    <wireExtras mils="11.1111" color="#f2c600" opacity="1" banded="0"/>
                    <connectors>
                        <connector connectorId="connector1" layer="copper1trace">
                            <geometry x="0" y="0"/>
                            <connects>
                                <connect connectorId="connector0" modelIndex="85448086" layer="copper1trace"/>
                            </connects>
                        </connector>
                    </connectors>
                </pcbView>
                <schematicView layer="schematicTrace">
                    <geometry z="5.50009" x="152.381" y="310.476" x1="0" y1="0" x2="24.7619" y2="-148.095" wireFlags="64"/>
                    <wireExtras mils="9.7222" color="#404040" opacity="1" banded="0"/>
                    <connectors>
                        <connector connectorId="connector1" layer="schematicTrace">
                            <geometry x="0" y="0"/>
                            <connects>
                                <connect connectorId="connector0" modelIndex="85448086" layer="schematicTrace"/>
                            </connects>
                        </connector>
                    </connectors>
                </schematicView>
            </views>
        </instance>
        <instance moduleIdRef="WireModuleID" modelIndex="85448086" path=":/resources/parts/core/wire.fzp">
            <title>Wire2051</title>
            <views>
                <breadboardView layer="breadboardWire">
                    <geometry z="3.50016" x="144" y="324" x1="0" y1="0" x2="32.351" y2="-162.268" wireFlags="64"/>
                    <wireExtras mils="22.2222" color="#cc1414" opacity="1" banded="0"/>
                    <connectors>
                        <connector connectorId="connector0" layer="breadboardWire">
                            <geometry x="0" y="0"/>
                            <connects>
                                <connect connectorId="connector1" modelIndex="85448083" layer="breadboardWire"/>
                            </connects>
                        </connector>
                        <connector connectorId="connector1" layer="breadboardWire">
                            <geometry x="0" y="0"/>
                            <connects>
                                <connect connectorId="pin29A" modelIndex="152949" layer="breadboardbreadboard"/>
                            </connects>
                        </connector>
                    </connectors>
                </breadboardView>
                <pcbView layer="copper1trace">
                    <geometry z="9.50002" x="161.905" y="297.143" x1="0" y1="0" x2="14.4463" y2="-135.411" wireFlags="64"/>
                    <wireExtras mils="11.1111" color="#f2c600" opacity="1" banded="0"/>
                    <connectors>
                        <connector connectorId="connector0" layer="copper1trace">
                            <geometry x="0" y="0"/>
                            <connects>
                                <connect connectorId="connector1" modelIndex="85448083" layer="copper1trace"/>
                            </connects>
                        </connector>
                        <connector connectorId="connector1" layer="copper1trace">
                            <geometry x="0" y="0"/>
                            <connects>
                                <connect connectorId="pin29A" modelIndex="152949" layer="breadboardbreadboard"/>
                            </connects>
                        </connector>
                    </connectors>
                </pcbView>
                <schematicView layer="schematicTrace">
                    <geometry z="5.5001" x="161.905" y="297.143" x1="0" y1="0" x2="14.4463" y2="-135.411" wireFlags="64"/>
                    <wireExtras mils="9.7222" color="#404040" opacity="1" banded="0"/>
                    <connectors>
                        <connector connectorId="connector0" layer="schematicTrace">
                            <geometry x="0" y="0"/>
                            <connects>
                                <connect connectorId="connector1" modelIndex="85448083" layer="schematicTrace"/>
                            </connects>
                        </connector>
                        <connector connectorId="connector1" layer="schematicTrace">
                            <geometry x="0" y="0"/>
                            <connects>
                                <connect connectorId="pin29A" modelIndex="152949" layer="breadboardbreadboard"/>
                            </connects>
                        </connector>
                    </connectors>
                </schematicView>
            </views>
        </instance>
        <instance moduleIdRef="NoteModuleID" modelIndex="85448093" path=":/resources/parts/core/note.fzp">
            <title>Note6</title>
            <text>&lt;!DOCTYPE HTML PUBLIC &quot;-//W3C//DTD HTML 4.0//EN&quot; &quot;http://www.w3.org/TR/REC-html40/strict.dtd&quot;&gt;
&lt;html&gt;&lt;head&gt;&lt;meta name=&quot;qrichtext&quot; content=&quot;1&quot; /&gt;&lt;style type=&quot;text/css&quot;&gt;
p, li { white-space: pre-wrap; }
&lt;/style&gt;&lt;/head&gt;&lt;body style=&quot; font-family:'Droid Sans'; font-size:9pt; font-weight:400; font-style:normal;&quot;&gt;
&lt;p style=&quot; margin-top:0px; margin-bottom:0px; margin-left:0px; margin-right:0px; -qt-block-indent:0; text-indent:0px;&quot;&gt;Connections to peristaltic pump controller,  5VDC  and trigger (pin 2) = Pins 1 and 2, as used on DB9 connector, respectively&lt;/p&gt;&lt;/body&gt;&lt;/html&gt;</text>
            <views>
                <breadboardView layer="breadboardNote">
                    <geometry z="6.50004" x="-286.951" y="298.905" width="147.634" height="66"/>
                </breadboardView>
            </views>
        </instance>
        <instance moduleIdRef="NoteModuleID" modelIndex="85448097" path=":/resources/parts/core/note.fzp">
            <title>Note6</title>
            <text>&lt;!DOCTYPE HTML PUBLIC &quot;-//W3C//DTD HTML 4.0//EN&quot; &quot;http://www.w3.org/TR/REC-html40/strict.dtd&quot;&gt;
&lt;html&gt;&lt;head&gt;&lt;meta name=&quot;qrichtext&quot; content=&quot;1&quot; /&gt;&lt;style type=&quot;text/css&quot;&gt;
p, li { white-space: pre-wrap; }
&lt;/style&gt;&lt;/head&gt;&lt;body style=&quot; font-family:'Droid Sans'; font-size:9pt; font-weight:400; font-style:normal;&quot;&gt;
&lt;p style=&quot; margin-top:0px; margin-bottom:0px; margin-left:0px; margin-right:0px; -qt-block-indent:0; text-indent:0px;&quot;&gt;Connections to aquarium system Walhem controller's input D5 for bypass valve: 12VDC and trigger. Note a 1K resistor is added, in series inside the Walchem controller on this orange wire&lt;/p&gt;&lt;/body&gt;&lt;/html&gt;</text>
            <views>
                <breadboardView layer="breadboardNote">
                    <geometry z="6.50003" x="-288.86" y="207.239" width="148.782" height="88"/>
                </breadboardView>
            </views>
        </instance>
        <instance moduleIdRef="NoteModuleID" modelIndex="85448099" path=":/resources/parts/core/note.fzp">
            <title>Note4</title>
            <text>&lt;!DOCTYPE HTML PUBLIC &quot;-//W3C//DTD HTML 4.0//EN&quot; &quot;http://www.w3.org/TR/REC-html40/strict.dtd&quot;&gt;
&lt;html&gt;&lt;head&gt;&lt;meta name=&quot;qrichtext&quot; content=&quot;1&quot; /&gt;&lt;style type=&quot;text/css&quot;&gt;
p, li { white-space: pre-wrap; }
&lt;/style&gt;&lt;/head&gt;&lt;body style=&quot; font-family:'Droid Sans'; font-size:9pt; font-weight:400; font-style:normal;&quot;&gt;
&lt;p style=&quot; margin-top:0px; margin-bottom:0px; margin-left:0px; margin-right:0px; -qt-block-indent:0; text-indent:0px;&quot;&gt;Food Sensor:&lt;/p&gt;
&lt;p style=&quot; margin-top:0px; margin-bottom:0px; margin-left:0px; margin-right:0px; -qt-block-indent:0; text-indent:0px;&quot;&gt;Infrared LED and TSOP1839 sensor&lt;/p&gt;&lt;/body&gt;&lt;/html&gt;</text>
            <views>
                <breadboardView layer="breadboardNote">
                    <geometry z="6.50033" x="1.58623" y="215.111" width="73.5755" height="66"/>
                </breadboardView>
            </views>
        </instance>
        <instance moduleIdRef="NoteModuleID" modelIndex="85448101" path=":/resources/parts/core/note.fzp">
            <title>Note7</title>
            <text>&lt;!DOCTYPE HTML PUBLIC &quot;-//W3C//DTD HTML 4.0//EN&quot; &quot;http://www.w3.org/TR/REC-html40/strict.dtd&quot;&gt;
&lt;html&gt;&lt;head&gt;&lt;meta name=&quot;qrichtext&quot; content=&quot;1&quot; /&gt;&lt;style type=&quot;text/css&quot;&gt;
p, li { white-space: pre-wrap; }
&lt;/style&gt;&lt;/head&gt;&lt;body style=&quot; font-family:'Droid Sans'; font-size:9pt; font-weight:400; font-style:normal;&quot;&gt;
&lt;p style=&quot; margin-top:0px; margin-bottom:0px; margin-left:0px; margin-right:0px; -qt-block-indent:0; text-indent:0px;&quot;&gt;120 VAC Hot Line voltage in&lt;/p&gt;&lt;/body&gt;&lt;/html&gt;</text>
            <views>
                <breadboardView layer="breadboardNote">
                    <geometry z="6.50007" x="-367.872" y="393.544" width="69.4294" height="55"/>
                </breadboardView>
            </views>
        </instance>
        <instance moduleIdRef="NoteModuleID" modelIndex="85448103" path=":/resources/parts/core/note.fzp">
            <title>Note8</title>
            <text>&lt;!DOCTYPE HTML PUBLIC &quot;-//W3C//DTD HTML 4.0//EN&quot; &quot;http://www.w3.org/TR/REC-html40/strict.dtd&quot;&gt;
&lt;html&gt;&lt;head&gt;&lt;meta name=&quot;qrichtext&quot; content=&quot;1&quot; /&gt;&lt;style type=&quot;text/css&quot;&gt;
p, li { white-space: pre-wrap; }
&lt;/style&gt;&lt;/head&gt;&lt;body style=&quot; font-family:'Droid Sans'; font-size:9pt; font-weight:400; font-style:normal;&quot;&gt;
&lt;p style=&quot; margin-top:0px; margin-bottom:0px; margin-left:0px; margin-right:0px; -qt-block-indent:0; text-indent:0px;&quot;&gt;120 VAC to Stir plate&lt;/p&gt;&lt;/body&gt;&lt;/html&gt;</text>
            <views>
                <breadboardView layer="breadboardNote">
                    <geometry z="6.50012" x="-483.488" y="337.988" width="60.4204" height="44"/>
                </breadboardView>
            </views>
        </instance>
        <instance moduleIdRef="NoteModuleID" modelIndex="85448105" path=":/resources/parts/core/note.fzp">
            <title>Note8</title>
            <text>&lt;!DOCTYPE HTML PUBLIC &quot;-//W3C//DTD HTML 4.0//EN&quot; &quot;http://www.w3.org/TR/REC-html40/strict.dtd&quot;&gt;
&lt;html&gt;&lt;head&gt;&lt;meta name=&quot;qrichtext&quot; content=&quot;1&quot; /&gt;&lt;style type=&quot;text/css&quot;&gt;
p, li { white-space: pre-wrap; }
&lt;/style&gt;&lt;/head&gt;&lt;body style=&quot; font-family:'Droid Sans'; font-size:9pt; font-weight:400; font-style:normal;&quot;&gt;
&lt;p style=&quot; margin-top:0px; margin-bottom:0px; margin-left:0px; margin-right:0px; -qt-block-indent:0; text-indent:0px;&quot;&gt;120 VAC to Air pump&lt;/p&gt;&lt;/body&gt;&lt;/html&gt;</text>
            <views>
                <breadboardView layer="breadboardNote">
                    <geometry z="6.50011" x="-414.595" y="338.36" width="60.4204" height="44"/>
                </breadboardView>
            </views>
        </instance>
        <instance moduleIdRef="WireModuleID" modelIndex="85445238" path=":/resources/parts/core/wire.fzp">
            <title>Wire675</title>
            <views>
                <breadboardView layer="breadboardWire">
                    <geometry z="3.50053" x="310.821" y="-9.23027" x1="0" y1="0" x2="-4.82102" y2="-35.7697" wireFlags="64"/>
                    <wireExtras mils="22.2222" color="#418dd9" opacity="1" banded="0"/>
                    <connectors>
                        <connector connectorId="connector0" layer="breadboardWire">
                            <geometry x="0" y="0"/>
                            <connects>
                                <connect connectorId="connector1" modelIndex="85444843" layer="breadboardWire"/>
                            </connects>
                        </connector>
                        <connector connectorId="connector1" layer="breadboardWire">
                            <geometry x="0" y="0"/>
                            <connects>
                                <connect connectorId="connector183" modelIndex="85448521" layer="breadboard"/>
                            </connects>
                        </connector>
                    </connectors>
                </breadboardView>
                <pcbView layer="copper1trace">
                    <geometry z="9.50049" x="279.119" y="-26.6335" x1="0" y1="0" x2="-11.3956" y2="-19.6788" wireFlags="64"/>
                    <wireExtras mils="11.1111" color="#f2c600" opacity="1" banded="0"/>
                    <connectors>
                        <connector connectorId="connector0" layer="copper1trace">
                            <geometry x="0" y="0"/>
                            <connects>
                                <connect connectorId="connector1" modelIndex="85444843" layer="copper1trace"/>
                            </connects>
                        </connector>
                        <connector connectorId="connector1" layer="copper1trace">
                            <geometry x="0" y="0"/>
                            <connects>
                                <connect connectorId="connector183" modelIndex="85448521" layer="copper0"/>
                            </connects>
                        </connector>
                    </connectors>
                </pcbView>
                <schematicView layer="schematicTrace">
                    <geometry z="5.50045" x="279.119" y="-26.6335" x1="0" y1="0" x2="-11.3956" y2="-19.6788" wireFlags="64"/>
                    <wireExtras mils="9.7222" color="#404040" opacity="1" banded="0"/>
                    <connectors>
                        <connector connectorId="connector0" layer="schematicTrace">
                            <geometry x="0" y="0"/>
                            <connects>
                                <connect connectorId="connector1" modelIndex="85444843" layer="schematicTrace"/>
                            </connects>
                        </connector>
                        <connector connectorId="connector1" layer="schematicTrace">
                            <geometry x="0" y="0"/>
                            <connects>
                                <connect connectorId="connector183" modelIndex="85448521" layer="schematic"/>
                            </connects>
                        </connector>
                    </connectors>
                </schematicView>
            </views>
        </instance>
        <instance moduleIdRef="WireModuleID" modelIndex="153258" path=":/resources/parts/core/wire.fzp">
            <title>Wire3</title>
            <views>
                <breadboardView layer="breadboardWire">
                    <geometry z="3.50045" x="221.367" y="35.7321" x1="0" y1="0" x2="-5.36665" y2="-80.7321" wireFlags="64"/>
                    <wireExtras mils="22.2222" color="#cc1414" opacity="1" banded="0"/>
                    <connectors>
                        <connector connectorId="connector0" layer="breadboardWire">
                            <geometry x="0" y="0"/>
                            <connects>
                                <connect connectorId="pin34Y" modelIndex="152949" layer="breadboardbreadboard"/>
                            </connects>
                        </connector>
                        <connector connectorId="connector1" layer="breadboardWire">
                            <geometry x="0" y="0"/>
                            <connects>
                                <connect connectorId="connector206" modelIndex="85448521" layer="breadboard"/>
                            </connects>
                        </connector>
                    </connectors>
                </breadboardView>
                <pcbView layer="copper1trace">
                    <geometry z="9.50077" x="379.037" y="13.9608" x1="0" y1="0" x2="0" y2="-42.5805" wireFlags="64"/>
                    <wireExtras mils="11.1111" color="#f2c600" opacity="1" banded="0"/>
                    <connectors>
                        <connector connectorId="connector0" layer="copper1trace">
                            <geometry x="0" y="0"/>
                            <connects>
                                <connect connectorId="pin34Y" modelIndex="152949" layer="breadboardbreadboard"/>
                            </connects>
                        </connector>
                        <connector connectorId="connector1" layer="copper1trace">
                            <geometry x="0" y="0"/>
                            <connects>
                                <connect connectorId="connector206" modelIndex="85448521" layer="copper0"/>
                            </connects>
                        </connector>
                    </connectors>
                </pcbView>
                <schematicView layer="schematicTrace">
                    <geometry z="5.50078" x="379.037" y="13.9608" x1="0" y1="0" x2="0" y2="-42.5805" wireFlags="64"/>
                    <wireExtras mils="9.7222" color="#404040" opacity="1" banded="0"/>
                    <connectors>
                        <connector connectorId="connector0" layer="schematicTrace">
                            <geometry x="0" y="0"/>
                            <connects>
                                <connect connectorId="pin34Y" modelIndex="152949" layer="breadboardbreadboard"/>
                            </connects>
                        </connector>
                        <connector connectorId="connector1" layer="schematicTrace">
                            <geometry x="0" y="0"/>
                            <connects>
                                <connect connectorId="connector206" modelIndex="85448521" layer="schematic"/>
                            </connects>
                        </connector>
                    </connectors>
                </schematicView>
            </views>
        </instance>
        <instance moduleIdRef="WireModuleID" modelIndex="85444817" path=":/resources/parts/core/wire.fzp">
            <title>Wire487</title>
            <views>
                <breadboardView layer="breadboardWire">
                    <geometry z="3.50109" x="302.35" y="125.732" x1="0" y1="0" x2="-23.3505" y2="-170.732" wireFlags="64"/>
                    <wireExtras mils="22.2222" color="#418dd9" opacity="1" banded="0"/>
                    <connectors>
                        <connector connectorId="connector0" layer="breadboardWire">
                            <geometry x="0" y="0"/>
                            <connects>
                                <connect connectorId="pin43E" modelIndex="152949" layer="breadboardbreadboard"/>
                            </connects>
                        </connector>
                        <connector connectorId="connector1" layer="breadboardWire">
                            <geometry x="0" y="0"/>
                            <connects>
                                <connect connectorId="connector180" modelIndex="85448521" layer="breadboard"/>
                            </connects>
                        </connector>
                    </connectors>
                </breadboardView>
                <pcbView layer="copper1trace">
                    <geometry z="9.50034" x="353.693" y="-46.875" x1="0" y1="0" x2="-4.26137" y2="-69.2472" wireFlags="64"/>
                    <wireExtras mils="11.1111" color="#f2c600" opacity="1" banded="0"/>
                    <connectors>
                        <connector connectorId="connector0" layer="copper1trace">
                            <geometry x="0" y="0"/>
                            <connects>
                                <connect connectorId="pin43E" modelIndex="152949" layer="breadboardbreadboard"/>
                            </connects>
                        </connector>
                        <connector connectorId="connector1" layer="copper1trace">
                            <geometry x="0" y="0"/>
                            <connects>
                                <connect connectorId="connector180" modelIndex="85448521" layer="copper0"/>
                            </connects>
                        </connector>
                    </connectors>
                </pcbView>
                <schematicView layer="schematicTrace">
                    <geometry z="5.50028" x="353.693" y="-46.875" x1="0" y1="0" x2="-4.26137" y2="-69.2472" wireFlags="64"/>
                    <wireExtras mils="9.7222" color="#404040" opacity="1" banded="0"/>
                    <connectors>
                        <connector connectorId="connector0" layer="schematicTrace">
                            <geometry x="0" y="0"/>
                            <connects>
                                <connect connectorId="pin43E" modelIndex="152949" layer="breadboardbreadboard"/>
                            </connects>
                        </connector>
                        <connector connectorId="connector1" layer="schematicTrace">
                            <geometry x="0" y="0"/>
                            <connects>
                                <connect connectorId="connector180" modelIndex="85448521" layer="schematic"/>
                            </connects>
                        </connector>
                    </connectors>
                </schematicView>
            </views>
        </instance>
        <instance moduleIdRef="WireModuleID" modelIndex="85446506" path=":/resources/parts/core/wire.fzp">
            <title>Wire1287</title>
            <views>
                <breadboardView layer="breadboardWire">
                    <geometry z="3.50126" x="-184.562" y="-45.4519" x1="0" y1="0" x2="4.38212" y2="-377.972" wireFlags="64"/>
                    <wireExtras mils="22.2222" color="#ab58a2" opacity="1" banded="0"/>
                    <connectors>
                        <connector connectorId="connector0" layer="breadboardWire">
                            <geometry x="0" y="0"/>
                            <connects>
                                <connect connectorId="connector1" modelIndex="85446509" layer="breadboardWire"/>
                            </connects>
                        </connector>
                        <connector connectorId="connector1" layer="breadboardWire">
                            <geometry x="0" y="0"/>
                            <connects>
                                <connect connectorId="connector0" modelIndex="85446501" layer="breadboardWire"/>
                            </connects>
                        </connector>
                    </connectors>
                </breadboardView>
                <pcbView layer="copper1trace">
                    <geometry z="9.50065" x="-198.154" y="8.52273" x1="0" y1="0" x2="-18.1108" y2="-431.463" wireFlags="64"/>
                    <wireExtras mils="11.1111" color="#f2c600" opacity="1" banded="0"/>
                    <connectors>
                        <connector connectorId="connector0" layer="copper1trace">
                            <geometry x="0" y="0"/>
                            <connects>
                                <connect connectorId="connector1" modelIndex="85446509" layer="copper1trace"/>
                            </connects>
                        </connector>
                        <connector connectorId="connector1" layer="copper1trace">
                            <geometry x="0" y="0"/>
                            <connects>
                                <connect connectorId="connector0" modelIndex="85446501" layer="copper1trace"/>
                            </connects>
                        </connector>
                    </connectors>
                </pcbView>
                <schematicView layer="schematicTrace">
                    <geometry z="5.50065" x="-198.154" y="8.52273" x1="0" y1="0" x2="-18.1108" y2="-431.463" wireFlags="64"/>
                    <wireExtras mils="9.7222" color="#404040" opacity="1" banded="0"/>
                    <connectors>
                        <connector connectorId="connector0" layer="schematicTrace">
                            <geometry x="0" y="0"/>
                            <connects>
                                <connect connectorId="connector1" modelIndex="85446509" layer="schematicTrace"/>
                            </connects>
                        </connector>
                        <connector connectorId="connector1" layer="schematicTrace">
                            <geometry x="0" y="0"/>
                            <connects>
                                <connect connectorId="connector0" modelIndex="85446501" layer="schematicTrace"/>
                            </connects>
                        </connector>
                    </connectors>
                </schematicView>
            </views>
        </instance>
        <instance moduleIdRef="WireModuleID" modelIndex="85446498" path=":/resources/parts/core/wire.fzp">
            <title>Wire1285</title>
            <views>
                <breadboardView layer="breadboardWire">
                    <geometry z="3.50124" x="261.261" y="-423.423" x1="0" y1="0" x2="8.73624" y2="207.423" wireFlags="64"/>
                    <wireExtras mils="22.2222" color="#ab58a2" opacity="1" banded="0"/>
                    <connectors>
                        <connector connectorId="connector0" layer="breadboardWire">
                            <geometry x="0" y="0"/>
                            <connects>
                                <connect connectorId="connector1" modelIndex="85446501" layer="breadboardWire"/>
                            </connects>
                        </connector>
                        <connector connectorId="connector1" layer="breadboardWire">
                            <geometry x="0" y="0"/>
                            <connects>
                                <connect connectorId="connector188" modelIndex="85448521" layer="breadboard"/>
                            </connects>
                        </connector>
                    </connectors>
                </breadboardView>
                <pcbView layer="copper1trace">
                    <geometry z="9.50067" x="252.486" y="-404.83" x1="0" y1="0" x2="0.213587" y2="189.537" wireFlags="64"/>
                    <wireExtras mils="11.1111" color="#f2c600" opacity="1" banded="0"/>
                    <connectors>
                        <connector connectorId="connector0" layer="copper1trace">
                            <geometry x="0" y="0"/>
                            <connects>
                                <connect connectorId="connector1" modelIndex="85446501" layer="copper1trace"/>
                            </connects>
                        </connector>
                        <connector connectorId="connector1" layer="copper1trace">
                            <geometry x="0" y="0"/>
                            <connects>
                                <connect connectorId="connector188" modelIndex="85448521" layer="copper0"/>
                            </connects>
                        </connector>
                    </connectors>
                </pcbView>
                <schematicView layer="schematicTrace">
                    <geometry z="5.50063" x="252.486" y="-404.83" x1="0" y1="0" x2="0.213587" y2="189.537" wireFlags="64"/>
                    <wireExtras mils="9.7222" color="#404040" opacity="1" banded="0"/>
                    <connectors>
                        <connector connectorId="connector0" layer="schematicTrace">
                            <geometry x="0" y="0"/>
                            <connects>
                                <connect connectorId="connector1" modelIndex="85446501" layer="schematicTrace"/>
[truncated: 175,033 more chars]
