# Supplementary material for: An automated aquatic rack system for rearing marine invertebrates
Source: BMC Biol. 2020 May 4;18:46. doi: 10.1186/s12915-020-00772-w (PMC7199361; doi:10.1186/s12915-020-00772-w)
Supplement: Supplementary file 4 — Additional file 4. Fritzing diagram (“Feeding_controller2.ino” circuit diagram) for wiring the feeding system microcontroller circuits, along with its specific connections to various peripheral devices (e.g., the AC power relays, peristaltic pump controller, capacitance food level sensor for the reservoir, and IR feeding line sensor), as well as the Walchem 900 controller. See Additional file 2 for the list of parts and suppliers [41]. [file 12915_2020_772_MOESM4_ESM.fzz › part.adafruit_e11e009ebd7aa0d8c9f28867e6437451_1.fzp]

<?xml version='1.0' encoding='UTF-8'?>
<module moduleId="adafruit_e11e009ebd7aa0d8c9f28867e6437451_1" referenceFile="Adafruit DS1307 RTC Breakout.fzp" fritzingVersion="0.5.2b.02.18.4756">
 <version>4</version>
 <date>Thu Aug 25 2016</date>
 <author>ladyada</author>
 <description>&lt;!DOCTYPE HTML PUBLIC "-//W3C//DTD HTML 4.0//EN" "http://www.w3.org/TR/REC-html40/strict.dtd">
&lt;html>&lt;head>&lt;meta name="qrichtext" content="1" />&lt;style type="text/css">
p, li { white-space: pre-wrap; }
&lt;/style>&lt;/head>&lt;body style=" font-family:'MS Shell Dlg 2'; font-size:8.25pt; font-weight:400; font-style:normal;">
&lt;p style=" margin-top:12px; margin-bottom:12px; margin-left:0px; margin-right:0px; -qt-block-indent:0; text-indent:0px;">This is a great battery-backed real time clock (RTC) that allows your microcontroller project to keep track of time even if it is reprogrammed, or if the power is lost. Perfect for datalogging, clock-building, time stamping, timers and alarms, etc. The DS1307 is the most popular RTC - but it &lt;span style=" font-style:italic;">requires&lt;/span> 5V power to work (although we've used it with 5V power and 3.3V logic successfully)&lt;/p>
&lt;ul style="margin-top: 0px; margin-bottom: 0px; margin-left: 0px; margin-right: 0px; -qt-list-indent: 1;">&lt;li style=" margin-top:12px; margin-bottom:0px; margin-left:0px; margin-right:0px; -qt-block-indent:0; text-indent:0px;">PCB &amp;amp; header are included&lt;/li>
&lt;li style=" margin-top:0px; margin-bottom:0px; margin-left:0px; margin-right:0px; -qt-block-indent:0; text-indent:0px;">Quick to assemble and use&lt;/li>
&lt;li style=" margin-top:0px; margin-bottom:0px; margin-left:0px; margin-right:0px; -qt-block-indent:0; text-indent:0px;">Plugs into any breadboard, or you can use wires&lt;/li>
&lt;li style=" margin-top:0px; margin-bottom:0px; margin-left:0px; margin-right:0px; -qt-block-indent:0; text-indent:0px;">We have example code and library for Arduino with a walkthrough on our documentation page&lt;/li>
&lt;li style=" margin-top:0px; margin-bottom:0px; margin-left:0px; margin-right:0px; -qt-block-indent:0; text-indent:0px;">Two mounting holes&lt;/li>
&lt;li style=" margin-top:0px; margin-bottom:12px; margin-left:0px; margin-right:0px; -qt-block-indent:0; text-indent:0px;">Will keep time for 5 years or more&lt;/li>&lt;/ul>&lt;/body>&lt;/html></description>
 <title>Adafruit DS1307 RTC Breakout</title>
 <tags/>
 <properties>
  <property name="part number">Adafruit #264</property>
  <property name="variant">variant 1</property>
  <property name="layer"></property>
  <property name="family">Adafruit DS1307 RTC Breakout</property>
 </properties>
 <views>
  <breadboardView>
   <layers image="breadboard/adafruit_e11e009ebd7aa0d8c9f28867e6437451_2_breadboard.svg">
    <layer layerId="breadboard"/>
   </layers>
  </breadboardView>
  <schematicView>
   <layers image="schematic/adafruit_e11e009ebd7aa0d8c9f28867e6437451_2_schematic.svg">
    <layer layerId="schematic"/>
   </layers>
  </schematicView>
  <pcbView>
   <layers image="pcb/adafruit_e11e009ebd7aa0d8c9f28867e6437451_2_pcb.svg">
    <layer layerId="copper1"/>
    <layer layerId="silkscreen"/>
    <layer layerId="copper0"/>
   </layers>
  </pcbView>
  <iconView>
   <layers image="icon/adafruit_e11e009ebd7aa0d8c9f28867e6437451_2_icon.svg">
    <layer layerId="icon"/>
   </layers>
  </iconView>
 </views>
 <connectors>
  <connector type="male" id="connector13" name="SQW">
   <description>SQW</description>
   <views>
    <breadboardView>
     <p layer="breadboard" svgId="connector13pin"/>
    </breadboardView>
    <schematicView>
     <p layer="schematic" svgId="connector13pin" terminalId="connector13terminal"/>
    </schematicView>
    <pcbView>
     <p layer="copper0" svgId="connector13pad"/>
     <p layer="copper1" svgId="connector13pad"/>
    </pcbView>
   </views>
  </connector>
  <connector type="male" id="connector14" name="SCL">
   <description>SCL</description>
   <views>
    <breadboardView>
     <p layer="breadboard" svgId="connector14pin"/>
    </breadboardView>
    <schematicView>
     <p layer="schematic" svgId="connector14pin" terminalId="connector14terminal"/>
    </schematicView>
    <pcbView>
     <p layer="copper0" svgId="connector14pad"/>
     <p layer="copper1" svgId="connector14pad"/>
    </pcbView>
   </views>
  </connector>
  <connector type="male" id="connector15" name="SDA">
   <description>SDA</description>
   <views>
    <breadboardView>
     <p layer="breadboard" svgId="connector15pin"/>
    </breadboardView>
    <schematicView>
     <p layer="schematic" svgId="connector15pin" terminalId="connector15terminal"/>
    </schematicView>
    <pcbView>
     <p layer="copper0" svgId="connector15pad"/>
     <p layer="copper1" svgId="connector15pad"/>
    </pcbView>
   </views>
  </connector>
  <connector type="male" id="connector16" name="VCC">
   <description>VCC</description>
   <views>
    <breadboardView>
     <p layer="breadboard" svgId="connector16pin"/>
    </breadboardView>
    <schematicView>
     <p layer="schematic" svgId="connector16pin" terminalId="connector16terminal"/>
    </schematicView>
    <pcbView>
     <p layer="copper0" svgId="connector16pad"/>
     <p layer="copper1" svgId="connector16pad"/>
    </pcbView>
   </views>
  </connector>
  <connector type="male" id="connector17" name="GND">
   <description>GND</description>
   <views>
    <breadboardView>
     <p layer="breadboard" svgId="connector17pin"/>
    </breadboardView>
    <schematicView>
     <p layer="schematic" svgId="connector17pin" terminalId="connector17terminal"/>
    </schematicView>
    <pcbView>
     <p layer="copper0" svgId="connector17pad"/>
     <p layer="copper1" svgId="connector17pad"/>
    </pcbView>
   </views>
  </connector>
 </connectors>
 <buses/>
 <url>https://www.adafruit.com/products/264</url>
</module>
