# Supplementary material for: An automated aquatic rack system for rearing marine invertebrates
Source: BMC Biol. 2020 May 4;18:46. doi: 10.1186/s12915-020-00772-w (PMC7199361; doi:10.1186/s12915-020-00772-w)
Supplement: Supplementary file 4 — Additional file 4. Fritzing diagram (“Feeding_controller2.ino” circuit diagram) for wiring the feeding system microcontroller circuits, along with its specific connections to various peripheral devices (e.g., the AC power relays, peristaltic pump controller, capacitance food level sensor for the reservoir, and IR feeding line sensor), as well as the Walchem 900 controller. See Additional file 2 for the list of parts and suppliers [41]. [file 12915_2020_772_MOESM4_ESM.fzz › part.richardbruneau00_09a5f6f365c59bbe6d3b1511b49f4a8c_11.fzp]

<?xml version='1.0' encoding='UTF-8'?>
<module fritzingVersion="0.5.2b.02.18.4756" referenceFile="ADXL335_v13.fzp" moduleId="richardbruneau00_09a5f6f365c59bbe6d3b1511b49f4a8c_11">
 <version>4</version>
 <date>Wed Oct 26 2016</date>
 <author>Richard Bruneau</author>
 <description>&lt;!DOCTYPE HTML PUBLIC "-//W3C//DTD HTML 4.0//EN" "http://www.w3.org/TR/REC-html40/strict.dtd">
&lt;html>&lt;head>&lt;meta name="qrichtext" content="1" />&lt;style type="text/css">
p, li { white-space: pre-wrap; }
&lt;/style>&lt;/head>&lt;body style=" font-family:'MS Shell Dlg 2'; font-size:8.25pt; font-weight:400; font-style:normal;">
&lt;p style=" margin-top:0px; margin-bottom:0px; margin-left:0px; margin-right:0px; -qt-block-indent:0; text-indent:0px;">&lt;span style=" font-size:8pt;">A 2 channel power relay. The module operates at 5V.&lt;/span>&lt;/p>&lt;/body>&lt;/html></description>
 <title>2 Channel Power Relay</title>
 <url/>
 <tags>
  <tag>2</tag>
  <tag>power</tag>
  <tag>channel</tag>
  <tag>two</tag>
  <tag>relay</tag>
 </tags>
 <properties>
  <property name="family">relay</property>
  <property name="variant">variant 3</property>
  <property name="part number"/>
  <property name="layer"/>
 </properties>
 <views>
  <breadboardView>
   <layers image="breadboard/richardbruneau00_09a5f6f365c59bbe6d3b1511b49f4a8c_11_breadboard.svg">
    <layer layerId="breadboard"/>
   </layers>
  </breadboardView>
  <schematicView>
   <layers image="schematic/richardbruneau00_09a5f6f365c59bbe6d3b1511b49f4a8c_11_schematic.svg">
    <layer layerId="schematic"/>
   </layers>
  </schematicView>
  <pcbView>
   <layers image="pcb/richardbruneau00_09a5f6f365c59bbe6d3b1511b49f4a8c_11_pcb.svg">
    <layer layerId="copper1"/>
    <layer layerId="silkscreen"/>
    <layer layerId="copper0"/>
   </layers>
  </pcbView>
  <iconView>
   <layers image="icon/richardbruneau00_09a5f6f365c59bbe6d3b1511b49f4a8c_11_icon.svg">
    <layer layerId="icon"/>
   </layers>
  </iconView>
 </views>
 <connectors>
  <connector name="JD-VCC" id="connector8" type="male">
   <description>JD-VCC</description>
   <views>
    <breadboardView>
     <p layer="breadboard" svgId="connector8pin"/>
    </breadboardView>
    <schematicView>
     <p layer="schematic" svgId="connector8pin" terminalId="connector8terminal"/>
    </schematicView>
    <pcbView>
     <p layer="copper0" svgId="connector8pad"/>
     <p layer="copper1" svgId="connector8pad"/>
    </pcbView>
   </views>
  </connector>
  <connector name="VCC" id="connector9" type="male">
   <description>VCC</description>
   <views>
    <breadboardView>
     <p layer="breadboard" svgId="connector9pin"/>
    </breadboardView>
    <schematicView>
     <p layer="schematic" svgId="connector9pin" terminalId="connector9terminal"/>
    </schematicView>
    <pcbView>
     <p layer="copper0" svgId="connector9pad"/>
     <p layer="copper1" svgId="connector9pad"/>
    </pcbView>
   </views>
  </connector>
  <connector name="GND" id="connector10" type="male">
   <description>GND</description>
   <views>
    <breadboardView>
     <p layer="breadboard" svgId="connector10pin"/>
    </breadboardView>
    <schematicView>
     <p layer="schematic" svgId="connector10pin" terminalId="connector10terminal"/>
    </schematicView>
    <pcbView>
     <p layer="copper0" svgId="connector10pin"/>
     <p layer="copper1" svgId="connector10pin"/>
    </pcbView>
   </views>
  </connector>
  <connector name="GND" id="connector11" type="male">
   <description>GND</description>
   <views>
    <breadboardView>
     <p layer="breadboard" svgId="connector11pin"/>
    </breadboardView>
    <schematicView>
     <p layer="schematic" svgId="connector11pin" terminalId="connector11terminal"/>
    </schematicView>
    <pcbView>
     <p layer="copper0" svgId="connector11pin"/>
     <p layer="copper1" svgId="connector11pin"/>
    </pcbView>
   </views>
  </connector>
  <connector name="IN1" id="connector12" type="male">
   <description>IN1</description>
   <views>
    <breadboardView>
     <p layer="breadboard" svgId="connector12pin"/>
    </breadboardView>
    <schematicView>
     <p layer="schematic" svgId="connector12pin" terminalId="connector12terminal"/>
    </schematicView>
    <pcbView>
     <p layer="copper0" svgId="connector12pin"/>
     <p layer="copper1" svgId="connector12pin"/>
    </pcbView>
   </views>
  </connector>
  <connector name="IN2" id="connector13" type="male">
   <description>IN2</description>
   <views>
    <breadboardView>
     <p layer="breadboard" svgId="connector13pin"/>
    </breadboardView>
    <schematicView>
     <p layer="schematic" svgId="connector13pin" terminalId="connector13terminal"/>
    </schematicView>
    <pcbView>
     <p layer="copper0" svgId="connector13pin"/>
     <p layer="copper1" svgId="connector13pin"/>
    </pcbView>
   </views>
  </connector>
  <connector name="VCC" id="connector14" type="male">
   <description>VCC</description>
   <views>
    <breadboardView>
     <p layer="breadboard" svgId="connector14pin"/>
    </breadboardView>
    <schematicView>
     <p layer="schematic" svgId="connector14pin" terminalId="connector14terminal"/>
    </schematicView>
    <pcbView>
     <p layer="copper0" svgId="connector14pin"/>
     <p layer="copper1" svgId="connector14pin"/>
    </pcbView>
   </views>
  </connector>
  <connector name="K1-NC" id="connector15" type="male">
   <description>K1-NC</description>
   <views>
    <breadboardView>
     <p layer="breadboard" svgId="connector15pin"/>
    </breadboardView>
    <schematicView>
     <p layer="schematic" svgId="connector15pin" terminalId="connector15terminal"/>
    </schematicView>
    <pcbView>
     <p layer="copper0" svgId="connector15pin"/>
     <p layer="copper1" svgId="connector15pin"/>
    </pcbView>
   </views>
  </connector>
  <connector name="K1-COM" id="connector16" type="male">
   <description>K1-COM</description>
   <views>
    <breadboardView>
     <p layer="breadboard" svgId="connector16pin"/>
    </breadboardView>
    <schematicView>
     <p layer="schematic" svgId="connector16pin" terminalId="connector16terminal"/>
    </schematicView>
    <pcbView>
     <p layer="copper0" svgId="connector16pin"/>
     <p layer="copper1" svgId="connector16pin"/>
    </pcbView>
   </views>
  </connector>
  <connector name="K1-NO" id="connector17" type="male">
   <description>K1-NO</description>
   <views>
    <breadboardView>
     <p layer="breadboard" svgId="connector17pin"/>
    </breadboardView>
    <schematicView>
     <p layer="schematic" svgId="connector17pin" terminalId="connector17terminal"/>
    </schematicView>
    <pcbView>
     <p layer="copper0" svgId="connector17pin"/>
     <p layer="copper1" svgId="connector17pin"/>
    </pcbView>
   </views>
  </connector>
  <connector name="K2-NC" id="connector18" type="male">
   <description>K2-NC</description>
   <views>
    <breadboardView>
     <p layer="breadboard" svgId="connector18pin"/>
    </breadboardView>
    <schematicView>
     <p layer="schematic" svgId="connector18pin" terminalId="connector18terminal"/>
    </schematicView>
    <pcbView>
     <p layer="copper0" svgId="connector18pin"/>
     <p layer="copper1" svgId="connector18pin"/>
    </pcbView>
   </views>
  </connector>
  <connector name="K2-COM" id="connector19" type="male">
   <description>K2-COM</description>
   <views>
    <breadboardView>
     <p layer="breadboard" svgId="connector19pin"/>
    </breadboardView>
    <schematicView>
     <p layer="schematic" svgId="connector19pin" terminalId="connector19terminal"/>
    </schematicView>
    <pcbView>
     <p layer="copper0" svgId="connector19pin"/>
     <p layer="copper1" svgId="connector19pin"/>
    </pcbView>
   </views>
  </connector>
  <connector name="K2-NO" id="connector20" type="male">
   <description>K2-NO</description>
   <views>
    <breadboardView>
     <p layer="breadboard" svgId="connector20pin"/>
    </breadboardView>
    <schematicView>
     <p layer="schematic" svgId="connector20pin" terminalId="connector20terminal"/>
    </schematicView>
    <pcbView>
     <p layer="copper0" svgId="connector20pin"/>
     <p layer="copper1" svgId="connector20pin"/>
    </pcbView>
   </views>
  </connector>
 </connectors>
 <buses/>
 <label>2 Channel Relay</label>
</module>
