# Supplementary material for: An automated aquatic rack system for rearing marine invertebrates
Source: BMC Biol. 2020 May 4;18:46. doi: 10.1186/s12915-020-00772-w (PMC7199361; doi:10.1186/s12915-020-00772-w)
Supplement: Supplementary file 13 — Additional file 13. Fritzing diagram (“Peristaltic_pump_controller.fzz” circuit diagram) for wiring the programmable peristaltic pump controller [41]. See Additional file 2 for the list of parts and suppliers. [file 12915_2020_772_MOESM13_ESM.fzz]

Archive with 16 entries (16 files):
- part.adafruit_b1b54e5f6895d87deb7c46483fddee77_7.fzp
- part.adafruit_f41c0a63ce7c7c0d5ff28e0f4562f464_1.fzp
- part.Waterproof_Pushbutton__green___2a05ad795dff92bf96447e0e31f1e9be.fzp
- Peristaltic pump controller.fz
- svg.breadboard.adafruit_b1b54e5f6895d87deb7c46483fddee77_11_breadboard.svg
- svg.breadboard.adafruit_f41c0a63ce7c7c0d5ff28e0f4562f464_3_breadboard.svg
- svg.breadboard.Waterproof_Pushbutton__green___2a05ad795__breadboard__7cc345eac864176730c49c2540662832.svg
- svg.icon.adafruit_b1b54e5f6895d87deb7c46483fddee77_11_icon.svg
- svg.icon.adafruit_f41c0a63ce7c7c0d5ff28e0f4562f464_3_icon.svg
- svg.icon.Waterproof_Pushbutton__green___2a05ad795__icon__eba415962b4bed445d47255a4f62cefa.svg
- svg.pcb.adafruit_b1b54e5f6895d87deb7c46483fddee77_11_pcb.svg
- svg.pcb.adafruit_f41c0a63ce7c7c0d5ff28e0f4562f464_3_pcb.svg
- svg.pcb.Waterproof_Momentary_Pushbutton__red___8__pcb__3366a2fd46e307b79d340967a30e3c2e.svg
- svg.schematic.adafruit_b1b54e5f6895d87deb7c46483fddee77_11_schematic.svg
- svg.schematic.adafruit_f41c0a63ce7c7c0d5ff28e0f4562f464_3_schematic.svg
- svg.schematic.Waterproof_Momentary_Pushbutton__red___8__schematic__16ce13ae8ec2a6255530791e2aea98bd.svg
