# Supplementary material for: An automated aquatic rack system for rearing marine invertebrates
Source: BMC Biol. 2020 May 4;18:46. doi: 10.1186/s12915-020-00772-w (PMC7199361; doi:10.1186/s12915-020-00772-w)
Supplement: Supplementary file 13 — Additional file 13. Fritzing diagram (“Peristaltic_pump_controller.fzz” circuit diagram) for wiring the programmable peristaltic pump controller [41]. See Additional file 2 for the list of parts and suppliers. [file 12915_2020_772_MOESM13_ESM.fzz › part.adafruit_b1b54e5f6895d87deb7c46483fddee77_7.fzp]

<?xml version='1.0' encoding='UTF-8'?>
<module moduleId="adafruit_b1b54e5f6895d87deb7c46483fddee77_7" fritzingVersion="0.5.2b.02.18.4756" referenceFile="Adafruit DRV8833.fzp">
 <version>4</version>
 <date>Wed Oct 26 2016</date>
 <author>ladyada</author>
 <description>&lt;!DOCTYPE HTML PUBLIC "-//W3C//DTD HTML 4.0//EN" "http://www.w3.org/TR/REC-html40/strict.dtd">
&lt;html>&lt;head>&lt;meta name="qrichtext" content="1" />&lt;style type="text/css">
p, li { white-space: pre-wrap; }
&lt;/style>&lt;/head>&lt;body style=" font-family:'MS Shell Dlg 2'; font-size:8.25pt; font-weight:400; font-style:normal;">
&lt;p style=" margin-top:0px; margin-bottom:0px; margin-left:0px; margin-right:0px; -qt-block-indent:0; text-indent:0px;">Spin two DC motors or step one bi-polar or uni-polar stepper with up to 1.2A per channel using the DRV8833. This motor driver chip is a nice alternative to the TB6612 driver. Like that chip, you get 2 full H-bridges, but this chip is better for low voltage uses (can run from 2.7V up to 10.8V motor power) and has built in current limiting capability. We set it up for 1A current limiting so you don't get more than 2A per chip, but you can also disable the current limiting, or change it to a different limit!&lt;/p>
&lt;p style="-qt-paragraph-type:empty; margin-top:0px; margin-bottom:0px; margin-left:0px; margin-right:0px; -qt-block-indent:0; text-indent:0px;">&lt;br />&lt;/p>
&lt;p style=" margin-top:0px; margin-bottom:0px; margin-left:0px; margin-right:0px; -qt-block-indent:0; text-indent:0px;">We solder on DRV8833 onto a breakout board for you here, with a polarity protection FET on the motor voltage input. Each breakout chip contains two full H-bridges (four half H-bridges). That means you can drive two DC motors bi-directionally, or one stepper motor. Just make sure they're good for about 1.2 Amp or less of current, since that's the limit of this chip. They do handle a peak of 2A but that's just for a short amount of time, if you turn off the current limiting we set. What we like most about this particular driver is that it comes with built in kick-back diodes internally so you dont have to worry about the inductive kick damaging your project or driver! You also don't have to worry as much about burning out the chip with overdriving since there is current limiting.&lt;/p>&lt;/body>&lt;/html></description>
 <title>Adafruit DRV8833 DC/Stepper Motor Driver</title>
 <tags/>
 <properties>
  <property name="family">Adafruit DRV8833 DC/Stepper Motor Driver</property>
  <property name="variant">variant 1</property>
  <property name="layer"></property>
  <property name="part number">Adafruit #3297</property>
 </properties>
 <views>
  <breadboardView>
   <layers image="breadboard/adafruit_b1b54e5f6895d87deb7c46483fddee77_11_breadboard.svg">
    <layer layerId="breadboard"/>
   </layers>
  </breadboardView>
  <schematicView>
   <layers image="schematic/adafruit_b1b54e5f6895d87deb7c46483fddee77_11_schematic.svg">
    <layer layerId="schematic"/>
   </layers>
  </schematicView>
  <pcbView>
   <layers image="pcb/adafruit_b1b54e5f6895d87deb7c46483fddee77_11_pcb.svg">
    <layer layerId="copper1"/>
    <layer layerId="silkscreen"/>
    <layer layerId="copper0"/>
   </layers>
  </pcbView>
  <iconView>
   <layers image="icon/adafruit_b1b54e5f6895d87deb7c46483fddee77_11_icon.svg">
    <layer layerId="icon"/>
   </layers>
  </iconView>
 </views>
 <connectors>
  <connector name="PWRIN" id="connector10" type="female">
   <description>PWRIN</description>
   <views>
    <breadboardView>
     <p layer="breadboard" svgId="connector10pin"/>
    </breadboardView>
    <schematicView>
     <p layer="schematic" svgId="connector10pin" terminalId="connector10terminal"/>
    </schematicView>
    <pcbView>
     <p layer="copper0" svgId="connector10pad"/>
     <p layer="copper1" svgId="connector10pad"/>
    </pcbView>
   </views>
  </connector>
  <connector name="GND" id="connector11" type="female">
   <description>GND</description>
   <views>
    <breadboardView>
     <p layer="breadboard" svgId="connector11pin"/>
    </breadboardView>
    <schematicView>
     <p layer="schematic" svgId="connector11pin" terminalId="connector11terminal"/>
    </schematicView>
    <pcbView>
     <p layer="copper0" svgId="connector11pad"/>
     <p layer="copper1" svgId="connector11pad"/>
    </pcbView>
   </views>
  </connector>
  <connector name="AOUT2" id="connector12" type="male">
   <description>AOUT2</description>
   <views>
    <breadboardView>
     <p layer="breadboard" svgId="connector12pin"/>
    </breadboardView>
    <schematicView>
     <p layer="schematic" svgId="connector12pin" terminalId="connector12terminal"/>
    </schematicView>
    <pcbView>
     <p layer="copper0" svgId="connector12pad"/>
     <p layer="copper1" svgId="connector12pad"/>
    </pcbView>
   </views>
  </connector>
  <connector name="AOUT1" id="connector13" type="male">
   <description>AOUT1</description>
   <views>
    <breadboardView>
     <p layer="breadboard" svgId="connector13pin"/>
    </breadboardView>
    <schematicView>
     <p layer="schematic" svgId="connector13pin" terminalId="connector13terminal"/>
    </schematicView>
    <pcbView>
     <p layer="copper0" svgId="connector13pad"/>
     <p layer="copper1" svgId="connector13pad"/>
    </pcbView>
   </views>
  </connector>
  <connector name="BOUT1" id="connector14" type="male">
   <description>BOUT1</description>
   <views>
    <breadboardView>
     <p layer="breadboard" svgId="connector14pin"/>
    </breadboardView>
    <schematicView>
     <p layer="schematic" svgId="connector14pin" terminalId="connector14terminal"/>
    </schematicView>
    <pcbView>
     <p layer="copper0" svgId="connector14pad"/>
     <p layer="copper1" svgId="connector14pad"/>
    </pcbView>
   </views>
  </connector>
  <connector name="BOUT2" id="connector15" type="male">
   <description>BOUT2</description>
   <views>
    <breadboardView>
     <p layer="breadboard" svgId="connector15pin"/>
    </breadboardView>
    <schematicView>
     <p layer="schematic" svgId="connector15pin" terminalId="connector15terminal"/>
    </schematicView>
    <pcbView>
     <p layer="copper0" svgId="connector15pad"/>
     <p layer="copper1" svgId="connector15pad"/>
    </pcbView>
   </views>
  </connector>
  <connector name="ASEN" id="connector16" type="male">
   <description>ASEN</description>
   <views>
    <breadboardView>
     <p layer="breadboard" svgId="connector16pin"/>
    </breadboardView>
    <schematicView>
     <p layer="schematic" svgId="connector16pin" terminalId="connector16terminal"/>
    </schematicView>
    <pcbView>
     <p layer="copper0" svgId="connector16pad"/>
     <p layer="copper1" svgId="connector16pad"/>
    </pcbView>
   </views>
  </connector>
  <connector name="BSEN" id="connector17" type="male">
   <description>BSEN</description>
   <views>
    <breadboardView>
     <p layer="breadboard" svgId="connector17pin"/>
    </breadboardView>
    <schematicView>
     <p layer="schematic" svgId="connector17pin" terminalId="connector17terminal"/>
    </schematicView>
    <pcbView>
     <p layer="copper0" svgId="connector17pad"/>
     <p layer="copper1" svgId="connector17pad"/>
    </pcbView>
   </views>
  </connector>
  <connector name="VMOTOR" id="connector18" type="male">
   <description>VMOTOR</description>
   <views>
    <breadboardView>
     <p layer="breadboard" svgId="connector18pin"/>
    </breadboardView>
    <schematicView>
     <p layer="schematic" svgId="connector18pin" terminalId="connector18terminal"/>
    </schematicView>
    <pcbView>
     <p layer="copper0" svgId="connector18pad"/>
     <p layer="copper1" svgId="connector18pad"/>
    </pcbView>
   </views>
  </connector>
  <connector name="GND" id="connector19" type="male">
   <description>GND</description>
   <views>
    <breadboardView>
     <p layer="breadboard" svgId="connector19pin"/>
    </breadboardView>
    <schematicView>
     <p layer="schematic" svgId="connector19pin" terminalId="connector19terminal"/>
    </schematicView>
    <pcbView>
     <p layer="copper0" svgId="connector19pad"/>
     <p layer="copper1" svgId="connector19pad"/>
    </pcbView>
   </views>
  </connector>
  <connector name="NFAULT" id="connector20" type="male">
   <description>NFAULT</description>
   <views>
    <breadboardView>
     <p layer="breadboard" svgId="connector20pin"/>
    </breadboardView>
    <schematicView>
     <p layer="schematic" svgId="connector20pin" terminalId="connector20terminal"/>
    </schematicView>
    <pcbView>
     <p layer="copper0" svgId="connector20pad"/>
     <p layer="copper1" svgId="connector20pad"/>
    </pcbView>
   </views>
  </connector>
  <connector name="BIN1" id="connector21" type="male">
   <description>BIN1</description>
   <views>
    <breadboardView>
     <p layer="breadboard" svgId="connector21pin"/>
    </breadboardView>
    <schematicView>
     <p layer="schematic" svgId="connector21pin" terminalId="connector21terminal"/>
    </schematicView>
    <pcbView>
     <p layer="copper0" svgId="connector21pad"/>
     <p layer="copper1" svgId="connector21pad"/>
    </pcbView>
   </views>
  </connector>
  <connector name="BIN2" id="connector22" type="male">
   <description>BIN2</description>
   <views>
    <breadboardView>
     <p layer="breadboard" svgId="connector22pin"/>
    </breadboardView>
    <schematicView>
     <p layer="schematic" svgId="connector22pin" terminalId="connector22terminal"/>
    </schematicView>
    <pcbView>
     <p layer="copper0" svgId="connector22pad"/>
     <p layer="copper1" svgId="connector22pad"/>
    </pcbView>
   </views>
  </connector>
  <connector name="!SLEEP" id="connector23" type="male">
   <description>!SLEEP</description>
   <views>
    <breadboardView>
     <p layer="breadboard" svgId="connector23pin"/>
    </breadboardView>
    <schematicView>
     <p layer="schematic" svgId="connector23pin" terminalId="connector23terminal"/>
    </schematicView>
    <pcbView>
     <p layer="copper0" svgId="connector23pad"/>
     <p layer="copper1" svgId="connector23pad"/>
    </pcbView>
   </views>
  </connector>
  <connector name="AIN2" id="connector24" type="male">
   <description>AIN2</description>
   <views>
    <breadboardView>
     <p layer="breadboard" svgId="connector24pin"/>
    </breadboardView>
    <schematicView>
     <p layer="schematic" svgId="connector24pin" terminalId="connector24terminal"/>
    </schematicView>
    <pcbView>
     <p layer="copper0" svgId="connector24pad"/>
     <p layer="copper1" svgId="connector24pad"/>
    </pcbView>
   </views>
  </connector>
  <connector name="AIN1" id="connector25" type="male">
   <description>AIN1</description>
   <views>
    <breadboardView>
     <p layer="breadboard" svgId="connector25pin"/>
    </breadboardView>
    <schematicView>
     <p layer="schematic" svgId="connector25pin" terminalId="connector25terminal"/>
    </schematicView>
    <pcbView>
     <p layer="copper0" svgId="connector25pad"/>
     <p layer="copper1" svgId="connector25pad"/>
    </pcbView>
   </views>
  </connector>
 </connectors>
 <buses>
  <bus id="gnd">
   <nodeMember connectorId="connector11"/>
   <nodeMember connectorId="connector19"/>
  </bus>
 </buses>
 <url>https://www.adafruit.com/products/3297</url>
</module>
