# Supplementary material for: An automated aquatic rack system for rearing marine invertebrates
Source: BMC Biol. 2020 May 4;18:46. doi: 10.1186/s12915-020-00772-w (PMC7199361; doi:10.1186/s12915-020-00772-w)
Supplement: Supplementary file 13 — Additional file 13. Fritzing diagram (“Peristaltic_pump_controller.fzz” circuit diagram) for wiring the programmable peristaltic pump controller [41]. See Additional file 2 for the list of parts and suppliers. [file 12915_2020_772_MOESM13_ESM.fzz › part.adafruit_f41c0a63ce7c7c0d5ff28e0f4562f464_1.fzp]

<?xml version='1.0' encoding='UTF-8'?>
<module fritzingVersion="0.5.2b.02.18.4756" moduleId="adafruit_f41c0a63ce7c7c0d5ff28e0f4562f464_1" referenceFile="Adafruit Analog 2-Axis Joystick.fzp">
 <version>4</version>
 <date>Sun Jul 31 2016</date>
 <author>ladyada</author>
 <description>&lt;!DOCTYPE HTML PUBLIC "-//W3C//DTD HTML 4.0//EN" "http://www.w3.org/TR/REC-html40/strict.dtd">
&lt;html>&lt;head>&lt;meta name="qrichtext" content="1" />&lt;style type="text/css">
p, li { white-space: pre-wrap; }
&lt;/style>&lt;/head>&lt;body style=" font-family:'MS Shell Dlg 2'; font-size:8.25pt; font-weight:400; font-style:normal;">
&lt;p style=" margin-top:0px; margin-bottom:0px; margin-left:0px; margin-right:0px; -qt-block-indent:0; text-indent:0px;">This mini-kit makes it easy to mount a PSP/Xbox-like thumb joystick to your project. The thumbstick is an analog joystick - more accurate and sensitive than just 'directional' joysticks - with a 'press in to select' button. Since it's analog, you'll need two analog reading pins on your microcontroller to determine X and Y. Having an extra digital input will let you read the switch.&lt;br />&lt;br />The pack comes in three parts - the joystick itself, a soft-touch rubber 'hat' and a nicely designed breakout board. We designed the breakout so that you can attach the joystick to a panel easily - every other breakout we wanted to carry had the mounting holes so they were in the way of the joystick movement! A 5 pin 0.1&amp;quot; spaced header makes it easy to connect either in a perfboard/breadboard setting or free wiring. You'll need to solder the joystick into the PCB using a soldering iron and solder, but its very simple and will only take a minute.&lt;/p>&lt;/body>&lt;/html></description>
 <title>Adafruit Analog 2-Axis Joystick</title>
 <tags/>
 <properties>
  <property name="variant">variant 1</property>
  <property name="family">Adafruit Analog 2-Axis Joystick</property>
  <property name="layer"></property>
  <property name="part number">Adafruit #512</property>
 </properties>
 <views>
  <breadboardView>
   <layers image="breadboard/adafruit_f41c0a63ce7c7c0d5ff28e0f4562f464_3_breadboard.svg">
    <layer layerId="breadboard"/>
   </layers>
  </breadboardView>
  <schematicView>
   <layers image="schematic/adafruit_f41c0a63ce7c7c0d5ff28e0f4562f464_3_schematic.svg">
    <layer layerId="schematic"/>
   </layers>
  </schematicView>
  <pcbView>
   <layers image="pcb/adafruit_f41c0a63ce7c7c0d5ff28e0f4562f464_3_pcb.svg">
    <layer layerId="copper1"/>
    <layer layerId="silkscreen"/>
    <layer layerId="copper0"/>
   </layers>
  </pcbView>
  <iconView>
   <layers image="icon/adafruit_f41c0a63ce7c7c0d5ff28e0f4562f464_3_icon.svg">
    <layer layerId="icon"/>
   </layers>
  </iconView>
 </views>
 <connectors>
  <connector type="male" name="GND" id="connector0">
   <description>GND</description>
   <views>
    <breadboardView>
     <p layer="breadboard" svgId="connector0pin"/>
    </breadboardView>
    <schematicView>
     <p terminalId="connector0terminal" layer="schematic" svgId="connector0pin"/>
    </schematicView>
    <pcbView>
     <p layer="copper0" svgId="connector0pad"/>
     <p layer="copper1" svgId="connector0pad"/>
    </pcbView>
   </views>
  </connector>
  <connector type="male" name="SWITCH" id="connector1">
   <description>SWITCH</description>
   <views>
    <breadboardView>
     <p layer="breadboard" svgId="connector1pin"/>
    </breadboardView>
    <schematicView>
     <p terminalId="connector1terminal" layer="schematic" svgId="connector1pin"/>
    </schematicView>
    <pcbView>
     <p layer="copper0" svgId="connector1pad"/>
     <p layer="copper1" svgId="connector1pad"/>
    </pcbView>
   </views>
  </connector>
  <connector type="male" name="YOUT" id="connector2">
   <description>YOUT</description>
   <views>
    <breadboardView>
     <p layer="breadboard" svgId="connector2pin"/>
    </breadboardView>
    <schematicView>
     <p terminalId="connector2terminal" layer="schematic" svgId="connector2pin"/>
    </schematicView>
    <pcbView>
     <p layer="copper0" svgId="connector2pad"/>
     <p layer="copper1" svgId="connector2pad"/>
    </pcbView>
   </views>
  </connector>
  <connector type="male" name="XOUT" id="connector3">
   <description>XOUT</description>
   <views>
    <breadboardView>
     <p layer="breadboard" svgId="connector3pin"/>
    </breadboardView>
    <schematicView>
     <p terminalId="connector3terminal" layer="schematic" svgId="connector3pin"/>
    </schematicView>
    <pcbView>
     <p layer="copper0" svgId="connector3pad"/>
     <p layer="copper1" svgId="connector3pad"/>
    </pcbView>
   </views>
  </connector>
  <connector type="male" name="VCC" id="connector4">
   <description>VCC</description>
   <views>
    <breadboardView>
     <p layer="breadboard" svgId="connector4pin"/>
    </breadboardView>
    <schematicView>
     <p terminalId="connector4terminal" layer="schematic" svgId="connector4pin"/>
    </schematicView>
    <pcbView>
     <p layer="copper0" svgId="connector4pad"/>
     <p layer="copper1" svgId="connector4pad"/>
    </pcbView>
   </views>
  </connector>
 </connectors>
 <buses/>
 <url>https://www.adafruit.com/products/512</url>
</module>
