# Supplementary material for: An automated aquatic rack system for rearing marine invertebrates
Source: BMC Biol. 2020 May 4;18:46. doi: 10.1186/s12915-020-00772-w (PMC7199361; doi:10.1186/s12915-020-00772-w)
Supplement: Supplementary file 13 — Additional file 13. Fritzing diagram (“Peristaltic_pump_controller.fzz” circuit diagram) for wiring the programmable peristaltic pump controller [41]. See Additional file 2 for the list of parts and suppliers. [file 12915_2020_772_MOESM13_ESM.fzz › part.Waterproof_Pushbutton__green___2a05ad795dff92bf96447e0e31f1e9be.fzp]

<?xml version="1.0" encoding="UTF-8"?>
<module fritzingVersion="0.7.5b.07.02.6130" moduleId="3001391783d55059755368b570ae8045">
    <author>John De Cristofaro</author>
    <title>Waterproof Pushbutton (green)</title>
    <label>BUTTON</label>
    <date>2012-09-20</date>
    <url>https://www.adafruit.com/products/560</url>
    <tags>
        <tag>waterproof</tag>
        <tag>button</tag>
        <tag>led</tag>
        <tag>illuminated</tag>
        <tag>switch</tag>
        <tag>adafruit</tag>
    </tags>
    <properties>
        <property name="family">af_wpb</property>
        <property name="color">green</property>
        <property name="part number"></property>
    </properties>
    <description>Waterproof Illuminated Pushbutton (green)</description>
    <views>
        <schematicView>
            <layers image="schematic/Waterproof_Momentary_Pushbutton__red___8__schematic__16ce13ae8ec2a6255530791e2aea98bd.svg">
                <layer layerId="schematic"/>
            </layers>
        </schematicView>
        <pcbView>
            <layers image="pcb/Waterproof_Momentary_Pushbutton__red___8__pcb__3366a2fd46e307b79d340967a30e3c2e.svg">
                <layer layerId="copper0"/>
                <layer layerId="copper1"/>
                <layer layerId="silkscreen"/>
            </layers>
        </pcbView>
        <iconView>
            <layers image="icon/Waterproof_Pushbutton__green___2a05ad795__icon__eba415962b4bed445d47255a4f62cefa.svg">
                <layer layerId="icon"/>
            </layers>
        </iconView>
        <breadboardView>
            <layers image="breadboard/Waterproof_Pushbutton__green___2a05ad795__breadboard__7cc345eac864176730c49c2540662832.svg">
                <layer layerId="breadboard"/>
            </layers>
        </breadboardView>
    </views>
    <connectors>
        <connector id="connector3" type="male" name="no name yet">
            <description>no description yet</description>
            <views>
                <breadboardView>
                    <p layer="breadboard" svgId="connector3pin"/>
                </breadboardView>
                <schematicView>
                    <p layer="schematic" svgId="connector3pin"/>
                </schematicView>
                <pcbView>
                    <p layer="copper0" svgId="connector3pin"/>
                    <p layer="copper1" svgId="connector3pin"/>
                </pcbView>
            </views>
        </connector>
        <connector id="connector4" type="male" name="no name yet">
            <description>no description yet</description>
            <views>
                <breadboardView>
                    <p layer="breadboard" svgId="connector4pin"/>
                </breadboardView>
                <schematicView>
                    <p layer="schematic" svgId="connector4pin"/>
                </schematicView>
                <pcbView>
                    <p layer="copper0" svgId="connector4pin"/>
                    <p layer="copper1" svgId="connector4pin"/>
                </pcbView>
            </views>
        </connector>
        <connector id="connector5" type="male" name="no name yet">
            <description>no description yet</description>
            <views>
                <breadboardView>
                    <p layer="breadboard" svgId="connector5pin"/>
                </breadboardView>
                <schematicView>
                    <p layer="schematic" svgId="connector5pin"/>
                </schematicView>
                <pcbView>
                    <p layer="copper0" svgId="connector5pin"/>
                    <p layer="copper1" svgId="connector5pin"/>
                </pcbView>
            </views>
        </connector>
        <connector id="connector1" type="male" name="no name yet">
            <description>no description yet</description>
            <views>
                <breadboardView>
                    <p layer="breadboard" svgId="connector1pin"/>
                </breadboardView>
                <schematicView>
                    <p layer="schematic" svgId="connector1pin"/>
                </schematicView>
                <pcbView>
                    <p layer="copper0" svgId="connector1pin"/>
                    <p layer="copper1" svgId="connector1pin"/>
                </pcbView>
            </views>
        </connector>
        <connector id="connector2" type="male" name="no name yet">
            <description>no description yet</description>
            <views>
                <breadboardView>
                    <p layer="breadboard" svgId="connector2pin"/>
                </breadboardView>
                <schematicView>
                    <p layer="schematic" svgId="connector2pin"/>
                </schematicView>
                <pcbView>
                    <p layer="copper0" svgId="connector2pin"/>
                    <p layer="copper1" svgId="connector2pin"/>
                </pcbView>
            </views>
        </connector>
    </connectors>
</module>
