# Supplementary material for: An automated aquatic rack system for rearing marine invertebrates
Source: BMC Biol. 2020 May 4;18:46. doi: 10.1186/s12915-020-00772-w (PMC7199361; doi:10.1186/s12915-020-00772-w)
Supplement: Supplementary file 13 — Additional file 13. Fritzing diagram (“Peristaltic_pump_controller.fzz” circuit diagram) for wiring the programmable peristaltic pump controller [41]. See Additional file 2 for the list of parts and suppliers. [file 12915_2020_772_MOESM13_ESM.fzz › Peristaltic pump controller.fz]

<?xml version="1.0" encoding="UTF-8"?>
<module fritzingVersion="0.9.3b.04.19.5c895d327c44a3114e5fcc9d8260daf0cbb52806" icon=".png">
    <boards>
        <board moduleId="TwoLayerRectanglePCBModuleID" title="Rectangular PCB - Resizable" instance="PCB1" width="8.46667cm" height="5.64444cm"/>
    </boards>
    <views>
        <view name="breadboardView" backgroundColor="#ffffff" gridSize="0.1in" showGrid="1" alignToGrid="1" viewFromBelow="0"/>
        <view name="schematicView" backgroundColor="#ffffff" gridSize="0.1in" showGrid="1" alignToGrid="1" viewFromBelow="0"/>
        <view name="pcbView" backgroundColor="#333333" gridSize="0.1in" showGrid="1" alignToGrid="1" viewFromBelow="0" autorouteTraceWidth="24" autorouteViaRingThickness="" GPG_Keepout="" autorouteViaHoleSize="" DRC_Keepout=""/>
    </views>
    <instances>
        <instance moduleIdRef="TwoLayerRectanglePCBModuleID" modelIndex="5771" path=":/resources/parts/core/rectangle_pcb_two_layers.fzp">
            <property name="layers" value="2"/>
            <property name="width" value="84.666666666666671"/>
            <property name="height" value="56.444444444444443"/>
            <title>PCB1</title>
            <views>
                <breadboardView layer="icon">
                    <geometry z="0.50073" x="0" y="0"/>
                </breadboardView>
                <pcbView layer="board">
                    <geometry z="1.50063" x="50" y="14"/>
                </pcbView>
                <schematicView layer="icon">
                    <geometry z="0.50062" x="0" y="0"/>
                </schematicView>
            </views>
        </instance>
        <instance moduleIdRef="arduino_Uno_Rev3(fix)" modelIndex="5775" path="/Applications/Fritzing.app/Contents/MacOS/fritzing-parts/core/arduino_Uno_Rev3(fix).fzp">
            <title>Part1</title>
            <views>
                <breadboardView layer="breadboardbreadboard">
                    <geometry z="1.50007" x="-4.46495" y="-207"/>
                    <connectors>
                        <connector connectorId="connector0" layer="breadboardbreadboard">
                            <geometry x="0" y="0"/>
                            <connects>
                                <connect connectorId="connector1" modelIndex="85450132" layer="breadboardWire"/>
                            </connects>
                        </connector>
                        <connector connectorId="connector1" layer="breadboardbreadboard">
                            <geometry x="0" y="0"/>
                            <connects>
                                <connect connectorId="connector1" modelIndex="85450135" layer="breadboardWire"/>
                            </connects>
                        </connector>
                        <connector connectorId="connector87" layer="breadboardbreadboard">
                            <geometry x="0" y="0"/>
                            <connects>
                                <connect connectorId="connector1" modelIndex="85448897" layer="breadboardWire"/>
                            </connects>
                        </connector>
                        <connector connectorId="connector62" layer="breadboardbreadboard">
                            <geometry x="0" y="0"/>
                            <connects>
                                <connect connectorId="connector1" modelIndex="85448855" layer="breadboardWire"/>
                            </connects>
                        </connector>
                        <connector connectorId="connector88" layer="breadboardbreadboard">
                            <geometry x="0" y="0"/>
                            <connects>
                                <connect connectorId="connector1" modelIndex="7336" layer="breadboardWire"/>
                            </connects>
                        </connector>
                        <connector connectorId="connector63" layer="breadboardbreadboard">
                            <geometry x="0" y="0"/>
                            <connects>
                                <connect connectorId="connector1" modelIndex="85448998" layer="breadboardWire"/>
                            </connects>
                        </connector>
                        <connector connectorId="connector68" layer="breadboardbreadboard">
                            <geometry x="0" y="0"/>
                            <connects>
                                <connect connectorId="connector1" modelIndex="85450112" layer="breadboardWire"/>
                            </connects>
                        </connector>
                        <connector connectorId="connector90" layer="breadboardbreadboard">
                            <geometry x="0" y="0"/>
                            <connects>
                                <connect connectorId="connector1" modelIndex="85451538" layer="breadboardWire"/>
                            </connects>
                        </connector>
                        <connector connectorId="connector51" layer="breadboardbreadboard">
                            <geometry x="0" y="0"/>
                            <connects>
                                <connect connectorId="connector1" modelIndex="149887" layer="breadboardWire"/>
                            </connects>
                        </connector>
                        <connector connectorId="connector52" layer="breadboardbreadboard">
                            <geometry x="0" y="0"/>
                            <connects>
                                <connect connectorId="connector1" modelIndex="85450100" layer="breadboardWire"/>
                            </connects>
                        </connector>
                        <connector connectorId="connector53" layer="breadboardbreadboard">
                            <geometry x="0" y="0"/>
                            <connects>
                                <connect connectorId="connector1" modelIndex="85450105" layer="breadboardWire"/>
                            </connects>
                        </connector>
                        <connector connectorId="connector54" layer="breadboardbreadboard">
                            <geometry x="0" y="0"/>
                            <connects>
                                <connect connectorId="connector1" modelIndex="85450123" layer="breadboardWire"/>
                            </connects>
                        </connector>
                        <connector connectorId="connector56" layer="breadboardbreadboard">
                            <geometry x="0" y="0"/>
                            <connects>
                                <connect connectorId="connector1" modelIndex="85450130" layer="breadboardWire"/>
                            </connects>
                        </connector>
                    </connectors>
                </breadboardView>
                <pcbView layer="copper0">
                    <geometry z="5.50062" x="50.1699" y="18"/>
                    <titleGeometry visible="true" x="293.41" y="11" z="12.5" xOffset="243.24" yOffset="-7" textColor="#000000" fontSize="5">
                        <displayKey key=""/>
                    </titleGeometry>
                    <connectors>
                        <connector connectorId="connector0" layer="copper0">
                            <geometry x="0" y="0"/>
                            <connects>
                                <connect connectorId="connector1" modelIndex="85450132" layer="copper1trace"/>
                            </connects>
                        </connector>
                        <connector connectorId="connector1" layer="copper0">
                            <geometry x="0" y="0"/>
                            <connects>
                                <connect connectorId="connector1" modelIndex="85450135" layer="copper1trace"/>
                            </connects>
                        </connector>
                        <connector connectorId="connector87" layer="copper0">
                            <geometry x="0" y="0"/>
                            <connects>
                                <connect connectorId="connector1" modelIndex="85448897" layer="copper1trace"/>
                            </connects>
                        </connector>
                        <connector connectorId="connector62" layer="copper0">
                            <geometry x="0" y="0"/>
                            <connects>
                                <connect connectorId="connector1" modelIndex="85448855" layer="copper1trace"/>
                            </connects>
                        </connector>
                        <connector connectorId="connector88" layer="copper0">
                            <geometry x="0" y="0"/>
                            <connects>
                                <connect connectorId="connector1" modelIndex="7336" layer="copper1trace"/>
                            </connects>
                        </connector>
                        <connector connectorId="connector63" layer="copper0">
                            <geometry x="0" y="0"/>
                            <connects>
                                <connect connectorId="connector1" modelIndex="85448998" layer="copper1trace"/>
                            </connects>
                        </connector>
                        <connector connectorId="connector68" layer="copper0">
                            <geometry x="0" y="0"/>
                            <connects>
                                <connect connectorId="connector1" modelIndex="85450112" layer="copper1trace"/>
                            </connects>
                        </connector>
                        <connector connectorId="connector90" layer="copper0">
                            <geometry x="0" y="0"/>
                            <connects>
                                <connect connectorId="connector1" modelIndex="85451538" layer="copper1trace"/>
                            </connects>
                        </connector>
                        <connector connectorId="connector51" layer="copper0">
                            <geometry x="0" y="0"/>
                            <connects>
                                <connect connectorId="connector1" modelIndex="149887" layer="copper1trace"/>
                            </connects>
                        </connector>
                        <connector connectorId="connector52" layer="copper0">
                            <geometry x="0" y="0"/>
                            <connects>
                                <connect connectorId="connector1" modelIndex="85450100" layer="copper1trace"/>
                            </connects>
                        </connector>
                        <connector connectorId="connector53" layer="copper0">
                            <geometry x="0" y="0"/>
                            <connects>
                                <connect connectorId="connector1" modelIndex="85450105" layer="copper1trace"/>
                            </connects>
                        </connector>
                        <connector connectorId="connector54" layer="copper0">
                            <geometry x="0" y="0"/>
                            <connects>
                                <connect connectorId="connector1" modelIndex="85450123" layer="copper1trace"/>
                            </connects>
                        </connector>
                        <connector connectorId="connector56" layer="copper0">
                            <geometry x="0" y="0"/>
                            <connects>
                                <connect connectorId="connector1" modelIndex="85450130" layer="copper1trace"/>
                            </connects>
                        </connector>
                    </connectors>
                </pcbView>
                <schematicView layer="schematic">
                    <geometry z="2.50063" x="-9.92126e-05" y="-80.9999">
                        <transform m11="0" m12="1" m13="0" m21="-1" m22="0" m23="0" m31="171" m32="36" m33="1"/>
                    </geometry>
                    <titleGeometry visible="true" x="141.655" y="-60.64" z="6.5" xOffset="141.655" yOffset="20.3599" textColor="#000000" fontSize="5">
                        <displayKey key=""/>
                        <displayKey key="part number"/>
                    </titleGeometry>
                    <connectors>
                        <connector connectorId="connector0" layer="schematic">
                            <geometry x="0" y="0"/>
                            <connects>
                                <connect connectorId="connector1" modelIndex="85450132" layer="schematicTrace"/>
                            </connects>
                        </connector>
                        <connector connectorId="connector1" layer="schematic">
                            <geometry x="0" y="0"/>
                            <connects>
                                <connect connectorId="connector1" modelIndex="85450135" layer="schematicTrace"/>
                            </connects>
                        </connector>
                        <connector connectorId="connector87" layer="schematic">
                            <geometry x="0" y="0"/>
                            <connects>
                                <connect connectorId="connector1" modelIndex="85448897" layer="schematicTrace"/>
                            </connects>
                        </connector>
                        <connector connectorId="connector62" layer="schematic">
                            <geometry x="0" y="0"/>
                            <connects>
                                <connect connectorId="connector1" modelIndex="85448855" layer="schematicTrace"/>
                            </connects>
                        </connector>
                        <connector connectorId="connector88" layer="schematic">
                            <geometry x="0" y="0"/>
                            <connects>
                                <connect connectorId="connector1" modelIndex="7336" layer="schematicTrace"/>
                            </connects>
                        </connector>
                        <connector connectorId="connector63" layer="schematic">
                            <geometry x="0" y="0"/>
                            <connects>
                                <connect connectorId="connector1" modelIndex="85448998" layer="schematicTrace"/>
                            </connects>
                        </connector>
                        <connector connectorId="connector68" layer="schematic">
                            <geometry x="0" y="0"/>
                            <connects>
                                <connect connectorId="connector1" modelIndex="85450112" layer="schematicTrace"/>
                            </connects>
                        </connector>
                        <connector connectorId="connector90" layer="schematic">
                            <geometry x="0" y="0"/>
                            <connects>
                                <connect connectorId="connector1" modelIndex="85451538" layer="schematicTrace"/>
                            </connects>
                        </connector>
                        <connector connectorId="connector51" layer="schematic">
                            <geometry x="0" y="0"/>
                            <connects>
                                <connect connectorId="connector1" modelIndex="149887" layer="schematicTrace"/>
                            </connects>
                        </connector>
                        <connector connectorId="connector52" layer="schematic">
                            <geometry x="0" y="0"/>
                            <connects>
                                <connect connectorId="connector1" modelIndex="85450100" layer="schematicTrace"/>
                            </connects>
                        </connector>
                        <connector connectorId="connector53" layer="schematic">
                            <geometry x="0" y="0"/>
                            <connects>
                                <connect connectorId="connector1" modelIndex="85450105" layer="schematicTrace"/>
                            </connects>
                        </connector>
                        <connector connectorId="connector54" layer="schematic">
                            <geometry x="0" y="0"/>
                            <connects>
                                <connect connectorId="connector1" modelIndex="85450123" layer="schematicTrace"/>
                            </connects>
                        </connector>
                        <connector connectorId="connector56" layer="schematic">
                            <geometry x="0" y="0"/>
                            <connects>
                                <connect connectorId="connector1" modelIndex="85450130" layer="schematicTrace"/>
                            </connects>
                        </connector>
                    </connectors>
                </schematicView>
            </views>
        </instance>
        <instance moduleIdRef="NoteModuleID" modelIndex="150524" path=":/resources/parts/core/note.fzp">
            <title>Note1</title>
            <text>&lt;!DOCTYPE HTML PUBLIC &quot;-//W3C//DTD HTML 4.0//EN&quot; &quot;http://www.w3.org/TR/REC-html40/strict.dtd&quot;&gt;
&lt;html&gt;&lt;head&gt;&lt;meta name=&quot;qrichtext&quot; content=&quot;1&quot; /&gt;&lt;style type=&quot;text/css&quot;&gt;
p, li { white-space: pre-wrap; }
&lt;/style&gt;&lt;/head&gt;&lt;body style=&quot; font-family:'Droid Sans'; font-size:9pt; font-weight:400; font-style:normal;&quot;&gt;
&lt;p style=&quot; margin-top:0px; margin-bottom:0px; margin-left:0px; margin-right:0px; -qt-block-indent:0; text-indent:0px;&quot;&gt;Arduino Uno. To insure enough power to the motor, use 9VDC power supply.&lt;/p&gt;&lt;/body&gt;&lt;/html&gt;</text>
            <views>
                <breadboardView layer="breadboardNote">
                    <geometry z="6.50021" x="354.85" y="-165.085" width="69.1401" height="99"/>
                </breadboardView>
            </views>
        </instance>
        <instance moduleIdRef="NoteModuleID" modelIndex="85441344" path=":/resources/parts/core/note.fzp">
            <title>Note2</title>
            <text>&lt;!DOCTYPE HTML PUBLIC &quot;-//W3C//DTD HTML 4.0//EN&quot; &quot;http://www.w3.org/TR/REC-html40/strict.dtd&quot;&gt;
&lt;html&gt;&lt;head&gt;&lt;meta name=&quot;qrichtext&quot; content=&quot;1&quot; /&gt;&lt;style type=&quot;text/css&quot;&gt;
p, li { white-space: pre-wrap; }
&lt;/style&gt;&lt;/head&gt;&lt;body style=&quot; font-family:'Droid Sans'; font-size:9pt; font-weight:400; font-style:normal;&quot;&gt;
&lt;p style=&quot; margin-top:0px; margin-bottom:0px; margin-left:0px; margin-right:0px; -qt-block-indent:0; text-indent:0px;&quot;&gt;Main power button and system power staus light.  Cut trace on back of Uno's barrel jack to connect switch&lt;/p&gt;&lt;/body&gt;&lt;/html&gt;</text>
            <views>
                <breadboardView layer="breadboardNote">
                    <geometry z="6.50011" x="35.082" y="304.619" width="93.7543" height="88"/>
                </breadboardView>
            </views>
        </instance>
        <instance moduleIdRef="NoteModuleID" modelIndex="85444455" path=":/resources/parts/core/note.fzp">
            <title>Note2</title>
            <text>&lt;!DOCTYPE HTML PUBLIC &quot;-//W3C//DTD HTML 4.0//EN&quot; &quot;http://www.w3.org/TR/REC-html40/strict.dtd&quot;&gt;
&lt;html&gt;&lt;head&gt;&lt;meta name=&quot;qrichtext&quot; content=&quot;1&quot; /&gt;&lt;style type=&quot;text/css&quot;&gt;
p, li { white-space: pre-wrap; }
&lt;/style&gt;&lt;/head&gt;&lt;body style=&quot; font-family:'Droid Sans'; font-size:9pt; font-weight:400; font-style:normal;&quot;&gt;
&lt;p style=&quot; margin-top:0px; margin-bottom:0px; margin-left:0px; margin-right:0px; -qt-block-indent:0; text-indent:0px;&quot;&gt;Input from feeding controller (goes HIGH) to trigger the pumping program (to Interrupt pin A0). &lt;/p&gt;
&lt;p style=&quot; margin-top:0px; margin-bottom:0px; margin-left:0px; margin-right:0px; -qt-block-indent:0; text-indent:0px;&quot;&gt;10k resister insures pin does not float&lt;/p&gt;&lt;/body&gt;&lt;/html&gt;</text>
            <views>
                <breadboardView layer="breadboardNote">
                    <geometry z="6.50004" x="367.353" y="227.795" width="101.902" height="99"/>
                </breadboardView>
            </views>
        </instance>
        <instance moduleIdRef="SparkFun-Displays-LCD-16X2-NOHOLES" modelIndex="85448829" path="/Applications/Fritzing.app/Contents/MacOS/fritzing-parts/core/sparkfun-displays-lcd-16x2-noholes.fzp">
            <title>U4</title>
            <views>
                <breadboardView layer="breadboard">
                    <geometry z="2.50003" x="149.522" y="339.94">
                        <transform m11="-1" m12="0" m13="0" m21="0" m22="-1" m23="0" m31="284.185" m32="135.855" m33="1"/>
                    </geometry>
                </breadboardView>
                <pcbView layer="copper0">
                    <geometry z="5.50065" x="-93.0925" y="-53.928"/>
                    <titleGeometry visible="true" x="191.385" y="-60.7233" z="12.5001" xOffset="284.185" yOffset="-7" textColor="#000000" fontSize="5">
                        <displayKey key=""/>
                    </titleGeometry>
                </pcbView>
                <schematicView layer="schematic">
                    <geometry z="2.50065" x="21.509" y="-63.1345">
                        <transform m11="0" m12="1" m13="0" m21="-1" m22="0" m23="0" m31="104.626" m32="49.6443" m33="1"/>
                    </geometry>
                    <titleGeometry visible="true" x="76.923" y="-70.0725" z="6.50009" xOffset="54.9813" yOffset="-7" textColor="#000000" fontSize="5">
                        <displayKey key=""/>
                        <displayKey key="part number"/>
                    </titleGeometry>
                </schematicView>
            </views>
        </instance>
        <instance moduleIdRef="WireModuleID" modelIndex="85448831" path=":/resources/parts/core/wire.fzp">
            <title>Wire1530</title>
            <views>
                <breadboardView layer="breadboardWire">
                    <geometry z="3.50036" x="504.444" y="368.889" x1="0" y1="0" x2="-72.2222" y2="0" wireFlags="64"/>
                    <wireExtras mils="22.2222" color="#cc1414" opacity="1" banded="0"/>
                    <connectors>
                        <connector connectorId="connector0" layer="breadboardWire">
                            <geometry x="0" y="0"/>
                            <connects>
                                <connect connectorId="connector1" modelIndex="85448844" layer="breadboardWire"/>
                            </connects>
                        </connector>
                    </connectors>
                </breadboardView>
                <pcbView layer="copper1trace">
                    <geometry z="9.50047" x="485.556" y="81.1111" x1="0" y1="0" x2="-134.907" y2="62.5512" wireFlags="64"/>
                    <wireExtras mils="11.1111" color="#f2c600" opacity="1" banded="0"/>
                    <connectors>
                        <connector connectorId="connector0" layer="copper1trace">
                            <geometry x="0" y="0"/>
                            <connects>
                                <connect connectorId="connector1" modelIndex="85448844" layer="copper1trace"/>
                            </connects>
                        </connector>
                    </connectors>
                </pcbView>
                <schematicView layer="schematicTrace">
                    <geometry z="5.50041" x="485.556" y="81.1111" x1="0" y1="0" x2="-134.907" y2="62.5512" wireFlags="64"/>
                    <wireExtras mils="9.7222" color="#404040" opacity="1" banded="0"/>
                    <connectors>
                        <connector connectorId="connector0" layer="schematicTrace">
                            <geometry x="0" y="0"/>
                            <connects>
                                <connect connectorId="connector1" modelIndex="85448844" layer="schematicTrace"/>
                            </connects>
                        </connector>
                    </connectors>
                </schematicView>
            </views>
        </instance>
        <instance moduleIdRef="WireModuleID" modelIndex="85448841" path=":/resources/parts/core/wire.fzp">
            <title>Wire1533</title>
            <views>
                <breadboardView layer="breadboardWire">
                    <geometry z="3.5004" x="377.778" y="8.88889" x1="0" y1="0" x2="117.778" y2="0" wireFlags="64"/>
                    <wireExtras mils="22.2222" color="#404040" opacity="1" banded="0"/>
                    <connectors>
                        <connector connectorId="connector0" layer="breadboardWire">
                            <geometry x="0" y="0"/>
                            <connects>
                                <connect connectorId="connector1" modelIndex="85444087" layer="breadboardWire"/>
                            </connects>
                        </connector>
                        <connector connectorId="connector1" layer="breadboardWire">
                            <geometry x="0" y="0"/>
                            <connects>
                                <connect connectorId="connector0" modelIndex="85448834" layer="breadboardWire"/>
                            </connects>
                        </connector>
                    </connectors>
                </breadboardView>
                <pcbView layer="copper1trace">
                    <geometry z="9.50046" x="377.778" y="-8.88889" x1="0" y1="0" x2="107.778" y2="17.7778" wireFlags="64"/>
                    <wireExtras mils="11.1111" color="#f2c600" opacity="1" banded="0"/>
                    <connectors>
                        <connector connectorId="connector0" layer="copper1trace">
                            <geometry x="0" y="0"/>
                            <connects>
                                <connect connectorId="connector1" modelIndex="85444087" layer="copper1trace"/>
                            </connects>
                        </connector>
                        <connector connectorId="connector1" layer="copper1trace">
                            <geometry x="0" y="0"/>
                            <connects>
                                <connect connectorId="connector0" modelIndex="85448834" layer="copper1trace"/>
                            </connects>
                        </connector>
                    </connectors>
                </pcbView>
                <schematicView layer="schematicTrace">
                    <geometry z="5.50044" x="377.778" y="-8.88889" x1="0" y1="0" x2="107.778" y2="17.7778" wireFlags="64"/>
                    <wireExtras mils="9.7222" color="#404040" opacity="1" banded="0"/>
                    <connectors>
                        <connector connectorId="connector0" layer="schematicTrace">
                            <geometry x="0" y="0"/>
                            <connects>
                                <connect connectorId="connector1" modelIndex="85444087" layer="schematicTrace"/>
                            </connects>
                        </connector>
                        <connector connectorId="connector1" layer="schematicTrace">
                            <geometry x="0" y="0"/>
                            <connects>
                                <connect connectorId="connector0" modelIndex="85448834" layer="schematicTrace"/>
                            </connects>
                        </connector>
                    </connectors>
                </schematicView>
            </views>
        </instance>
        <instance moduleIdRef="WireModuleID" modelIndex="85448844" path=":/resources/parts/core/wire.fzp">
            <title>Wire1534</title>
            <views>
                <breadboardView layer="breadboardWire">
                    <geometry z="3.50035" x="504.444" y="-44.4444" x1="0" y1="0" x2="0" y2="413.333" wireFlags="64"/>
                    <wireExtras mils="22.2222" color="#cc1414" opacity="1" banded="0"/>
                    <connectors>
                        <connector connectorId="connector0" layer="breadboardWire">
                            <geometry x="0" y="0"/>
                            <connects>
                                <connect connectorId="connector1" modelIndex="85448847" layer="breadboardWire"/>
                            </connects>
                        </connector>
                        <connector connectorId="connector1" layer="breadboardWire">
                            <geometry x="0" y="0"/>
                            <connects>
                                <connect connectorId="connector0" modelIndex="85448831" layer="breadboardWire"/>
                            </connects>
                        </connector>
                    </connectors>
                </breadboardView>
                <pcbView layer="copper1trace">
                    <geometry z="9.50045" x="504.444" y="-44.4444" x1="0" y1="0" x2="0" y2="413.333" wireFlags="64"/>
                    <wireExtras mils="11.1111" color="#f2c600" opacity="1" banded="0"/>
                    <connectors>
                        <connector connectorId="connector0" layer="copper1trace">
                            <geometry x="0" y="0"/>
                            <connects>
                                <connect connectorId="connector1" modelIndex="85448847" layer="copper1trace"/>
                            </connects>
                        </connector>
                        <connector connectorId="connector1" layer="copper1trace">
                            <geometry x="0" y="0"/>
                            <connects>
                                <connect connectorId="connector0" modelIndex="85448831" layer="copper1trace"/>
                            </connects>
                        </connector>
                    </connectors>
                </pcbView>
                <schematicView layer="schematicTrace">
                    <geometry z="5.50045" x="504.444" y="-44.4444" x1="0" y1="0" x2="0" y2="413.333" wireFlags="64"/>
                    <wireExtras mils="9.7222" color="#404040" opacity="1" banded="0"/>
                    <connectors>
                        <connector connectorId="connector0" layer="schematicTrace">
                            <geometry x="0" y="0"/>
                            <connects>
                                <connect connectorId="connector1" modelIndex="85448847" layer="schematicTrace"/>
                            </connects>
                        </connector>
                        <connector connectorId="connector1" layer="schematicTrace">
                            <geometry x="0" y="0"/>
                            <connects>
                                <connect connectorId="connector0" modelIndex="85448831" layer="schematicTrace"/>
                            </connects>
                        </connector>
                    </connectors>
                </schematicView>
            </views>
        </instance>
        <instance moduleIdRef="WireModuleID" modelIndex="85448847" path=":/resources/parts/core/wire.fzp">
            <title>Wire1535</title>
            <views>
                <breadboardView layer="breadboardWire">
                    <geometry z="3.50034" x="360" y="-44.4444" x1="0" y1="0" x2="144.444" y2="0" wireFlags="64"/>
                    <wireExtras mils="22.2222" color="#cc1414" opacity="1" banded="0"/>
                    <connectors>
                        <connector connectorId="connector0" layer="breadboardWire">
                            <geometry x="0" y="0"/>
                            <connects>
                                <connect connectorId="connector1" modelIndex="85448973" layer="breadboardWire"/>
                            </connects>
                        </connector>
                        <connector connectorId="connector1" layer="breadboardWire">
                            <geometry x="0" y="0"/>
                            <connects>
                                <connect connectorId="connector0" modelIndex="85448844" layer="breadboardWire"/>
                            </connects>
                        </connector>
                    </connectors>
                </breadboardView>
                <pcbView layer="copper1trace">
                    <geometry z="9.50044" x="324.001" y="-44.4444" x1="0" y1="0" x2="180.443" y2="0" wireFlags="64"/>
                    <wireExtras mils="11.1111" color="#f2c600" opacity="1" banded="0"/>
                    <connectors>
                        <connector connectorId="connector0" layer="copper1trace">
                            <geometry x="0" y="0"/>
                            <connects>
                                <connect connectorId="connector1" modelIndex="85448973" layer="copper1trace"/>
                            </connects>
                        </connector>
                        <connector connectorId="connector1" layer="copper1trace">
                            <geometry x="0" y="0"/>
                            <connects>
                                <connect connectorId="connector0" modelIndex="85448844" layer="copper1trace"/>
                            </connects>
                        </connector>
                    </connectors>
                </pcbView>
                <schematicView layer="schematicTrace">
                    <geometry z="5.50046" x="324.001" y="-44.4444" x1="0" y1="0" x2="180.443" y2="0" wireFlags="64"/>
                    <wireExtras mils="9.7222" color="#404040" opacity="1" banded="0"/>
                    <connectors>
                        <connector connectorId="connector0" layer="schematicTrace">
                            <geometry x="0" y="0"/>
                            <connects>
                                <connect connectorId="connector1" modelIndex="85448973" layer="schematicTrace"/>
                            </connects>
                        </connector>
                        <connector connectorId="connector1" layer="schematicTrace">
                            <geometry x="0" y="0"/>
                            <connects>
                                <connect connectorId="connector0" modelIndex="85448844" layer="schematicTrace"/>
                            </connects>
                        </connector>
                    </connectors>
                </schematicView>
            </views>
        </instance>
        <instance moduleIdRef="WireModuleID" modelIndex="85448852" path=":/resources/parts/core/wire.fzp">
            <title>Wire1536</title>
            <views>
                <breadboardView layer="breadboardWire">
                    <geometry z="3.50026" x="433.333" y="377.778" x1="0" y1="0" x2="107" y2="0.000112222" wireFlags="64"/>
                    <wireExtras mils="22.2222" color="#ffffff" opacity="1" banded="0"/>
                    <connectors>
                        <connector connectorId="connector1" layer="breadboardWire">
                            <geometry x="0" y="0"/>
                            <connects>
                                <connect connectorId="connector0" modelIndex="85448861" layer="breadboardWire"/>
                            </connects>
                        </connector>
                    </connectors>
                </breadboardView>
                <pcbView layer="copper1trace">
                    <geometry z="9.50043" x="204.444" y="-237.778" x1="0" y1="0" x2="1.11111" y2="38.8889" wireFlags="64"/>
                    <wireExtras mils="11.1111" color="#f2c600" opacity="1" banded="0"/>
                    <connectors>
                        <connector connectorId="connector1" layer="copper1trace">
                            <geometry x="0" y="0"/>
                            <connects>
                                <connect connectorId="connector0" modelIndex="85448861" layer="copper1trace"/>
                            </connects>
                        </connector>
                    </connectors>
                </pcbView>
                <schematicView layer="schematicTrace">
                    <geometry z="5.50047" x="204.444" y="-237.778" x1="0" y1="0" x2="1.11111" y2="38.8889" wireFlags="64"/>
                    <wireExtras mils="9.7222" color="#404040" opacity="1" banded="0"/>
                    <connectors>
                        <connector connectorId="connector1" layer="schematicTrace">
                            <geometry x="0" y="0"/>
                            <connects>
                                <connect connectorId="connector0" modelIndex="85448861" layer="schematicTrace"/>
                            </connects>
                        </connector>
                    </connectors>
                </schematicView>
            </views>
        </instance>
        <instance moduleIdRef="WireModuleID" modelIndex="85448855" path=":/resources/parts/core/wire.fzp">
            <title>Wire1537</title>
            <views>
                <breadboardView layer="breadboardWire">
                    <geometry z="3.50025" x="242.556" y="-224.444" x1="0" y1="0" x2="-8.55565" y2="26.4444" wireFlags="64"/>
                    <wireExtras mils="22.2222" color="#ffffff" opacity="1" banded="0"/>
                    <connectors>
                        <connector connectorId="connector0" layer="breadboardWire">
                            <geometry x="0" y="0"/>
                            <connects>
                                <connect connectorId="connector1" modelIndex="85448858" layer="breadboardWire"/>
                            </connects>
                        </connector>
                        <connector connectorId="connector1" layer="breadboardWire">
                            <geometry x="0" y="0"/>
                            <connects>
                                <connect connectorId="connector62" modelIndex="5775" layer="breadboardbreadboard"/>
                            </connects>
                        </connector>
                    </connectors>
                </breadboardView>
                <pcbView layer="copper1trace">
                    <geometry z="9.50051" x="206.667" y="-224.444" x1="0" y1="0" x2="0.333244" y2="26.4444" wireFlags="64"/>
                    <wireExtras mils="11.1111" color="#f2c600" opacity="1" banded="0"/>
                    <connectors>
                        <connector connectorId="connector0" layer="copper1trace">
                            <geometry x="0" y="0"/>
                            <connects>
                                <connect connectorId="connector1" modelIndex="85448858" layer="copper1trace"/>
                            </connects>
                        </connector>
                        <connector connectorId="connector1" layer="copper1trace">
                            <geometry x="0" y="0"/>
                            <connects>
                                <connect connectorId="connector62" modelIndex="5775" layer="copper0"/>
                            </connects>
                        </connector>
                    </connectors>
                </pcbView>
                <schematicView layer="schematicTrace">
                    <geometry z="5.50048" x="206.667" y="-224.444" x1="0" y1="0" x2="0.333244" y2="26.4444" wireFlags="64"/>
                    <wireExtras mils="9.7222" color="#404040" opacity="1" banded="0"/>
                    <connectors>
                        <connector connectorId="connector0" layer="schematicTrace">
                            <geometry x="0" y="0"/>
                            <connects>
                                <connect connectorId="connector1" modelIndex="85448858" layer="schematicTrace"/>
                            </connects>
                        </connector>
                        <connector connectorId="connector1" layer="schematicTrace">
                            <geometry x="0" y="0"/>
                            <connects>
                                <connect connectorId="connector62" modelIndex="5775" layer="schematic"/>
                            </connects>
                        </connector>
                    </connectors>
                </schematicView>
            </views>
        </instance>
        <instance moduleIdRef="WireModuleID" modelIndex="85448858" path=":/resources/parts/core/wire.fzp">
            <title>Wire1538</title>
            <views>
                <breadboardView layer="breadboardWire">
                    <geometry z="3.50024" x="540.333" y="-224.444" x1="0" y1="0" x2="-297.778" y2="-5.68434e-14" wireFlags="64"/>
                    <wireExtras mils="22.2222" color="#ffffff" opacity="1" banded="0"/>
                    <connectors>
                        <connector connectorId="connector0" layer="breadboardWire">
                            <geometry x="0" y="0"/>
                            <connects>
                                <connect connectorId="connector1" modelIndex="85448861" layer="breadboardWire"/>
                            </connects>
                        </connector>
                        <connector connectorId="connector1" layer="breadboardWire">
                            <geometry x="0" y="0"/>
                            <connects>
                                <connect connectorId="connector0" modelIndex="85448855" layer="breadboardWire"/>
                            </connects>
                        </connector>
                    </connectors>
                </breadboardView>
                <pcbView layer="copper1trace">
                    <geometry z="9.5005" x="504.444" y="-180" x1="0" y1="0" x2="-297.778" y2="-44.4444" wireFlags="64"/>
                    <wireExtras mils="11.1111" color="#f2c600" opacity="1" banded="0"/>
                    <connectors>
                        <connector connectorId="connector0" layer="copper1trace">
                            <geometry x="0" y="0"/>
                            <connects>
                                <connect connectorId="connector1" modelIndex="85448861" layer="copper1trace"/>
                            </connects>
                        </connector>
                        <connector connectorId="connector1" layer="copper1trace">
                            <geometry x="0" y="0"/>
                            <connects>
                                <connect connectorId="connector0" modelIndex="85448855" layer="copper1trace"/>
                            </connects>
                        </connector>
                    </connectors>
                </pcbView>
                <schematicView layer="schematicTrace">
                    <geometry z="5.50049" x="504.444" y="-180" x1="0" y1="0" x2="-297.778" y2="-44.4444" wireFlags="64"/>
                    <wireExtras mils="9.7222" color="#404040" opacity="1" banded="0"/>
                    <connectors>
                        <connector connectorId="connector0" layer="schematicTrace">
                            <geometry x="0" y="0"/>
                            <connects>
                                <connect connectorId="connector1" modelIndex="85448861" layer="schematicTrace"/>
                            </connects>
                        </connector>
                        <connector connectorId="connector1" layer="schematicTrace">
                            <geometry x="0" y="0"/>
                            <connects>
                                <connect connectorId="connector0" modelIndex="85448855" layer="schematicTrace"/>
                            </connects>
                        </connector>
                    </connectors>
                </schematicView>
            </views>
        </instance>
        <instance moduleIdRef="WireModuleID" modelIndex="85448861" path=":/resources/parts/core/wire.fzp">
            <title>Wire1539</title>
            <views>
                <breadboardView layer="breadboardWire">
                    <geometry z="3.50023" x="540.333" y="377.778" x1="0" y1="0" x2="0.0001" y2="-602.222" wireFlags="64"/>
                    <wireExtras mils="22.2222" color="#ffffff" opacity="1" banded="0"/>
                    <connectors>
                        <connector connectorId="connector0" layer="breadboardWire">
                            <geometry x="0" y="0"/>
                            <connects>
                                <connect connectorId="connector1" modelIndex="85448852" layer="breadboardWire"/>
                            </connects>
                        </connector>
                        <connector connectorId="connector1" layer="breadboardWire">
                            <geometry x="0" y="0"/>
                            <connects>
                                <connect connectorId="connector0" modelIndex="85448858" layer="breadboardWire"/>
                            </connects>
                        </connector>
                    </connectors>
                </breadboardView>
                <pcbView layer="copper1trace">
                    <geometry z="9.50049" x="540" y="360" x1="0" y1="0" x2="-35.5556" y2="-540" wireFlags="64"/>
                    <wireExtras mils="11.1111" color="#f2c600" opacity="1" banded="0"/>
                    <connectors>
                        <connector connectorId="connector0" layer="copper1trace">
                            <geometry x="0" y="0"/>
                            <connects>
                                <connect connectorId="connector1" modelIndex="85448852" layer="copper1trace"/>
                            </connects>
                        </connector>
                        <connector connectorId="connector1" layer="copper1trace">
                            <geometry x="0" y="0"/>
                            <connects>
                                <connect connectorId="connector0" modelIndex="85448858" layer="copper1trace"/>
                            </connects>
                        </connector>
                    </connectors>
                </pcbView>
                <schematicView layer="schematicTrace">
                    <geometry z="5.5005" x="540" y="360" x1="0" y1="0" x2="-35.5556" y2="-540" wireFlags="64"/>
                    <wireExtras mils="9.7222" color="#404040" opacity="1" banded="0"/>
                    <connectors>
                        <connector connectorId="connector0" layer="schematicTrace">
                            <geometry x="0" y="0"/>
                            <connects>
                                <connect connectorId="connector1" modelIndex="85448852" layer="schematicTrace"/>
                            </connects>
                        </connector>
                        <connector connectorId="connector1" layer="schematicTrace">
                            <geometry x="0" y="0"/>
                            <connects>
                                <connect connectorId="connector0" modelIndex="85448858" layer="schematicTrace"/>
                            </connects>
                        </connector>
                    </connectors>
                </schematicView>
            </views>
        </instance>
        <instance moduleIdRef="NoteModuleID" modelIndex="85448868" path=":/resources/parts/core/note.fzp">
            <title>Note4</title>
            <text>&lt;!DOCTYPE HTML PUBLIC &quot;-//W3C//DTD HTML 4.0//EN&quot; &quot;http://www.w3.org/TR/REC-html40/strict.dtd&quot;&gt;
&lt;html&gt;&lt;head&gt;&lt;meta name=&quot;qrichtext&quot; content=&quot;1&quot; /&gt;&lt;style type=&quot;text/css&quot;&gt;
p, li { white-space: pre-wrap; }
&lt;/style&gt;&lt;/head&gt;&lt;body style=&quot; font-family:'Droid Sans'; font-size:9pt; font-weight:400; font-style:normal;&quot;&gt;
&lt;p style=&quot; margin-top:0px; margin-bottom:0px; margin-left:0px; margin-right:0px; -qt-block-indent:0; text-indent:0px;&quot;&gt;LCD, Display with Serial Backpack&lt;/p&gt;
&lt;p style=&quot; margin-top:0px; margin-bottom:0px; margin-left:0px; margin-right:0px; -qt-block-indent:0; text-indent:0px;&quot;&gt;Adafruit, ID 782&lt;/p&gt;&lt;/body&gt;&lt;/html&gt;</text>
            <views>
                <breadboardView layer="breadboardNote">
                    <geometry z="6.50022" x="442.189" y="394.295" width="86.7329" height="55"/>
                </breadboardView>
            </views>
        </instance>
        <instance moduleIdRef="WireModuleID" modelIndex="85444087" path=":/resources/parts/core/wire.fzp">
            <title>Wire1389</title>
            <views>
                <breadboardView layer="breadboardWire">
                    <geometry z="3.50039" x="378" y="36" x1="0" y1="0" x2="-0.222253" y2="-27.1111" wireFlags="64"/>
                    <wireExtras mils="22.2222" color="#404040" opacity="1" banded="0"/>
                    <connectors>
                        <connector connectorId="connector0" layer="breadboardWire">
                            <geometry x="0" y="0"/>
                            <connects>
                                <connect connectorId="pin57Z" modelIndex="5866" layer="breadboardbreadboard"/>
                            </connects>
                        </connector>
                        <connector connectorId="connector1" layer="breadboardWire">
                            <geometry x="0" y="0"/>
                            <connects>
                                <connect connectorId="connector0" modelIndex="85448841" layer="breadboardWire"/>
                            </connects>
                        </connector>
                    </connectors>
                </breadboardView>
                <pcbView layer="copper1trace">
                    <geometry z="9.50056" x="342.165" y="45.3137" x1="0" y1="0" x2="-1.84954" y2="98.9504" wireFlags="64"/>
                    <wireExtras mils="11.1111" color="#f2c600" opacity="1" banded="0"/>
                    <connectors>
                        <connector connectorId="connector0" layer="copper1trace">
                            <geometry x="0" y="0"/>
                            <connects>
                                <connect connectorId="pin57Z" modelIndex="5866" layer="breadboardbreadboard"/>
                            </connects>
                        </connector>
                        <connector connectorId="connector1" layer="copper1trace">
                            <geometry x="0" y="0"/>
                            <connects>
                                <connect connectorId="connector0" modelIndex="85448841" layer="copper1trace"/>
                            </connects>
                        </connector>
                    </connectors>
                </pcbView>
                <schematicView layer="schematicTrace">
                    <geometry z="5.50057" x="342.165" y="45.3137" x1="0" y1="0" x2="-1.84954" y2="98.9504" wireFlags="64"/>
                    <wireExtras mils="9.7222" color="#404040" opacity="1" banded="0"/>
                    <connectors>
                        <connector connectorId="connector0" layer="schematicTrace">
                            <geometry x="0" y="0"/>
                            <connects>
                                <connect connectorId="pin57Z" modelIndex="5866" layer="breadboardbreadboard"/>
                            </connects>
                        </connector>
                        <connector connectorId="connector1" layer="schematicTrace">
                            <geometry x="0" y="0"/>
                            <connects>
                                <connect connectorId="connector0" modelIndex="85448841" layer="schematicTrace"/>
                            </connects>
                        </connector>
                    </connectors>
                </schematicView>
            </views>
        </instance>
        <instance moduleIdRef="Breadboard-RSR03MB102-ModuleID" modelIndex="5866" path="/Applications/Fritzing.app/Contents/MacOS/fritzing-parts/core/breadboard2.fzp">
            <title>Breadboard1</title>
            <views>
                <breadboardView layer="breadboardbreadboard">
                    <geometry z="1.50002" x="-139.665" y="27"/>
                    <connectors>
                        <connector connectorId="pin39Z" layer="breadboardbreadboard">
                            <geometry x="0" y="0"/>
                            <connects>
                                <connect connectorId="connector0" modelIndex="85451156" layer="breadboardWire"/>
                            </connects>
                        </connector>
                        <connector connectorId="pin7G" layer="breadboardbreadboard">
                            <geometry x="0" y="0"/>
                            <connects>
                                <connect connectorId="connector25" modelIndex="85450920" layer="breadboard"/>
                            </connects>
                        </connector>
                        <connector connectorId="pin7J" layer="breadboardbreadboard">
                            <geometry x="0" y="0"/>
                            <connects>
                                <connect connectorId="connector0" modelIndex="149884" layer="breadboardWire"/>
                            </connects>
                        </connector>
                        <connector connectorId="pin8A" layer="breadboardbreadboard">
                            <geometry x="0" y="0"/>
                            <connects>
                                <connect connectorId="connector3" modelIndex="85450147" layer="breadboard"/>
                            </connects>
                        </connector>
                        <connector connectorId="pin29Y" layer="breadboardbreadboard">
                            <geometry x="0" y="0"/>
                            <connects>
                                <connect connectorId="connector0" modelIndex="85448897" layer="breadboardWire"/>
                            </connects>
                        </connector>
                        <connector connectorId="pin8D" layer="breadboardbreadboard">
                            <geometry x="0" y="0"/>
                            <connects>
                                <connect connectorId="connector13" modelIndex="85450920" layer="breadboard"/>
                            </connects>
                        </connector>
                        <connector connectorId="pin8G" layer="breadboardbreadboard">
                            <geometry x="0" y="0"/>
                            <connects>
                                <connect connectorId="connector24" modelIndex="85450920" layer="breadboard"/>
                            </connects>
                        </connector>
                        <connector connectorId="pin8J" layer="breadboardbreadboard">
                            <geometry x="0" y="0"/>
                            <connects>
                                <connect connectorId="connector0" modelIndex="85450097" layer="breadboardWire"/>
                            </connects>
                        </connector>
                        <connector connectorId="pin9A" layer="breadboardbreadboard">
                            <geometry x="0" y="0"/>
                            <connects>
                                <connect connectorId="connector2" modelIndex="85450147" layer="breadboard"/>
                            </connects>
                        </connector>
                        <connector connectorId="pin9D" layer="breadboardbreadboard">
                            <geometry x="0" y="0"/>
                            <connects>
                                <connect connectorId="connector12" modelIndex="85450920" layer="breadboard"/>
                            </connects>
                        </connector>
                        <connector connectorId="pin9G" layer="breadboardbreadboard">
                            <geometry x="0" y="0"/>
                            <connects>
                                <connect connectorId="connector23" modelIndex="85450920" layer="breadboard"/>
                            </connects>
                        </connector>
                        <connector connectorId="pin9J" layer="breadboardbreadboard">
                            <geometry x="0" y="0"/>
                            <connects>
                                <connect connectorId="connector0" modelIndex="85450127" layer="breadboardWire"/>
                            </connects>
                        </connector>
                        <connector connectorId="pin40F" layer="breadboardbreadboard">
                            <geometry x="0" y="0"/>
                            <connects>
                                <connect connectorId="connector0" modelIndex="85451146" layer="breadboard"/>
                            </connects>
                        </connector>
                        <connector connectorId="pin40J" layer="breadboardbreadboard">
                            <geometry x="0" y="0"/>
                            <connects>
                                <connect connectorId="connector1" modelIndex="85451156" layer="breadboardWire"/>
                            </connects>
                        </connector>
                        <connector connectorId="pin53F" layer="breadboardbreadboard">
                            <geometry x="0" y="0"/>
                            <connects>
                                <connect connectorId="connector1" modelIndex="85451364" layer="breadboardWire"/>
                            </connects>
                        </connector>
                        <connector connectorId="pin53G" layer="breadboardbreadboard">
                            <geometry x="0" y="0"/>
                            <connects>
                                <connect connectorId="connector0" modelIndex="85451302" layer="breadboard"/>
                            </connects>
                        </connector>
                        <connector connectorId="pin53J" layer="breadboardbreadboard">
                            <geometry x="0" y="0"/>
                            <connects>
                                <connect connectorId="connector0" modelIndex="85448995" layer="breadboardWire"/>
                            </connects>
                        </connector>
                        <connector connectorId="pin41F" layer="breadboardbreadboard">
                            <geometry x="0" y="0"/>
                            <connects>
                                <connect connectorId="connector1" modelIndex="85451146" layer="breadboard"/>
                            </connects>
                        </connector>
                        <connector connectorId="pin41J" layer="breadboardbreadboard">
                            <geometry x="0" y="0"/>
                            <connects>
                                <connect connectorId="connector0" modelIndex="85450109" layer="breadboardWire"/>
                            </connects>
                        </connector>
                        <connector connectorId="pin42F" layer="breadboardbreadboard">
                            <geometry x="0" y="0"/>
                            <connects>
                                <connect connectorId="connector2" modelIndex="85451146" layer="breadboard"/>
                            </connects>
                        </connector>
                        <connector connectorId="pin42J" layer="breadboardbreadboard">
                            <geometry x="0" y="0"/>
                            <connects>
                                <connect connectorId="connector0" modelIndex="85450132" layer="breadboardWire"/>
                            </connects>
                        </connector>
                        <connector connectorId="pin43F" layer="breadboardbreadboard">
                            <geometry x="0" y="0"/>
                            <connects>
                                <connect connectorId="connector3" modelIndex="85451146" layer="breadboard"/>
                            </connects>
                        </connector>
                        <connector connectorId="pin43J" layer="breadboardbreadboard">
                            <geometry x="0" y="0"/>
                            <connects>
                                <connect connectorId="connector0" modelIndex="85450135" layer="breadboardWire"/>
                            </connects>
                        </connector>
                        <connector connectorId="pin55Y" layer="breadboardbreadboard">
                            <geometry x="0" y="0"/>
                            <connects>
                                <connect connectorId="connector0" modelIndex="85444074" layer="breadboardWire"/>
                            </connects>
                        </connector>
                        <connector connectorId="pin31Z" layer="breadboardbreadboard">
                            <geometry x="0" y="0"/>
                            <connects>
                                <connect connectorId="connector0" modelIndex="7336" layer="breadboardWire"/>
                            </connects>
                        </connector>
                        <connector connectorId="pin44F" layer="breadboardbreadboard">
                            <geometry x="0" y="0"/>
                            <connects>
                                <connect connectorId="connector4" modelIndex="85451146" layer="breadboard"/>
                            </connects>
                        </connector>
                        <connector connectorId="pin44J" layer="breadboardbreadboard">
                            <geometry x="0" y="0"/>
                            <connects>
                                <connect connectorId="connector1" modelIndex="85451149" layer="breadboardWire"/>
                            </connects>
                        </connector>
                        <connector connectorId="pin57Z" layer="breadboardbreadboard">
                            <geometry x="0" y="0"/>
                            <connects>
                                <connect connectorId="connector0" modelIndex="85444087" layer="breadboardWire"/>
                            </connects>
                        </connector>
                        <connector connectorId="pin45Y" layer="breadboardbreadboard">
                            <geometry x="0" y="0"/>
                            <connects>
                                <connect connectorId="connector0" modelIndex="85451149" layer="breadboardWire"/>
                            </connects>
                        </connector>
                        <connector connectorId="pin22C" layer="breadboardbreadboard">
                            <geometry x="0" y="0"/>
                            <connects>
                                <connect connectorId="connector5" modelIndex="85450086" layer="breadboard"/>
                            </connects>
                        </connector>
                        <connector connectorId="pin22H" layer="breadboardbreadboard">
                            <geometry x="0" y="0"/>
                            <connects>
                                <connect connectorId="connector0" modelIndex="85451082" layer="breadboardWire"/>
                            </connects>
                        </connector>
                        <connector connectorId="pin10A" layer="breadboardbreadboard">
                            <geometry x="0" y="0"/>
                            <connects>
                                <connect connectorId="connector1" modelIndex="85450147" layer="breadboard"/>
                            </connects>
                        </connector>
                        <connector connectorId="pin22J" layer="breadboardbreadboard">
                            <geometry x="0" y="0"/>
                            <connects>
                                <connect connectorId="connector1" modelIndex="85451085" layer="breadboardWire"/>
                            </connects>
                        </connector>
                        <connector connectorId="pin10D" layer="breadboardbreadboard">
                            <geometry x="0" y="0"/>
                            <connects>
                                <connect connectorId="connector15" modelIndex="85450920" layer="breadboard"/>
                            </connects>
                        </connector>
                        <connector connectorId="pin59G" layer="breadboardbreadboard">
                            <geometry x="0" y="0"/>
                            <connects>
                                <connect connectorId="connector1" modelIndex="85451302" layer="breadboard"/>
                            </connects>
                        </connector>
                        <connector connectorId="pin59H" layer="breadboardbreadboard">
                            <geometry x="0" y="0"/>
                            <connects>
                                <connect connectorId="connector1" modelIndex="85451309" layer="breadboardWire"/>
                            </connects>
                        </connector>
                        <connector connectorId="pin10G" layer="breadboardbreadboard">
                            <geometry x="0" y="0"/>
                            <connects>
                                <connect connectorId="connector22" modelIndex="85450920" layer="breadboard"/>
                            </connects>
                        </connector>
                        <connector connectorId="pin10J" layer="breadboardbreadboard">
                            <geometry x="0" y="0"/>
                            <connects>
                                <connect connectorId="connector0" modelIndex="85450102" layer="breadboardWire"/>
                            </connects>
                        </connector>
                        <connector connectorId="pin22Z" layer="breadboardbreadboard">
                            <geometry x="0" y="0"/>
                            <connects>
                                <connect connectorId="connector0" modelIndex="85451085" layer="breadboardWire"/>
                            </connects>
                        </connector>
                        <connector connectorId="pin59Z" layer="breadboardbreadboard">
                            <geometry x="0" y="0"/>
                            <connects>
                                <connect connectorId="connector0" modelIndex="85451309" layer="breadboardWire"/>
                            </connects>
                        </connector>
                        <connector connectorId="pin23C" layer="breadboardbreadboard">
                            <geometry x="0" y="0"/>
                            <connects>
                                <connect connectorId="connector4" modelIndex="85450086" layer="breadboard"/>
                            </connects>
                        </connector>
                        <connector connectorId="pin23D" layer="breadboardbreadboard">
                            <geometry x="0" y="0"/>
                            <connects>
                                <connect connectorId="connector1" modelIndex="85451111" layer="breadboardWire"/>
                            </connects>
                        </connector>
                        <connector connectorId="pin11A" layer="breadboardbreadboard">
                            <geometry x="0" y="0"/>
                            <connects>
                                <connect connectorId="connector0" modelIndex="85450147" layer="breadboard"/>
                            </connects>
                        </connector>
                        <connector connectorId="pin11D" layer="breadboardbreadboard">
                            <geometry x="0" y="0"/>
                            <connects>
                                <connect connectorId="connector14" modelIndex="85450920" layer="breadboard"/>
                            </connects>
                        </connector>
                        <connector connectorId="pin11G" layer="breadboardbreadboard">
                            <geometry x="0" y="0"/>
                            <connects>
                                <connect connectorId="connector21" modelIndex="85450920" layer="breadboard"/>
                            </connects>
                        </connector>
                        <connector connectorId="pin11J" layer="breadboardbreadboard">
                            <geometry x="0" y="0"/>
                            <connects>
                                <connect connectorId="connector0" modelIndex="85450116" layer="breadboardWire"/>
                            </connects>
                        </connector>
                        <connector connectorId="pin23Y" layer="breadboardbreadboard">
                            <geometry x="0" y="0"/>
                            <connects>
                                <connect connectorId="connector0" modelIndex="85451111" layer="breadboardWire"/>
                            </connects>
                        </connector>
                        <connector connectorId="pin24C" layer="breadboardbreadboard">
                            <geometry x="0" y="0"/>
                            <connects>
                                <connect connectorId="connector3" modelIndex="85450086" layer="breadboard"/>
                            </connects>
                        </connector>
                        <connector connectorId="pin12D" layer="breadboardbreadboard">
                            <geometry x="0" y="0"/>
                            <connects>
                                <connect connectorId="connector16" modelIndex="85450920" layer="breadboard"/>
                            </connects>
                        </connector>
                        <connector connectorId="pin12G" layer="breadboardbreadboard">
                            <geometry x="0" y="0"/>
                            <connects>
                                <connect connectorId="connector20" modelIndex="85450920" layer="breadboard"/>
                            </connects>
                        </connector>
                        <connector connectorId="pin25C" layer="breadboardbreadboard">
                            <geometry x="0" y="0"/>
                            <connects>
                                <connect connectorId="connector2" modelIndex="85450086" layer="breadboard"/>
                            </connects>
                        </connector>
                        <connector connectorId="pin25E" layer="breadboardbreadboard">
                            <geometry x="0" y="0"/>
                            <connects>
                                <connect connectorId="connector1" modelIndex="85451105" layer="breadboardWire"/>
                            </connects>
                        </connector>
                        <connector connectorId="pin13D" layer="breadboardbreadboard">
                            <geometry x="0" y="0"/>
                            <connects>
                                <connect connectorId="connector17" modelIndex="85450920" layer="breadboard"/>
                            </connects>
                        </connector>
                        <connector connectorId="pin13G" layer="breadboardbreadboard">
                            <geometry x="0" y="0"/>
                            <connects>
                                <connect connectorId="connector19" modelIndex="85450920" layer="breadboard"/>
                            </connects>
                        </connector>
                        <connector connectorId="pin13J" layer="breadboardbreadboard">
                            <geometry x="0" y="0"/>
                            <connects>
                                <connect connectorId="connector1" modelIndex="85450965" layer="breadboardWire"/>
                            </connects>
                        </connector>
                        <connector connectorId="pin26C" layer="breadboardbreadboard">
                            <geometry x="0" y="0"/>
                            <connects>
                                <connect connectorId="connector1" modelIndex="85450086" layer="breadboard"/>
                            </connects>
                        </connector>
                        <connector connectorId="pin13Z" layer="breadboardbreadboard">
                            <geometry x="0" y="0"/>
                            <connects>
                                <connect connectorId="connector0" modelIndex="85450965" layer="breadboardWire"/>
                            </connects>
                        </connector>
                        <connector connectorId="pin26E" layer="breadboardbreadboard">
                            <geometry x="0" y="0"/>
                            <connects>
                                <connect connectorId="connector1" modelIndex="85451092" layer="breadboardWire"/>
                            </connects>
                        </connector>
                        <connector connectorId="pin26H" layer="breadboardbreadboard">
                            <geometry x="0" y="0"/>
                            <connects>
                                <connect connectorId="connector0" modelIndex="85451092" layer="breadboardWire"/>
                            </connects>
                        </connector>
                        <connector connectorId="pin26J" layer="breadboardbreadboard">
                            <geometry x="0" y="0"/>
                            <connects>
                                <connect connectorId="connector1" modelIndex="85451098" layer="breadboardWire"/>
                            </connects>
                        </connector>
                        <connector connectorId="pin14G" layer="breadboardbreadboard">
                            <geometry x="0" y="0"/>
                            <connects>
                                <connect connectorId="connector18" modelIndex="85450920" layer="breadboard"/>
                            </connects>
                        </connector>
                        <connector connectorId="pin14J" layer="breadboardbreadboard">
                            <geometry x="0" y="0"/>
                            <connects>
                                <connect connectorId="connector0" modelIndex="85450138" layer="breadboardWire"/>
                            </connects>
                        </connector>
                    </connectors>
                </breadboardView>
                <pcbView layer="breadboardbreadboard">
                    <geometry z="-0.49939" x="0" y="0"/>
                    <connectors>
                        <connector connectorId="pin39Z" layer="breadboardbreadboard">
                            <geometry x="0" y="0"/>
                            <connects>
                                <connect connectorId="connector0" modelIndex="85451156" layer="copper1trace"/>
                            </connects>
                        </connector>
                        <connector connectorId="pin7G" layer="breadboardbreadboard">
                            <geometry x="0" y="0"/>
                            <connects>
                                <connect connectorId="connector25" modelIndex="85450920" layer="copper0"/>
                            </connects>
                        </connector>
                        <connector connectorId="pin7J" layer="breadboardbreadboard">
                            <geometry x="0" y="0"/>
                            <connects>
                                <connect connectorId="connector0" modelIndex="149884" layer="copper1trace"/>
                            </connects>
                        </connector>
                        <connector connectorId="pin8A" layer="breadboardbreadboard">
                            <geometry x="0" y="0"/>
                            <connects>
                                <connect connectorId="connector3" modelIndex="85450147" layer="copper0"/>
                            </connects>
                        </connector>
                        <connector connectorId="pin29Y" layer="breadboardbreadboard">
                            <geometry x="0" y="0"/>
                            <connects>
                                <connect connectorId="connector0" modelIndex="85448897" layer="copper1trace"/>
                            </connects>
                        </connector>
                        <connector connectorId="pin8D" layer="breadboardbreadboard">
                            <geometry x="0" y="0"/>
                            <connects>
                                <connect connectorId="connector13" modelIndex="85450920" layer="copper0"/>
                            </connects>
                        </connector>
                        <connector connectorId="pin8G" layer="breadboardbreadboard">
                            <geometry x="0" y="0"/>
                            <connects>
                                <connect connectorId="connector24" modelIndex="85450920" layer="copper0"/>
                            </connects>
                        </connector>
                        <connector connectorId="pin8J" layer="breadboardbreadboard">
                            <geometry x="0" y="0"/>
                            <connects>
                                <connect connectorId="connector0" modelIndex="85450097" layer="copper1trace"/>
                            </connects>
                        </connector>
                        <connector connectorId="pin9A" layer="breadboardbreadboard">
                            <geometry x="0" y="0"/>
                            <connects>
                                <connect connectorId="connector2" modelIndex="85450147" layer="copper0"/>
                            </connects>
                        </connector>
                        <connector connectorId="pin9D" layer="breadboardbreadboard">
                            <geometry x="0" y="0"/>
                            <connects>
                                <connect connectorId="connector12" modelIndex="85450920" layer="copper0"/>
                            </connects>
                        </connector>
                        <connector connectorId="pin9G" layer="breadboardbreadboard">
                            <geometry x="0" y="0"/>
                            <connects>
                                <connect connectorId="connector23" modelIndex="85450920" layer="copper0"/>
                            </connects>
                        </connector>
                        <connector connectorId="pin9J" layer="breadboardbreadboard">
                            <geometry x="0" y="0"/>
                            <connects>
                                <connect connectorId="connector0" modelIndex="85450127" layer="copper1trace"/>
                            </connects>
                        </connector>
                        <connector connectorId="pin40F" layer="breadboardbreadboard">
                            <geometry x="0" y="0"/>
                            <connects>
                                <connect connectorId="connector0" modelIndex="85451146" layer="copper0"/>
                            </connects>
                        </connector>
                        <connector connectorId="pin40J" layer="breadboardbreadboard">
                            <geometry x="0" y="0"/>
                            <connects>
                                <connect connectorId="connector1" modelIndex="85451156" layer="copper1trace"/>
                            </connects>
                        </connector>
                        <connector connectorId="pin53F" layer="breadboardbreadboard">
                            <geometry x="0" y="0"/>
                            <connects>
                                <connect connectorId="connector1" modelIndex="85451364" layer="copper1trace"/>
                            </connects>
                        </connector>
                        <connector connectorId="pin53G" layer="breadboardbreadboard">
                            <geometry x="0" y="0"/>
                            <connects>
                                <connect connectorId="connector0" modelIndex="85451302" layer="copper0"/>
                            </connects>
                        </connector>
                        <connector connectorId="pin53J" layer="breadboardbreadboard">
                            <geometry x="0" y="0"/>
                            <connects>
                                <connect connectorId="connector0" modelIndex="85448995" layer="copper1trace"/>
                            </connects>
                        </connector>
                        <connector connectorId="pin41F" layer="breadboardbreadboard">
                            <geometry x="0" y="0"/>
                            <connects>
                                <connect connectorId="connector1" modelIndex="85451146" layer="copper0"/>
                            </connects>
                        </connector>
                        <connector connectorId="pin41J" layer="breadboardbreadboard">
                            <geometry x="0" y="0"/>
                            <connects>
                                <connect connectorId="connector0" modelIndex="85450109" layer="copper1trace"/>
                            </connects>
                        </connector>
                        <connector connectorId="pin42F" layer="breadboardbreadboard">
                            <geometry x="0" y="0"/>
                            <connects>
                                <connect connectorId="connector2" modelIndex="85451146" layer="copper0"/>
                            </connects>
                        </connector>
                        <connector connectorId="pin42J" layer="breadboardbreadboard">
                            <geometry x="0" y="0"/>
                            <connects>
                                <connect connectorId="connector0" modelIndex="85450132" layer="copper1trace"/>
                            </connects>
                        </connector>
                        <connector connectorId="pin43F" layer="breadboardbreadboard">
                            <geometry x="0" y="0"/>
                            <connects>
                                <connect connectorId="connector3" modelIndex="85451146" layer="copper0"/>
                            </connects>
                        </connector>
                        <connector connectorId="pin43J" layer="breadboardbreadboard">
                            <geometry x="0" y="0"/>
                            <connects>
                                <connect connectorId="connector0" modelIndex="85450135" layer="copper1trace"/>
                            </connects>
                        </connector>
                        <connector connectorId="pin55Y" layer="breadboardbreadboard">
                            <geometry x="0" y="0"/>
                            <connects>
                                <connect connectorId="connector0" modelIndex="85444074" layer="copper1trace"/>
                            </connects>
                        </connector>
                        <connector connectorId="pin31Z" layer="breadboardbreadboard">
                            <geometry x="0" y="0"/>
                            <connects>
                                <connect connectorId="connector0" modelIndex="7336" layer="copper1trace"/>
                            </connects>
                        </connector>
                        <connector connectorId="pin44F" layer="breadboardbreadboard">
                            <geometry x="0" y="0"/>
                            <connects>
                                <connect connectorId="connector4" modelIndex="85451146" layer="copper0"/>
                            </connects>
                        </connector>
                        <connector connectorId="pin44J" layer="breadboardbreadboard">
                            <geometry x="0" y="0"/>
                            <connects>
                                <connect connectorId="connector1" modelIndex="85451149" layer="copper1trace"/>
                            </connects>
                        </connector>
                        <connector connectorId="pin57Z" layer="breadboardbreadboard">
                            <geometry x="0" y="0"/>
                            <connects>
                                <connect connectorId="connector0" modelIndex="85444087" layer="copper1trace"/>
                            </connects>
                        </connector>
                        <connector connectorId="pin45Y" layer="breadboardbreadboard">
                            <geometry x="0" y="0"/>
                            <connects>
                                <connect connectorId="connector0" modelIndex="85451149" layer="copper1trace"/>
                            </connects>
                        </connector>
                        <connector connectorId="pin22C" layer="breadboardbreadboard">
                            <geometry x="0" y="0"/>
                            <connects>
                                <connect connectorId="connector5" modelIndex="85450086" layer="copper0"/>
                            </connects>
                        </connector>
                        <connector connectorId="pin22H" layer="breadboardbreadboard">
                            <geometry x="0" y="0"/>
                            <connects>
                                <connect connectorId="connector0" modelIndex="85451082" layer="copper1trace"/>
                            </connects>
                        </connector>
                        <connector connectorId="pin10A" layer="breadboardbreadboard">
                            <geometry x="0" y="0"/>
                            <connects>
                                <connect connectorId="connector1" modelIndex="85450147" layer="copper0"/>
                            </connects>
                        </connector>
                        <connector connectorId="pin22J" layer="breadboardbreadboard">
                            <geometry x="0" y="0"/>
                            <connects>
                                <connect connectorId="connector1" modelIndex="85451085" layer="copper1trace"/>
                            </connects>
                        </connector>
                        <connector connectorId="pin10D" layer="breadboardbreadboard">
                            <geometry x="0" y="0"/>
                            <connects>
                                <connect connectorId="connector15" modelIndex="85450920" layer="copper0"/>
                            </connects>
                        </connector>
                        <connector connectorId="pin59G" layer="breadboardbreadboard">
                            <geometry x="0" y="0"/>
                            <connects>
                                <connect connectorId="connector1" modelIndex="85451302" layer="copper0"/>
                            </connects>
                        </connector>
                        <connector connectorId="pin59H" layer="breadboardbreadboard">
                            <geometry x="0" y="0"/>
                            <connects>
                                <connect connectorId="connector1" modelIndex="85451309" layer="copper1trace"/>
                            </connects>
                        </connector>
                        <connector connectorId="pin10G" layer="breadboardbreadboard">
                            <geometry x="0" y="0"/>
                            <connects>
                                <connect connectorId="connector22" modelIndex="85450920" layer="copper0"/>
                            </connects>
                        </connector>
                        <connector connectorId="pin10J" layer="breadboardbreadboard">
                            <geometry x="0" y="0"/>
                            <connects>
                                <connect connectorId="connector0" modelIndex="85450102" layer="copper1trace"/>
                            </connects>
                        </connector>
                        <connector connectorId="pin22Z" layer="breadboardbreadboard">
                            <geometry x="0" y="0"/>
                            <connects>
                                <connect connectorId="connector0" modelIndex="85451085" layer="copper1trace"/>
                            </connects>
                        </connector>
                        <connector connectorId="pin59Z" layer="breadboardbreadboard">
                            <geometry x="0" y="0"/>
                            <connects>
                                <connect connectorId="connector0" modelIndex="85451309" layer="copper1trace"/>
                            </connects>
                        </connector>
                        <connector connectorId="pin23C" layer="breadboardbreadboard">
                            <geometry x="0" y="0"/>
                            <connects>
                                <connect connectorId="connector4" modelIndex="85450086" layer="copper0"/>
                            </connects>
                        </connector>
                        <connector connectorId="pin23D" layer="breadboardbreadboard">
                            <geometry x="0" y="0"/>
                            <connects>
                                <connect connectorId="connector1" modelIndex="85451111" layer="copper1trace"/>
                            </connects>
                        </connector>
                        <connector connectorId="pin11A" layer="breadboardbreadboard">
                            <geometry x="0" y="0"/>
                            <connects>
                                <connect connectorId="connector0" modelIndex="85450147" layer="copper0"/>
                            </connects>
                        </connector>
                        <connector connectorId="pin11D" layer="breadboardbreadboard">
                            <geometry x="0" y="0"/>
                            <connects>
                                <connect connectorId="connector14" modelIndex="85450920" layer="copper0"/>
                            </connects>
                        </connector>
                        <connector connectorId="pin11G" layer="breadboardbreadboard">
                            <geometry x="0" y="0"/>
                            <connects>
                                <connect connectorId="connector21" modelIndex="85450920" layer="copper0"/>
                            </connects>
                        </connector>
                        <connector connectorId="pin11J" layer="breadboardbreadboard">
                            <geometry x="0" y="0"/>
                            <connects>
                                <connect connectorId="connector0" modelIndex="85450116" layer="copper1trace"/>
                            </connects>
                        </connector>
                        <connector connectorId="pin23Y" layer="breadboardbreadboard">
                            <geometry x="0" y="0"/>
                            <connects>
                                <connect connectorId="connector0" modelIndex="85451111" layer="copper1trace"/>
                            </connects>
                        </connector>
                        <connector connectorId="pin24C" layer="breadboardbreadboard">
                            <geometry x="0" y="0"/>
                            <connects>
                                <connect connectorId="connector3" modelIndex="85450086" layer="copper0"/>
                            </connects>
                        </connector>
                        <connector connectorId="pin12D" layer="breadboardbreadboard">
                            <geometry x="0" y="0"/>
                            <connects>
                                <connect connectorId="connector16" modelIndex="85450920" layer="copper0"/>
                            </connects>
                        </connector>
                        <connector connectorId="pin12G" layer="breadboardbreadboard">
                            <geometry x="0" y="0"/>
                            <connects>
                                <connect connectorId="connector20" modelIndex="85450920" layer="copper0"/>
                            </connects>
                        </connector>
                        <connector connectorId="pin25C" layer="breadboardbreadboard">
                            <geometry x="0" y="0"/>
                            <connects>
                                <connect connectorId="connector2" modelIndex="85450086" layer="copper0"/>
                            </connects>
                        </connector>
                        <connector connectorId="pin25E" layer="breadboardbreadboard">
                            <geometry x="0" y="0"/>
                            <connects>
                                <connect connectorId="connector1" modelIndex="85451105" layer="copper1trace"/>
                            </connects>
                        </connector>
                        <connector connectorId="pin13D" layer="breadboardbreadboard">
                            <geometry x="0" y="0"/>
                            <connects>
                                <connect connectorId="connector17" modelIndex="85450920" layer="copper0"/>
                            </connects>
                        </connector>
                        <connector connectorId="pin13G" layer="breadboardbreadboard">
                            <geometry x="0" y="0"/>
                            <connects>
                                <connect connectorId="connector19" modelIndex="85450920" layer="copper0"/>
                            </connects>
                        </connector>
                        <connector connectorId="pin13J" layer="breadboardbreadboard">
                            <geometry x="0" y="0"/>
                            <connects>
                                <connect connectorId="connector1" modelIndex="85450965" layer="copper1trace"/>
                            </connects>
                        </connector>
                        <connector connectorId="pin26C" layer="breadboardbreadboard">
                            <geometry x="0" y="0"/>
                            <connects>
                                <connect connectorId="connector1" modelIndex="85450086" layer="copper0"/>
                            </connects>
                        </connector>
                        <connector connectorId="pin13Z" layer="breadboardbreadboard">
                            <geometry x="0" y="0"/>
                            <connects>
                                <connect connectorId="connector0" modelIndex="85450965" layer="copper1trace"/>
                            </connects>
                        </connector>
                        <connector connectorId="pin26E" layer="breadboardbreadboard">
                            <geometry x="0" y="0"/>
                            <connects>
                                <connect connectorId="connector1" modelIndex="85451092" layer="copper1trace"/>
                            </connects>
                        </connector>
                        <connector connectorId="pin26H" layer="breadboardbreadboard">
                            <geometry x="0" y="0"/>
                            <connects>
                                <connect connectorId="connector0" modelIndex="85451092" layer="copper1trace"/>
                            </connects>
                        </connector>
                        <connector connectorId="pin26J" layer="breadboardbreadboard">
                            <geometry x="0" y="0"/>
                            <connects>
                                <connect connectorId="connector1" modelIndex="85451098" layer="copper1trace"/>
                            </connects>
                        </connector>
                        <connector connectorId="pin14G" layer="breadboardbreadboard">
                            <geometry x="0" y="0"/>
                            <connects>
                                <connect connectorId="connector18" modelIndex="85450920" layer="copper0"/>
                            </connects>
                        </connector>
                        <connector connectorId="pin14J" layer="breadboardbreadboard">
                            <geometry x="0" y="0"/>
                            <connects>
                                <connect connectorId="connector0" modelIndex="85450138" layer="copper1trace"/>
                            </connects>
                        </connector>
                    </connectors>
                </pcbView>
                <schematicView layer="breadboardbreadboard">
                    <geometry z="-0.49939" x="0" y="0"/>
                    <connectors>
                        <connector connectorId="pin39Z" layer="breadboardbreadboard">
                            <geometry x="0" y="0"/>
                            <connects>
                                <connect connectorId="connector0" modelIndex="85451156" layer="schematicTrace"/>
                            </connects>
                        </connector>
                        <connector connectorId="pin7G" layer="breadboardbreadboard">
                            <geometry x="0" y="0"/>
                            <connects>
                                <connect connectorId="connector25" modelIndex="85450920" layer="schematic"/>
                            </connects>
                        </connector>
                        <connector connectorId="pin7J" layer="breadboardbreadboard">
                            <geometry x="0" y="0"/>
                            <connects>
                                <connect connectorId="connector0" modelIndex="149884" layer="schematicTrace"/>
                            </connects>
                        </connector>
                        <connector connectorId="pin8A" layer="breadboardbreadboard">
                            <geometry x="0" y="0"/>
                            <connects>
                                <connect connectorId="connector3" modelIndex="85450147" layer="schematic"/>
                            </connects>
                        </connector>
                        <connector connectorId="pin29Y" layer="breadboardbreadboard">
                            <geometry x="0" y="0"/>
                            <connects>
                                <connect connectorId="connector0" modelIndex="85448897" layer="schematicTrace"/>
                            </connects>
                        </connector>
                        <connector connectorId="pin8D" layer="breadboardbreadboard">
                            <geometry x="0" y="0"/>
                            <connects>
                                <connect connectorId="connector13" modelIndex="85450920" layer="schematic"/>
                            </connects>
                        </connector>
                        <connector connectorId="pin8G" layer="breadboardbreadboard">
                            <geometry x="0" y="0"/>
                            <connects>
                                <connect connectorId="connector24" modelIndex="85450920" layer="schematic"/>
                            </connects>
                        </connector>
                        <connector connectorId="pin8J" layer="breadboardbreadboard">
                            <geometry x="0" y="0"/>
                            <connects>
                                <connect connectorId="connector0" modelIndex="85450097" layer="schematicTrace"/>
                            </connects>
                        </connector>
                        <connector connectorId="pin9A" layer="breadboardbreadboard">
                            <geometry x="0" y="0"/>
                            <connects>
                                <connect connectorId="connector2" modelIndex="85450147" layer="schematic"/>
                            </connects>
                        </connector>
                        <connector connectorId="pin9D" layer="breadboardbreadboard">
                            <geometry x="0" y="0"/>
                            <connects>
                                <connect connectorId="connector12" modelIndex="85450920" layer="schematic"/>
                            </connects>
                        </connector>
                        <connector connectorId="pin9G" layer="breadboardbreadboard">
                            <geometry x="0" y="0"/>
                            <connects>
                                <connect connectorId="connector23" modelIndex="85450920" layer="schematic"/>
                            </connects>
                        </connector>
                        <connector connectorId="pin9J" layer="breadboardbreadboard">
                            <geometry x="0" y="0"/>
                            <connects>
                                <connect connectorId="connector0" modelIndex="85450127" layer="schematicTrace"/>
                            </connects>
                        </connector>
                        <connector connectorId="pin40F" layer="breadboardbreadboard">
                            <geometry x="0" y="0"/>
                            <connects>
                                <connect connectorId="connector0" modelIndex="85451146" layer="schematic"/>
                            </connects>
                        </connector>
                        <connector connectorId="pin40J" layer="breadboardbreadboard">
                            <geometry x="0" y="0"/>
                            <connects>
                                <connect connectorId="connector1" modelIndex="85451156" layer="schematicTrace"/>
                            </connects>
                        </connector>
                        <connector connectorId="pin53F" layer="breadboardbreadboard">
                            <geometry x="0" y="0"/>
                            <connects>
                                <connect connectorId="connector1" modelIndex="85451364" layer="schematicTrace"/>
                            </connects>
                        </connector>
                        <connector connectorId="pin53G" layer="breadboardbreadboard">
                            <geometry x="0" y="0"/>
                            <connects>
                                <connect connectorId="connector0" modelIndex="85451302" layer="schematic"/>
                            </connects>
                        </connector>
                        <connector connectorId="pin53J" layer="breadboardbreadboard">
                            <geometry x="0" y="0"/>
                            <connects>
                                <connect connectorId="connector0" modelIndex="85448995" layer="schematicTrace"/>
                            </connects>
                        </connector>
                        <connector connectorId="pin41F" layer="breadboardbreadboard">
                            <geometry x="0" y="0"/>
                            <connects>
                                <connect connectorId="connector1" modelIndex="85451146" layer="schematic"/>
                            </connects>
                        </connector>
                        <connector connectorId="pin41J" layer="breadboardbreadboard">
                            <geometry x="0" y="0"/>
                            <connects>
                                <connect connectorId="connector0" modelIndex="85450109" layer="schematicTrace"/>
                            </connects>
                        </connector>
                        <connector connectorId="pin42F" layer="breadboardbreadboard">
                            <geometry x="0" y="0"/>
                            <connects>
                                <connect connectorId="connector2" modelIndex="85451146" layer="schematic"/>
                            </connects>
                        </connector>
                        <connector connectorId="pin42J" layer="breadboardbreadboard">
                            <geometry x="0" y="0"/>
                            <connects>
                                <connect connectorId="connector0" modelIndex="85450132" layer="schematicTrace"/>
                            </connects>
                        </connector>
                        <connector connectorId="pin43F" layer="breadboardbreadboard">
                            <geometry x="0" y="0"/>
                            <connects>
                                <connect connectorId="connector3" modelIndex="85451146" layer="schematic"/>
                            </connects>
                        </connector>
                        <connector connectorId="pin43J" layer="breadboardbreadboard">
                            <geometry x="0" y="0"/>
                            <connects>
                                <connect connectorId="connector0" modelIndex="85450135" layer="schematicTrace"/>
                            </connects>
                        </connector>
                        <connector connectorId="pin55Y" layer="breadboardbreadboard">
                            <geometry x="0" y="0"/>
                            <connects>
                                <connect connectorId="connector0" modelIndex="85444074" layer="schematicTrace"/>
                            </connects>
                        </connector>
                        <connector connectorId="pin31Z" layer="breadboardbreadboard">
                            <geometry x="0" y="0"/>
                            <connects>
                                <connect connectorId="connector0" modelIndex="7336" layer="schematicTrace"/>
                            </connects>
                        </connector>
                        <connector connectorId="pin44F" layer="breadboardbreadboard">
                            <geometry x="0" y="0"/>
                            <connects>
                                <connect connectorId="connector4" modelIndex="85451146" layer="schematic"/>
                            </connects>
                        </connector>
                        <connector connectorId="pin44J" layer="breadboardbreadboard">
                            <geometry x="0" y="0"/>
                            <connects>
                                <connect connectorId="connector1" modelIndex="85451149" layer="schematicTrace"/>
                            </connects>
                        </connector>
                        <connector connectorId="pin57Z" layer="breadboardbreadboard">
                            <geometry x="0" y="0"/>
                            <connects>
                                <connect connectorId="connector0" modelIndex="85444087" layer="schematicTrace"/>
                            </connects>
                        </connector>
                        <connector connectorId="pin45Y" layer="breadboardbreadboard">
                            <geometry x="0" y="0"/>
                            <connects>
                                <connect connectorId="connector0" modelIndex="85451149" layer="schematicTrace"/>
                            </connects>
                        </connector>
                        <connector connectorId="pin22C" layer="breadboardbreadboard">
                            <geometry x="0" y="0"/>
                            <connects>
                                <connect connectorId="connector5" modelIndex="85450086" layer="schematic"/>
                            </connects>
                        </connector>
                        <connector connectorId="pin22H" layer="breadboardbreadboard">
                            <geometry x="0" y="0"/>
                            <connects>
                                <connect connectorId="connector0" modelIndex="85451082" layer="schematicTrace"/>
                            </connects>
                        </connector>
                        <connector connectorId="pin10A" layer="breadboardbreadboard">
                            <geometry x="0" y="0"/>
                            <connects>
                                <connect connectorId="connector1" modelIndex="85450147" layer="schematic"/>
                            </connects>
                        </connector>
                        <connector connectorId="pin22J" layer="breadboardbreadboard">
                            <geometry x="0" y="0"/>
                            <connects>
                                <connect connectorId="connector1" modelIndex="85451085" layer="schematicTrace"/>
                            </connects>
                        </connector>
                        <connector connectorId="pin10D" layer="breadboardbreadboard">
                            <geometry x="0" y="0"/>
                            <connects>
                                <connect connectorId="connector15" modelIndex="85450920" layer="schematic"/>
                            </connects>
                        </connector>
                        <connector connectorId="pin59G" layer="breadboardbreadboard">
                            <geometry x="0" y="0"/>
                            <connects>
                                <connect connectorId="connector1" modelIndex="85451302" layer="schematic"/>
                            </connects>
                        </connector>
                        <connector connectorId="pin59H" layer="breadboardbreadboard">
                            <geometry x="0" y="0"/>
                            <connects>
                                <connect connectorId="connector1" modelIndex="85451309" layer="schematicTrace"/>
                            </connects>
                        </connector>
                        <connector connectorId="pin10G" layer="breadboardbreadboard">
                            <geometry x="0" y="0"/>
                            <connects>
                                <connect connectorId="connector22" modelIndex="85450920" layer="schematic"/>
                            </connects>
                        </connector>
                        <connector connectorId="pin10J" layer="breadboardbreadboard">
                            <geometry x="0" y="0"/>
                            <connects>
                                <connect connectorId="connector0" modelIndex="85450102" layer="schematicTrace"/>
                            </connects>
                        </connector>
                        <connector connectorId="pin22Z" layer="breadboardbreadboard">
                            <geometry x="0" y="0"/>
                            <connects>
                                <connect connectorId="connector0" modelIndex="85451085" layer="schematicTrace"/>
                            </connects>
                        </connector>
                        <connector connectorId="pin59Z" layer="breadboardbreadboard">
                            <geometry x="0" y="0"/>
                            <connects>
                                <connect connectorId="connector0" modelIndex="85451309" layer="schematicTrace"/>
                            </connects>
                        </connector>
                        <connector connectorId="pin23C" layer="breadboardbreadboard">
                            <geometry x="0" y="0"/>
                            <connects>
                                <connect connectorId="connector4" modelIndex="85450086" layer="schematic"/>
                            </connects>
                        </connector>
                        <connector connectorId="pin23D" layer="breadboardbreadboard">
                            <geometry x="0" y="0"/>
                            <connects>
                                <connect connectorId="connector1" modelIndex="85451111" layer="schematicTrace"/>
                            </connects>
                        </connector>
                        <connector connectorId="pin11A" layer="breadboardbreadboard">
                            <geometry x="0" y="0"/>
                            <connects>
                                <connect connectorId="connector0" modelIndex="85450147" layer="schematic"/>
                            </connects>
                        </connector>
                        <connector connectorId="pin11D" layer="breadboardbreadboard">
                            <geometry x="0" y="0"/>
                            <connects>
                                <connect connectorId="connector14" modelIndex="85450920" layer="schematic"/>
                            </connects>
                        </connector>
                        <connector connectorId="pin11G" layer="breadboardbreadboard">
                            <geometry x="0" y="0"/>
                            <connects>
                                <connect connectorId="connector21" modelIndex="85450920" layer="schematic"/>
                            </connects>
                        </connector>
                        <connector connectorId="pin11J" layer="breadboardbreadboard">
                            <geometry x="0" y="0"/>
                            <connects>
                                <connect connectorId="connector0" modelIndex="85450116" layer="schematicTrace"/>
                            </connects>
                        </connector>
                        <connector connectorId="pin23Y" layer="breadboardbreadboard">
                            <geometry x="0" y="0"/>
                            <connects>
                                <connect connectorId="connector0" modelIndex="85451111" layer="schematicTrace"/>
                            </connects>
                        </connector>
                        <connector connectorId="pin24C" layer="breadboardbreadboard">
                            <geometry x="0" y="0"/>
                            <connects>
                                <connect connectorId="connector3" modelIndex="85450086" layer="schematic"/>
                            </connects>
                        </connector>
                        <connector connectorId="pin12D" layer="breadboardbreadboard">
                            <geometry x="0" y="0"/>
                            <connects>
                                <connect connectorId="connector16" modelIndex="85450920" layer="schematic"/>
                            </connects>
                        </connector>
                        <connector connectorId="pin12G" layer="breadboardbreadboard">
                            <geometry x="0" y="0"/>
                            <connects>
                                <connect connectorId="connector20" modelIndex="85450920" layer="schematic"/>
                            </connects>
                        </connector>
                        <connector connectorId="pin25C" layer="breadboardbreadboard">
                            <geometry x="0" y="0"/>
                            <connects>
                                <connect connectorId="connector2" modelIndex="85450086" layer="schematic"/>
                            </connects>
                        </connector>
                        <connector connectorId="pin25E" layer="breadboardbreadboard">
                            <geometry x="0" y="0"/>
                            <connects>
                                <connect connectorId="connector1" modelIndex="85451105" layer="schematicTrace"/>
                            </connects>
                        </connector>
                        <connector connectorId="pin13D" layer="breadboardbreadboard">
                            <geometry x="0" y="0"/>
                            <connects>
                                <connect connectorId="connector17" modelIndex="85450920" layer="schematic"/>
                            </connects>
                        </connector>
                        <connector connectorId="pin13G" layer="breadboardbreadboard">
                            <geometry x="0" y="0"/>
                            <connects>
                                <connect connectorId="connector19" modelIndex="85450920" layer="schematic"/>
                            </connects>
                        </connector>
                        <connector connectorId="pin13J" layer="breadboardbreadboard">
                            <geometry x="0" y="0"/>
                            <connects>
                                <connect connectorId="connector1" modelIndex="85450965" layer="schematicTrace"/>
                            </connects>
                        </connector>
                        <connector connectorId="pin26C" layer="breadboardbreadboard">
                            <geometry x="0" y="0"/>
                            <connects>
                                <connect connectorId="connector1" modelIndex="85450086" layer="schematic"/>
                            </connects>
                        </connector>
                        <connector connectorId="pin13Z" layer="breadboardbreadboard">
                            <geometry x="0" y="0"/>
                            <connects>
                                <connect connectorId="connector0" modelIndex="85450965" layer="schematicTrace"/>
                            </connects>
                        </connector>
                        <connector connectorId="pin26E" layer="breadboardbreadboard">
                            <geometry x="0" y="0"/>
                            <connects>
                                <connect connectorId="connector1" modelIndex="85451092" layer="schematicTrace"/>
                            </connects>
                        </connector>
                        <connector connectorId="pin26H" layer="breadboardbreadboard">
                            <geometry x="0" y="0"/>
                            <connects>
                                <connect connectorId="connector0" modelIndex="85451092" layer="schematicTrace"/>
                            </connects>
                        </connector>
                        <connector connectorId="pin26J" layer="breadboardbreadboard">
                            <geometry x="0" y="0"/>
                            <connects>
                                <connect connectorId="connector1" modelIndex="85451098" layer="schematicTrace"/>
                            </connects>
                        </connector>
                        <connector connectorId="pin14G" layer="breadboardbreadboard">
                            <geometry x="0" y="0"/>
                            <connects>
                                <connect connectorId="connector18" modelIndex="85450920" layer="schematic"/>
                            </connects>
                        </connector>
                        <connector connectorId="pin14J" layer="breadboardbreadboard">
                            <geometry x="0" y="0"/>
                            <connects>
                                <connect connectorId="connector0" modelIndex="85450138" layer="schematicTrace"/>
                            </connects>
                        </connector>
                    </connectors>
                </schematicView>
            </views>
        </instance>
        <instance moduleIdRef="WireModuleID" modelIndex="7336" path=":/resources/parts/core/wire.fzp">
            <title>Wire105</title>
            <views>
                <breadboardView layer="breadboardWire">
                    <geometry z="3.50044" x="144.001" y="36" x1="0" y1="0" x2="17.9992" y2="-63" wireFlags="64"/>
                    <wireExtras mils="22.2222" color="#404040" opacity="1" banded="0"/>
                    <connectors>
                        <connector connectorId="connector0" layer="breadboardWire">
                            <geometry x="0" y="0"/>
                            <connects>
                                <connect connectorId="pin31Z" modelIndex="5866" layer="breadboardbreadboard"/>
                            </connects>
                        </connector>
                        <connector connectorId="connector1" layer="breadboardWire">
                            <geometry x="0" y="0"/>
                            <connects>
                                <connect connectorId="connector88" modelIndex="5775" layer="breadboardbreadboard"/>
                            </connects>
                        </connector>
                    </connectors>
                </breadboardView>
                <pcbView layer="copper1trace">
                    <geometry z="9.50064" x="153.333" y="42.6667" x1="0" y1="0" x2="-5.33333" y2="-70" wireFlags="64"/>
                    <wireExtras mils="11.1111" color="#f2c600" opacity="1" banded="0"/>
                    <connectors>
                        <connector connectorId="connector0" layer="copper1trace">
                            <geometry x="0" y="0"/>
                            <connects>
                                <connect connectorId="pin31Z" modelIndex="5866" layer="breadboardbreadboard"/>
                            </connects>
                        </connector>
                        <connector connectorId="connector1" layer="copper1trace">
                            <geometry x="0" y="0"/>
                            <connects>
                                <connect connectorId="connector88" modelIndex="5775" layer="copper0"/>
                            </connects>
                        </connector>
                    </connectors>
                </pcbView>
                <schematicView layer="schematicTrace">
                    <geometry z="5.50064" x="153.333" y="42.6667" x1="0" y1="0" x2="-5.33333" y2="-70" wireFlags="64"/>
                    <wireExtras mils="9.7222" color="#404040" opacity="1" banded="0"/>
                    <connectors>
                        <connector connectorId="connector0" layer="schematicTrace">
                            <geometry x="0" y="0"/>
                            <connects>
                                <connect connectorId="pin31Z" modelIndex="5866" layer="breadboardbreadboard"/>
                            </connects>
                        </connector>
                        <connector connectorId="connector1" layer="schematicTrace">
                            <geometry x="0" y="0"/>
                            <connects>
                                <connect connectorId="connector88" modelIndex="5775" layer="schematic"/>
                            </connects>
                        </connector>
                    </connectors>
                </schematicView>
            </views>
        </instance>
        <instance moduleIdRef="WireModuleID" modelIndex="85448834" path=":/resources/parts/core/wire.fzp">
            <title>Wire1531</title>
            <views>
                <breadboardView layer="breadboardWire">
                    <geometry z="3.50038" x="495.556" y="8.88889" x1="0" y1="0" x2="0" y2="351.111" wireFlags="64"/>
                    <wireExtras mils="22.2222" color="#404040" opacity="1" banded="0"/>
                    <connectors>
                        <connector connectorId="connector0" layer="breadboardWire">
                            <geometry x="0" y="0"/>
                            <connects>
                                <connect connectorId="connector1" modelIndex="85448841" layer="breadboardWire"/>
                            </connects>
                        </connector>
                        <connector connectorId="connector1" layer="breadboardWire">
                            <geometry x="0" y="0"/>
                            <connects>
                                <connect connectorId="connector0" modelIndex="85448837" layer="breadboardWire"/>
                            </connects>
                        </connector>
                    </connectors>
                </breadboardView>
                <pcbView layer="copper1trace">
                    <geometry z="9.50042" x="458.889" y="-153.333" x1="0" y1="0" x2="-107.905" y2="288.333" wireFlags="64"/>
                    <wireExtras mils="11.1111" color="#f2c600" opacity="1" banded="0"/>
                    <connectors>
                        <connector connectorId="connector0" layer="copper1trace">
                            <geometry x="0" y="0"/>
                            <connects>
                                <connect connectorId="connector1" modelIndex="85448841" layer="copper1trace"/>
                            </connects>
                        </connector>
                        <connector connectorId="connector1" layer="copper1trace">
                            <geometry x="0" y="0"/>
                            <connects>
                                <connect connectorId="connector0" modelIndex="85448837" layer="copper1trace"/>
                            </connects>
                        </connector>
                    </connectors>
                </pcbView>
                <schematicView layer="schematicTrace">
                    <geometry z="5.50042" x="458.889" y="-153.333" x1="0" y1="0" x2="-107.905" y2="288.333" wireFlags="64"/>
                    <wireExtras mils="9.7222" color="#404040" opacity="1" banded="0"/>
                    <connectors>
                        <connector connectorId="connector0" layer="schematicTrace">
                            <geometry x="0" y="0"/>
                            <connects>
                                <connect connectorId="connector1" modelIndex="85448841" layer="schematicTrace"/>
                            </connects>
                        </connector>
                        <connector connectorId="connector1" layer="schematicTrace">
                            <geometry x="0" y="0"/>
                            <connects>
                                <connect connectorId="connector0" modelIndex="85448837" layer="schematicTrace"/>
                            </connects>
                        </connector>
                    </connectors>
                </schematicView>
            </views>
        </instance>
        <instance moduleIdRef="WireModuleID" modelIndex="85444074" path=":/resources/parts/core/wire.fzp">
            <title>Wire1384</title>
            <views>
                <breadboardView layer="breadboardWire">
                    <geometry z="3.50033" x="359.999" y="45" x1="0" y1="0" x2="0.000606548" y2="-53.8889" wireFlags="64"/>
                    <wireExtras mils="22.2222" color="#cc1414" opacity="1" banded="0"/>
                    <connectors>
                        <connector connectorId="connector0" layer="breadboardWire">
                            <geometry x="0" y="0"/>
                            <connects>
                                <connect connectorId="pin55Y" modelIndex="5866" layer="breadboardbreadboard"/>
                            </connects>
                        </connector>
                        <connector connectorId="connector1" layer="breadboardWire">
                            <geometry x="0" y="0"/>
                            <connects>
                                <connect connectorId="connector0" modelIndex="85448973" layer="breadboardWire"/>
                            </connects>
                        </connector>
                    </connectors>
                </breadboardView>
                <pcbView layer="copper1trace">
                    <geometry z="9.50057" x="352.337" y="53.6366" x1="0" y1="0" x2="0" y2="89.7027" wireFlags="64"/>
                    <wireExtras mils="11.1111" color="#f2c600" opacity="1" banded="0"/>
                    <connectors>
                        <connector connectorId="connector0" layer="copper1trace">
                            <geometry x="0" y="0"/>
                            <connects>
                                <connect connectorId="pin55Y" modelIndex="5866" layer="breadboardbreadboard"/>
                            </connects>
                        </connector>
                        <connector connectorId="connector1" layer="copper1trace">
                            <geometry x="0" y="0"/>
                            <connects>
                                <connect connectorId="connector0" modelIndex="85448973" layer="copper1trace"/>
                            </connects>
                        </connector>
                    </connectors>
                </pcbView>
                <schematicView layer="schematicTrace">
                    <geometry z="5.50056" x="352.337" y="53.6366" x1="0" y1="0" x2="0" y2="89.7027" wireFlags="64"/>
                    <wireExtras mils="9.7222" color="#404040" opacity="1" banded="0"/>
                    <connectors>
                        <connector connectorId="connector0" layer="schematicTrace">
                            <geometry x="0" y="0"/>
                            <connects>
                                <connect connectorId="pin55Y" modelIndex="5866" layer="breadboardbreadboard"/>
                            </connects>
                        </connector>
                        <connector connectorId="connector1" layer="schematicTrace">
                            <geometry x="0" y="0"/>
                            <connects>
                                <connect connectorId="connector0" modelIndex="85448973" layer="schematicTrace"/>
                            </connects>
                        </connector>
                    </connectors>
                </schematicView>
            </views>
        </instance>
        <instance moduleIdRef="WireModuleID" modelIndex="85448837" path=":/resources/parts/core/wire.fzp">
            <title>Wire1532</title>
            <views>
                <breadboardView layer="breadboardWire">
                    <geometry z="3.50037" x="495.556" y="360" x1="0" y1="0" x2="-62.2222" y2="0" wireFlags="64"/>
                    <wireExtras mils="22.2222" color="#404040" opacity="1" banded="0"/>
                    <connectors>
                        <connector connectorId="connector0" layer="breadboardWire">
                            <geometry x="0" y="0"/>
                            <connects>
                                <connect connectorId="connector1" modelIndex="85448834" layer="breadboardWire"/>
                            </connects>
                        </connector>
                    </connectors>
                </breadboardView>
                <pcbView layer="copper1trace">
                    <geometry z="9.50041" x="458.889" y="305.556" x1="0" y1="0" x2="26.6667" y2="45.5556" wireFlags="64"/>
                    <wireExtras mils="11.1111" color="#f2c600" opacity="1" banded="0"/>
                    <connectors>
                        <connector connectorId="connector0" layer="copper1trace">
                            <geometry x="0" y="0"/>
                            <connects>
                                <connect connectorId="connector1" modelIndex="85448834" layer="copper1trace"/>
                            </connects>
                        </connector>
                    </connectors>
                </pcbView>
                <schematicView layer="schematicTrace">
                    <geometry z="5.50043" x="458.889" y="305.556" x1="0" y1="0" x2="26.6667" y2="45.5556" wireFlags="64"/>
                    <wireExtras mils="9.7222" color="#404040" opacity="1" banded="0"/>
                    <connectors>
                        <connector connectorId="connector0" layer="schematicTrace">
                            <geometry x="0" y="0"/>
                            <connects>
                                <connect connectorId="connector1" modelIndex="85448834" layer="schematicTrace"/>
                            </connects>
                        </connector>
                    </connectors>
                </schematicView>
            </views>
        </instance>
        <instance moduleIdRef="WireModuleID" modelIndex="85448897" path=":/resources/parts/core/wire.fzp">
            <title>Wire1540</title>
            <views>
                <breadboardView layer="breadboardWire">
                    <geometry z="3.50027" x="126.001" y="45" x1="0" y1="0" x2="26.9992" y2="-72" wireFlags="64"/>
                    <wireExtras mils="22.2222" color="#cc1414" opacity="1" banded="0"/>
                    <connectors>
                        <connector connectorId="connector0" layer="breadboardWire">
                            <geometry x="0" y="0"/>
                            <connects>
                                <connect connectorId="pin29Y" modelIndex="5866" layer="breadboardbreadboard"/>
                            </connects>
                        </connector>
                        <connector connectorId="connector1" layer="breadboardWire">
                            <geometry x="0" y="0"/>
                            <connects>
                                <connect connectorId="connector87" modelIndex="5775" layer="breadboardbreadboard"/>
                            </connects>
                        </connector>
                    </connectors>
                </breadboardView>
                <pcbView layer="copper1trace">
                    <geometry z="9.50048" x="124.444" y="43.3333" x1="0" y1="0" x2="0" y2="-71.1111" wireFlags="64"/>
                    <wireExtras mils="11.1111" color="#f2c600" opacity="1" banded="0"/>
                    <connectors>
                        <connector connectorId="connector0" layer="copper1trace">
                            <geometry x="0" y="0"/>
                            <connects>
                                <connect connectorId="pin29Y" modelIndex="5866" layer="breadboardbreadboard"/>
                            </connects>
                        </connector>
                        <connector connectorId="connector1" layer="copper1trace">
                            <geometry x="0" y="0"/>
                            <connects>
                                <connect connectorId="connector87" modelIndex="5775" layer="copper0"/>
                            </connects>
                        </connector>
                    </connectors>
                </pcbView>
                <schematicView layer="schematicTrace">
                    <geometry z="5.50051" x="124.444" y="43.3333" x1="0" y1="0" x2="0" y2="-71.1111" wireFlags="64"/>
                    <wireExtras mils="9.7222" color="#404040" opacity="1" banded="0"/>
                    <connectors>
                        <connector connectorId="connector0" layer="schematicTrace">
                            <geometry x="0" y="0"/>
                            <connects>
                                <connect connectorId="pin29Y" modelIndex="5866" layer="breadboardbreadboard"/>
                            </connects>
                        </connector>
                        <connector connectorId="connector1" layer="schematicTrace">
                            <geometry x="0" y="0"/>
                            <connects>
                                <connect connectorId="connector87" modelIndex="5775" layer="schematic"/>
                            </connects>
                        </connector>
                    </connectors>
                </schematicView>
            </views>
        </instance>
        <instance moduleIdRef="WireModuleID" modelIndex="149884" path=":/resources/parts/core/wire.fzp">
            <title>Wire246</title>
            <views>
                <breadboardView layer="breadboardWire">
                    <geometry z="3.50043" x="-72.0156" y="72" x1="0" y1="0" x2="0.00367419" y2="-369.306" wireFlags="64"/>
                    <wireExtras mils="22.2222" color="#418dd9" opacity="1" banded="0"/>
                    <connectors>
                        <connector connectorId="connector0" layer="breadboardWire">
                            <geometry x="0" y="0"/>
                            <connects>
                                <connect connectorId="pin7J" modelIndex="5866" layer="breadboardbreadboard"/>
                            </connects>
                        </connector>
                        <connector connectorId="connector1" layer="breadboardWire">
                            <geometry x="0" y="0"/>
                            <connects>
                                <connect connectorId="connector0" modelIndex="149890" layer="breadboardWire"/>
                            </connects>
                        </connector>
                    </connectors>
                </breadboardView>
                <pcbView layer="copper1trace">
                    <geometry z="9.5006" x="97.7778" y="-243.333" x1="0" y1="0" x2="1.11111" y2="44.4444" wireFlags="64"/>
                    <wireExtras mils="11.1111" color="#f2c600" opacity="1" banded="0"/>
                    <connectors>
                        <connector connectorId="connector0" layer="copper1trace">
                            <geometry x="0" y="0"/>
                            <connects>
                                <connect connectorId="pin7J" modelIndex="5866" layer="breadboardbreadboard"/>
                            </connects>
                        </connector>
                        <connector connectorId="connector1" layer="copper1trace">
                            <geometry x="0" y="0"/>
                            <connects>
                                <connect connectorId="connector0" modelIndex="149890" layer="copper1trace"/>
                            </connects>
                        </connector>
                    </connectors>
                </pcbView>
                <schematicView layer="schematicTrace">
                    <geometry z="5.50058" x="97.7778" y="-243.333" x1="0" y1="0" x2="1.11111" y2="44.4444" wireFlags="64"/>
                    <wireExtras mils="9.7222" color="#404040" opacity="1" banded="0"/>
                    <connectors>
                        <connector connectorId="connector0" layer="schematicTrace">
                            <geometry x="0" y="0"/>
                            <connects>
                                <connect connectorId="pin7J" modelIndex="5866" layer="breadboardbreadboard"/>
                            </connects>
                        </connector>
                        <connector connectorId="connector1" layer="schematicTrace">
                            <geometry x="0" y="0"/>
                            <connects>
                                <connect connectorId="connector0" modelIndex="149890" layer="schematicTrace"/>
                            </connects>
                        </connector>
                    </connectors>
                </schematicView>
            </views>
        </instance>
        <instance moduleIdRef="WireModuleID" modelIndex="149890" path=":/resources/parts/core/wire.fzp">
            <title>Wire248</title>
            <views>
                <breadboardView layer="breadboardWire">
                    <geometry z="3.50041" x="-72.0119" y="-297.306" x1="0" y1="0" x2="206.777" y2="0" wireFlags="64"/>
                    <wireExtras mils="22.2222" color="#418dd9" opacity="1" banded="0"/>
                    <connectors>
                        <connector connectorId="connector0" layer="breadboardWire">
                            <geometry x="0" y="0"/>
                            <connects>
                                <connect connectorId="connector1" modelIndex="149884" layer="breadboardWire"/>
                            </connects>
                        </connector>
                        <connector connectorId="connector1" layer="breadboardWire">
                            <geometry x="0" y="0"/>
                            <connects>
                                <connect connectorId="connector0" modelIndex="149887" layer="breadboardWire"/>
                            </connects>
                        </connector>
                    </connectors>
                </breadboardView>
                <pcbView layer="copper1trace">
                    <geometry z="9.50058" x="-98.8889" y="-162.222" x1="0" y1="0" x2="197.778" y2="-81.1111" wireFlags="64"/>
                    <wireExtras mils="11.1111" color="#f2c600" opacity="1" banded="0"/>
                    <connectors>
                        <connector connectorId="connector0" layer="copper1trace">
                            <geometry x="0" y="0"/>
                            <connects>
                                <connect connectorId="connector1" modelIndex="149884" layer="copper1trace"/>
                            </connects>
                        </connector>
                        <connector connectorId="connector1" layer="copper1trace">
                            <geometry x="0" y="0"/>
                            <connects>
                                <connect connectorId="connector0" modelIndex="149887" layer="copper1trace"/>
                            </connects>
                        </connector>
                    </connectors>
                </pcbView>
                <schematicView layer="schematicTrace">
                    <geometry z="5.5006" x="-98.8889" y="-162.222" x1="0" y1="0" x2="197.778" y2="-81.1111" wireFlags="64"/>
                    <wireExtras mils="9.7222" color="#404040" opacity="1" banded="0"/>
                    <connectors>
                        <connector connectorId="connector0" layer="schematicTrace">
                            <geometry x="0" y="0"/>
                            <connects>
                                <connect connectorId="connector1" modelIndex="149884" layer="schematicTrace"/>
                            </connects>
                        </connector>
                        <connector connectorId="connector1" layer="schematicTrace">
                            <geometry x="0" y="0"/>
                            <connects>
                                <connect connectorId="connector0" modelIndex="149887" layer="schematicTrace"/>
                            </connects>
                        </connector>
                    </connectors>
                </schematicView>
            </views>
        </instance>
        <instance moduleIdRef="WireModuleID" modelIndex="149887" path=":/resources/parts/core/wire.fzp">
            <title>Wire247</title>
            <views>
                <breadboardView layer="breadboardWire">
                    <geometry z="3.50042" x="134.765" y="-297.306" x1="0" y1="0" x2="30.8336" y2="99.3063" wireFlags="64"/>
                    <wireExtras mils="22.2222" color="#418dd9" opacity="1" banded="0"/>
                    <connectors>
                        <connector connectorId="connector0" layer="breadboardWire">
                            <geometry x="0" y="0"/>
                            <connects>
                                <connect connectorId="connector1" modelIndex="149890" layer="breadboardWire"/>
                            </connects>
                        </connector>
                        <connector connectorId="connector1" layer="breadboardWire">
                            <geometry x="0" y="0"/>
                            <connects>
                                <connect connectorId="connector51" modelIndex="5775" layer="breadboardbreadboard"/>
                            </connects>
                        </connector>
                    </connectors>
                </breadboardView>
                <pcbView layer="copper1trace">
                    <geometry z="9.50059" x="-107.778" y="-234.444" x1="0" y1="0" x2="206.778" y2="36.4444" wireFlags="64"/>
                    <wireExtras mils="11.1111" color="#f2c600" opacity="1" banded="0"/>
                    <connectors>
                        <connector connectorId="connector0" layer="copper1trace">
                            <geometry x="0" y="0"/>
                            <connects>
                                <connect connectorId="connector1" modelIndex="149890" layer="copper1trace"/>
                            </connects>
                        </connector>
                        <connector connectorId="connector1" layer="copper1trace">
                            <geometry x="0" y="0"/>
                            <connects>
                                <connect connectorId="connector51" modelIndex="5775" layer="copper0"/>
                            </connects>
                        </connector>
                    </connectors>
                </pcbView>
                <schematicView layer="schematicTrace">
                    <geometry z="5.50059" x="-107.778" y="-234.444" x1="0" y1="0" x2="206.778" y2="36.4444" wireFlags="64"/>
                    <wireExtras mils="9.7222" color="#404040" opacity="1" banded="0"/>
                    <connectors>
                        <connector connectorId="connector0" layer="schematicTrace">
                            <geometry x="0" y="0"/>
                            <connects>
                                <connect connectorId="connector1" modelIndex="149890" layer="schematicTrace"/>
                            </connects>
                        </connector>
                        <connector connectorId="connector1" layer="schematicTrace">
                            <geometry x="0" y="0"/>
                            <connects>
                                <connect connectorId="connector51" modelIndex="5775" layer="schematic"/>
                            </connects>
                        </connector>
                    </connectors>
                </schematicView>
            </views>
        </instance>
        <instance moduleIdRef="NoteModuleID" modelIndex="85448967" path=":/resources/parts/core/note.fzp">
            <title>Note1</title>
            <text>&lt;!DOCTYPE HTML PUBLIC &quot;-//W3C//DTD HTML 4.0//EN&quot; &quot;http://www.w3.org/TR/REC-html40/strict.dtd&quot;&gt;
&lt;html&gt;&lt;head&gt;&lt;meta name=&quot;qrichtext&quot; content=&quot;1&quot; /&gt;&lt;style type=&quot;text/css&quot;&gt;
p, li { white-space: pre-wrap; }
&lt;/style&gt;&lt;/head&gt;&lt;body style=&quot; font-family:'Droid Sans'; font-size:9pt; font-weight:400; font-style:normal;&quot;&gt;
&lt;p style=&quot; margin-top:0px; margin-bottom:0px; margin-left:0px; margin-right:0px; -qt-block-indent:0; text-indent:0px;&quot;&gt;Joytick for entering values for speed (rpm) and volume (steps). Button (Sel) pin enters values into eeprom&lt;/p&gt;&lt;/body&gt;&lt;/html&gt;</text>
            <views>
                <breadboardView layer="breadboardNote">
                    <geometry z="6.50019" x="196.145" y="238.224" width="94.6957" height="88"/>
                </breadboardView>
            </views>
        </instance>
        <instance moduleIdRef="WireModuleID" modelIndex="85448973" path=":/resources/parts/core/wire.fzp">
            <title>Wire1570</title>
            <views>
                <breadboardView layer="breadboardWire">
                    <geometry z="3.50032" x="360" y="-8.88889" x1="0" y1="0" x2="0" y2="-35.5556" wireFlags="64"/>
                    <wireExtras mils="22.2222" color="#cc1414" opacity="1" banded="0"/>
                    <connectors>
                        <connector connectorId="connector0" layer="breadboardWire">
                            <geometry x="0" y="0"/>
                            <connects>
                                <connect connectorId="connector1" modelIndex="85444074" layer="breadboardWire"/>
                            </connects>
                        </connector>
                        <connector connectorId="connector1" layer="breadboardWire">
                            <geometry x="0" y="0"/>
                            <connects>
                                <connect connectorId="connector0" modelIndex="85448847" layer="breadboardWire"/>
                            </connects>
                        </connector>
                    </connectors>
                </breadboardView>
                <pcbView layer="copper1trace">
                    <geometry z="9.50054" x="315.556" y="45.5556" x1="0" y1="0" x2="8.44569" y2="-90" wireFlags="64"/>
                    <wireExtras mils="11.1111" color="#f2c600" opacity="1" banded="0"/>
                    <connectors>
                        <connector connectorId="connector0" layer="copper1trace">
                            <geometry x="0" y="0"/>
                            <connects>
                                <connect connectorId="connector1" modelIndex="85444074" layer="copper1trace"/>
                            </connects>
                        </connector>
                        <connector connectorId="connector1" layer="copper1trace">
                            <geometry x="0" y="0"/>
                            <connects>
                                <connect connectorId="connector0" modelIndex="85448847" layer="copper1trace"/>
                            </connects>
                        </connector>
                    </connectors>
                </pcbView>
                <schematicView layer="schematicTrace">
                    <geometry z="5.50052" x="315.556" y="45.5556" x1="0" y1="0" x2="8.44569" y2="-90" wireFlags="64"/>
                    <wireExtras mils="9.7222" color="#404040" opacity="1" banded="0"/>
                    <connectors>
                        <connector connectorId="connector0" layer="schematicTrace">
                            <geometry x="0" y="0"/>
                            <connects>
                                <connect connectorId="connector1" modelIndex="85444074" layer="schematicTrace"/>
                            </connects>
                        </connector>
                        <connector connectorId="connector1" layer="schematicTrace">
                            <geometry x="0" y="0"/>
                            <connects>
                                <connect connectorId="connector0" modelIndex="85448847" layer="schematicTrace"/>
                            </connects>
                        </connector>
                    </connectors>
                </schematicView>
            </views>
        </instance>
        <instance moduleIdRef="WireModuleID" modelIndex="85448995" path=":/resources/parts/core/wire.fzp">
            <title>Wire1571</title>
            <views>
                <breadboardView layer="breadboardWire">
                    <geometry z="3.5003" x="341.983" y="72" x1="0" y1="0" x2="0.238768" y2="-315.333" wireFlags="64"/>
                    <wireExtras mils="22.2222" color="#ef6100" opacity="1" banded="0"/>
                    <connectors>
                        <connector connectorId="connector0" layer="breadboardWire">
                            <geometry x="0" y="0"/>
                            <connects>
                                <connect connectorId="pin53J" modelIndex="5866" layer="breadboardbreadboard"/>
                            </connects>
                        </connector>
                        <connector connectorId="connector1" layer="breadboardWire">
                            <geometry x="0" y="0"/>
                            <connects>
                                <connect connectorId="connector0" modelIndex="85451240" layer="breadboardWire"/>
                            </connects>
                        </connector>
                    </connectors>
                </breadboardView>
                <pcbView layer="copper1trace">
                    <geometry z="9.50053" x="198.889" y="-267.778" x1="0" y1="0" x2="-1.11111" y2="66.6667" wireFlags="64"/>
                    <wireExtras mils="11.1111" color="#f2c600" opacity="1" banded="0"/>
                    <connectors>
                        <connector connectorId="connector0" layer="copper1trace">
                            <geometry x="0" y="0"/>
                            <connects>
                                <connect connectorId="pin53J" modelIndex="5866" layer="breadboardbreadboard"/>
                            </connects>
                        </connector>
                        <connector connectorId="connector1" layer="copper1trace">
                            <geometry x="0" y="0"/>
                            <connects>
                                <connect connectorId="connector0" modelIndex="85451240" layer="copper1trace"/>
                            </connects>
                        </connector>
                    </connectors>
                </pcbView>
                <schematicView layer="schematicTrace">
                    <geometry z="5.50053" x="198.889" y="-267.778" x1="0" y1="0" x2="-1.11111" y2="66.6667" wireFlags="64"/>
                    <wireExtras mils="9.7222" color="#404040" opacity="1" banded="0"/>
                    <connectors>
                        <connector connectorId="connector0" layer="schematicTrace">
                            <geometry x="0" y="0"/>
                            <connects>
                                <connect connectorId="pin53J" modelIndex="5866" layer="breadboardbreadboard"/>
                            </connects>
                        </connector>
                        <connector connectorId="connector1" layer="schematicTrace">
                            <geometry x="0" y="0"/>
                            <connects>
                                <connect connectorId="connector0" modelIndex="85451240" layer="schematicTrace"/>
                            </connects>
                        </connector>
                    </connectors>
                </schematicView>
            </views>
        </instance>
        <instance moduleIdRef="WireModuleID" modelIndex="85448998" path=":/resources/parts/core/wire.fzp">
            <title>Wire1572</title>
            <views>
                <breadboardView layer="breadboardWire">
                    <geometry z="3.50028" x="233.667" y="-243.333" x1="0" y1="0" x2="-8.66554" y2="45.333" wireFlags="64"/>
                    <wireExtras mils="22.2222" color="#ef6100" opacity="1" banded="0"/>
                    <connectors>
                        <connector connectorId="connector0" layer="breadboardWire">
                            <geometry x="0" y="0"/>
                            <connects>
                                <connect connectorId="connector1" modelIndex="85451240" layer="breadboardWire"/>
                            </connects>
                        </connector>
                        <connector connectorId="connector1" layer="breadboardWire">
                            <geometry x="0" y="0"/>
                            <connects>
                                <connect connectorId="connector63" modelIndex="5775" layer="breadboardbreadboard"/>
                            </connects>
                        </connector>
                    </connectors>
                </breadboardView>
                <pcbView layer="copper1trace">
                    <geometry z="9.50052" x="278.889" y="-287.778" x1="0" y1="0" x2="-80.8877" y2="89.7778" wireFlags="64"/>
                    <wireExtras mils="11.1111" color="#f2c600" opacity="1" banded="0"/>
                    <connectors>
                        <connector connectorId="connector0" layer="copper1trace">
                            <geometry x="0" y="0"/>
                            <connects>
                                <connect connectorId="connector1" modelIndex="85451240" layer="copper1trace"/>
                            </connects>
                        </connector>
                        <connector connectorId="connector1" layer="copper1trace">
                            <geometry x="0" y="0"/>
                            <connects>
                                <connect connectorId="connector63" modelIndex="5775" layer="copper0"/>
                            </connects>
                        </connector>
                    </connectors>
                </pcbView>
                <schematicView layer="schematicTrace">
                    <geometry z="5.50054" x="278.889" y="-287.778" x1="0" y1="0" x2="-80.8877" y2="89.7778" wireFlags="64"/>
                    <wireExtras mils="9.7222" color="#404040" opacity="1" banded="0"/>
                    <connectors>
                        <connector connectorId="connector0" layer="schematicTrace">
                            <geometry x="0" y="0"/>
                            <connects>
                                <connect connectorId="connector1" modelIndex="85451240" layer="schematicTrace"/>
                            </connects>
                        </connector>
                        <connector connectorId="connector1" layer="schematicTrace">
                            <geometry x="0" y="0"/>
                            <connects>
                                <connect connectorId="connector63" modelIndex="5775" layer="schematic"/>
                            </connects>
                        </connector>
                    </connectors>
                </schematicView>
            </views>
        </instance>
        <instance moduleIdRef="NoteModuleID" modelIndex="85449197" path=":/resources/parts/core/note.fzp">
            <title>Note2</title>
            <text>&lt;!DOCTYPE HTML PUBLIC &quot;-//W3C//DTD HTML 4.0//EN&quot; &quot;http://www.w3.org/TR/REC-html40/strict.dtd&quot;&gt;
&lt;html&gt;&lt;head&gt;&lt;meta name=&quot;qrichtext&quot; content=&quot;1&quot; /&gt;&lt;style type=&quot;text/css&quot;&gt;
p, li { white-space: pre-wrap; }
&lt;/style&gt;&lt;/head&gt;&lt;body style=&quot; font-family:'Droid Sans'; font-size:9pt; font-weight:400; font-style:normal;&quot;&gt;
&lt;p style=&quot; margin-top:0px; margin-bottom:0px; margin-left:0px; margin-right:0px; -qt-block-indent:0; text-indent:0px;&quot;&gt;&lt;span style=&quot; font-size:12px; color:#000000;&quot;&gt;This circuit is a peristaltic pump controller.  Values for speed (steps per min or rpm) and the number of steps (volume) can be entered and stored permantly in eeprom, and recalled as needed. Interrupt pin A0 (digital pin 2) is used to recieve input from the Feeding Controller to trigger a pumping cycle.&lt;/span&gt;&lt;/p&gt;
&lt;p style=&quot; margin-top:0px; margin-bottom:0px; margin-left:0px; margin-right:0px; -qt-block-indent:0; text-indent:0px;&quot;&gt;&lt;span style=&quot; font-size:12px; color:#000000;&quot;&gt;J.J. Henry, UIUC, Dec. 9 2019&lt;/span&gt;&lt;/p&gt;&lt;/body&gt;&lt;/html&gt;</text>
            <views>
                <breadboardView layer="breadboardNote">
                    <geometry z="6.50001" x="-357.508" y="-190.813" width="276.44" height="134"/>
                </breadboardView>
            </views>
        </instance>
        <instance moduleIdRef="3001391783d55059755368b570ae8045" modelIndex="85450086" path="/Users/cdbuiuc/Documents/Fritzing/parts/contrib/Waterproof_Pushbutton__green___2a05ad795dff92bf96447e0e31f1e9be.fzp">
            <title>BUTTON1</title>
            <views>
                <breadboardView layer="breadboard">
                    <geometry z="2.50006" x="45" y="148.5">
                        <transform m11="-1" m12="1.73472e-16" m13="0" m21="-1.73472e-16" m22="-1" m23="0" m31="72" m32="157.5" m33="1"/>
                    </geometry>
                    <connectors>
                        <connector connectorId="connector1" layer="breadboard">
                            <geometry x="0" y="0"/>
                            <connects>
                                <connect connectorId="pin26C" modelIndex="5866" layer="breadboardbreadboard"/>
                            </connects>
                        </connector>
                        <connector connectorId="connector2" layer="breadboard">
                            <geometry x="0" y="0"/>
                            <connects>
                                <connect connectorId="pin25C" modelIndex="5866" layer="breadboardbreadboard"/>
                            </connects>
                        </connector>
                        <connector connectorId="connector3" layer="breadboard">
                            <geometry x="0" y="0"/>
                            <connects>
                                <connect connectorId="pin24C" modelIndex="5866" layer="breadboardbreadboard"/>
                            </connects>
                        </connector>
                        <connector connectorId="connector4" layer="breadboard">
                            <geometry x="0" y="0"/>
                            <connects>
                                <connect connectorId="pin23C" modelIndex="5866" layer="breadboardbreadboard"/>
                            </connects>
                        </connector>
                        <connector connectorId="connector5" layer="breadboard">
                            <geometry x="0" y="0"/>
                            <connects>
                                <connect connectorId="pin22C" modelIndex="5866" layer="breadboardbreadboard"/>
                                <connect connectorId="connector1" modelIndex="85451082" layer="breadboardWire"/>
                            </connects>
                        </connector>
                    </connectors>
                </breadboardView>
                <pcbView layer="copper0">
                    <geometry z="5.50002" x="303.749" y="11.25">
                        <transform m11="0" m12="1" m13="0" m21="-1" m22="0" m23="0" m31="33.75" m32="-20.25" m33="1"/>
                    </geometry>
                    <titleGeometry visible="true" x="357.749" y="4.25" z="13.0005" xOffset="54" yOffset="-7" textColor="#000000" fontSize="5">
                        <displayKey key=""/>
                    </titleGeometry>
                    <connectors>
                        <connector connectorId="connector1" layer="copper0">
                            <geometry x="0" y="0"/>
                            <connects>
                                <connect connectorId="pin26C" modelIndex="5866" layer="breadboardbreadboard"/>
                            </connects>
                        </connector>
                        <connector connectorId="connector2" layer="copper0">
                            <geometry x="0" y="0"/>
                            <connects>
                                <connect connectorId="pin25C" modelIndex="5866" layer="breadboardbreadboard"/>
                            </connects>
                        </connector>
                        <connector connectorId="connector3" layer="copper0">
                            <geometry x="0" y="0"/>
                            <connects>
                                <connect connectorId="pin24C" modelIndex="5866" layer="breadboardbreadboard"/>
                            </connects>
                        </connector>
                        <connector connectorId="connector4" layer="copper0">
                            <geometry x="0" y="0"/>
                            <connects>
                                <connect connectorId="pin23C" modelIndex="5866" layer="breadboardbreadboard"/>
                            </connects>
                        </connector>
                        <connector connectorId="connector5" layer="copper0">
                            <geometry x="0" y="0"/>
                            <connects>
                                <connect connectorId="pin22C" modelIndex="5866" layer="breadboardbreadboard"/>
                                <connect connectorId="connector1" modelIndex="85451082" layer="copper1trace"/>
                            </connects>
                        </connector>
                    </connectors>
                </pcbView>
                <schematicView layer="schematic">
                    <geometry z="2.50003" x="-107.575" y="99.8504"/>
                    <titleGeometry visible="true" x="105.024" y="92.8504" z="7.00048" xOffset="212.598" yOffset="-7" textColor="#000000" fontSize="5">
                        <displayKey key=""/>
                        <displayKey key="part number"/>
                    </titleGeometry>
                    <connectors>
                        <connector connectorId="connector1" layer="schematic">
                            <geometry x="0" y="0"/>
                            <connects>
                                <connect connectorId="pin26C" modelIndex="5866" layer="breadboardbreadboard"/>
                            </connects>
                        </connector>
                        <connector connectorId="connector2" layer="schematic">
                            <geometry x="0" y="0"/>
                            <connects>
                                <connect connectorId="pin25C" modelIndex="5866" layer="breadboardbreadboard"/>
                            </connects>
                        </connector>
                        <connector connectorId="connector3" layer="schematic">
                            <geometry x="0" y="0"/>
                            <connects>
                                <connect connectorId="pin24C" modelIndex="5866" layer="breadboardbreadboard"/>
                            </connects>
                        </connector>
                        <connector connectorId="connector4" layer="schematic">
                            <geometry x="0" y="0"/>
                            <connects>
                                <connect connectorId="pin23C" modelIndex="5866" layer="breadboardbreadboard"/>
                            </connects>
                        </connector>
                        <connector connectorId="connector5" layer="schematic">
                            <geometry x="0" y="0"/>
                            <connects>
                                <connect connectorId="pin22C" modelIndex="5866" layer="breadboardbreadboard"/>
                                <connect connectorId="connector1" modelIndex="85451082" layer="schematicTrace"/>
                            </connects>
                        </connector>
                    </connectors>
                </schematicView>
            </views>
        </instance>
        <instance moduleIdRef="WireModuleID" modelIndex="85450097" path=":/resources/parts/core/wire.fzp">
            <title>Wire1621</title>
            <views>
                <breadboardView layer="breadboardWire">
                    <geometry z="3.50046" x="-63.0156" y="72" x1="0" y1="0" x2="0.262341" y2="-350.789" wireFlags="64"/>
                    <wireExtras mils="22.2222" color="#418dd9" opacity="1" banded="0"/>
                    <connectors>
                        <connector connectorId="connector0" layer="breadboardWire">
                            <geometry x="0" y="0"/>
                            <connects>
                                <connect connectorId="pin8J" modelIndex="5866" layer="breadboardbreadboard"/>
                            </connects>
                        </connector>
                        <connector connectorId="connector1" layer="breadboardWire">
                            <geometry x="0" y="0"/>
                            <connects>
                                <connect connectorId="connector0" modelIndex="85451025" layer="breadboardWire"/>
                            </connects>
                        </connector>
                    </connectors>
                </breadboardView>
                <pcbView layer="copper1trace">
                    <geometry z="9.50011" x="111.104" y="-230.438" x1="0" y1="0" x2="18.5173" y2="33.9485" wireFlags="64"/>
                    <wireExtras mils="11.1111" color="#f2c600" opacity="1" banded="0"/>
                    <connectors>
                        <connector connectorId="connector0" layer="copper1trace">
                            <geometry x="0" y="0"/>
                            <connects>
                                <connect connectorId="pin8J" modelIndex="5866" layer="breadboardbreadboard"/>
                            </connects>
                        </connector>
                        <connector connectorId="connector1" layer="copper1trace">
                            <geometry x="0" y="0"/>
                            <connects>
                                <connect connectorId="connector0" modelIndex="85451025" layer="copper1trace"/>
                            </connects>
                        </connector>
                    </connectors>
                </pcbView>
                <schematicView layer="schematicTrace">
                    <geometry z="5.50002" x="111.104" y="-230.438" x1="0" y1="0" x2="18.5173" y2="33.9485" wireFlags="64"/>
                    <wireExtras mils="9.7222" color="#404040" opacity="1" banded="0"/>
                    <connectors>
                        <connector connectorId="connector0" layer="schematicTrace">
                            <geometry x="0" y="0"/>
                            <connects>
                                <connect connectorId="pin8J" modelIndex="5866" layer="breadboardbreadboard"/>
                            </connects>
                        </connector>
                        <connector connectorId="connector1" layer="schematicTrace">
                            <geometry x="0" y="0"/>
                            <connects>
                                <connect connectorId="connector0" modelIndex="85451025" layer="schematicTrace"/>
                            </connects>
                        </connector>
                    </connectors>
                </schematicView>
            </views>
        </instance>
        <instance moduleIdRef="WireModuleID" modelIndex="85450100" path=":/resources/parts/core/wire.fzp">
            <title>Wire1622</title>
            <views>
                <breadboardView layer="breadboardWire">
                    <geometry z="3.50047" x="125.759" y="-278.789" x1="0" y1="0" x2="30.8408" y2="80.7889" wireFlags="64"/>
                    <wireExtras mils="22.2222" color="#418dd9" opacity="1" banded="0"/>
                    <connectors>
                        <connector connectorId="connector0" layer="breadboardWire">
                            <geometry x="0" y="0"/>
                            <connects>
                                <connect connectorId="connector1" modelIndex="85451025" layer="breadboardWire"/>
                            </connects>
                        </connector>
                        <connector connectorId="connector1" layer="breadboardWire">
                            <geometry x="0" y="0"/>
                            <connects>
                                <connect connectorId="connector52" modelIndex="5775" layer="breadboardbreadboard"/>
                            </connects>
                        </connector>
                    </connectors>
                </breadboardView>
                <pcbView layer="copper1trace">
                    <geometry z="9.5001" x="86.4143" y="-222.208" x1="0" y1="0" x2="43.1857" y2="24.2082" wireFlags="64"/>
                    <wireExtras mils="11.1111" color="#f2c600" opacity="1" banded="0"/>
                    <connectors>
                        <connector connectorId="connector0" layer="copper1trace">
                            <geometry x="0" y="0"/>
                            <connects>
                                <connect connectorId="connector1" modelIndex="85451025" layer="copper1trace"/>
                            </connects>
                        </connector>
                        <connector connectorId="connector1" layer="copper1trace">
                            <geometry x="0" y="0"/>
                            <connects>
                                <connect connectorId="connector52" modelIndex="5775" layer="copper0"/>
                            </connects>
                        </connector>
                    </connectors>
                </pcbView>
                <schematicView layer="schematicTrace">
                    <geometry z="5.50005" x="86.4143" y="-222.208" x1="0" y1="0" x2="43.1857" y2="24.2082" wireFlags="64"/>
                    <wireExtras mils="9.7222" color="#404040" opacity="1" banded="0"/>
                    <connectors>
                        <connector connectorId="connector0" layer="schematicTrace">
                            <geometry x="0" y="0"/>
                            <connects>
                                <connect connectorId="connector1" modelIndex="85451025" layer="schematicTrace"/>
                            </connects>
                        </connector>
                        <connector connectorId="connector1" layer="schematicTrace">
                            <geometry x="0" y="0"/>
                            <connects>
                                <connect connectorId="connector52" modelIndex="5775" layer="schematic"/>
                            </connects>
                        </connector>
                    </connectors>
                </schematicView>
            </views>
        </instance>
        <instance moduleIdRef="WireModuleID" modelIndex="85450102" path=":/resources/parts/core/wire.fzp">
            <title>Wire1623</title>
            <views>
                <breadboardView layer="breadboardWire">
                    <geometry z="3.5005" x="-45.0156" y="72" x1="0" y1="0" x2="0.253656" y2="-314.857" wireFlags="64"/>
                    <wireExtras mils="22.2222" color="#999999" opacity="1" banded="0"/>
                    <connectors>
                        <connector connectorId="connector0" layer="breadboardWire">
                            <geometry x="0" y="0"/>
                            <connects>
                                <connect connectorId="pin10J" modelIndex="5866" layer="breadboardbreadboard"/>
                            </connects>
                        </connector>
                        <connector connectorId="connector1" layer="breadboardWire">
                            <geometry x="0" y="0"/>
                            <connects>
                                <connect connectorId="connector0" modelIndex="85451003" layer="breadboardWire"/>
                            </connects>
                        </connector>
                    </connectors>
                </breadboardView>
                <pcbView layer="copper1trace">
                    <geometry z="9.50009" x="92.5867" y="-265.415" x1="0" y1="0" x2="26.7473" y2="66.8682" wireFlags="64"/>
                    <wireExtras mils="11.1111" color="#f2c600" opacity="1" banded="0"/>
                    <connectors>
                        <connector connectorId="connector0" layer="copper1trace">
                            <geometry x="0" y="0"/>
                            <connects>
                                <connect connectorId="pin10J" modelIndex="5866" layer="breadboardbreadboard"/>
                            </connects>
                        </connector>
                        <connector connectorId="connector1" layer="copper1trace">
                            <geometry x="0" y="0"/>
                            <connects>
                                <connect connectorId="connector0" modelIndex="85451003" layer="copper1trace"/>
                            </connects>
                        </connector>
                    </connectors>
                </pcbView>
                <schematicView layer="schematicTrace">
                    <geometry z="5.50006" x="92.5867" y="-265.415" x1="0" y1="0" x2="26.7473" y2="66.8682" wireFlags="64"/>
                    <wireExtras mils="9.7222" color="#404040" opacity="1" banded="0"/>
                    <connectors>
                        <connector connectorId="connector0" layer="schematicTrace">
                            <geometry x="0" y="0"/>
                            <connects>
                                <connect connectorId="pin10J" modelIndex="5866" layer="breadboardbreadboard"/>
                            </connects>
                        </connector>
                        <connector connectorId="connector1" layer="schematicTrace">
                            <geometry x="0" y="0"/>
                            <connects>
                                <connect connectorId="connector0" modelIndex="85451003" layer="schematicTrace"/>
                            </connects>
                        </connector>
                    </connectors>
                </schematicView>
            </views>
        </instance>
        <instance moduleIdRef="WireModuleID" modelIndex="85450105" path=":/resources/parts/core/wire.fzp">
            <title>Wire1624</title>
            <views>
                <breadboardView layer="breadboardWire">
                    <geometry z="3.50048" x="128.845" y="-243.812" x1="0" y1="0" x2="18.7545" y2="45.8117" wireFlags="64"/>
                    <wireExtras mils="22.2222" color="#999999" opacity="1" banded="0"/>
                    <connectors>
                        <connector connectorId="connector0" layer="breadboardWire">
                            <geometry x="0" y="0"/>
                            <connects>
                                <connect connectorId="connector1" modelIndex="85451003" layer="breadboardWire"/>
                            </connects>
                        </connector>
                        <connector connectorId="connector1" layer="breadboardWire">
                            <geometry x="0" y="0"/>
                            <connects>
                                <connect connectorId="connector53" modelIndex="5775" layer="breadboardbreadboard"/>
                            </connects>
                        </connector>
                    </connectors>
                </breadboardView>
                <pcbView layer="copper1trace">
                    <geometry z="9.50008" x="101.845" y="-243.812" x1="0" y1="0" x2="18.7545" y2="45.8117" wireFlags="64"/>
                    <wireExtras mils="11.1111" color="#f2c600" opacity="1" banded="0"/>
                    <connectors>
                        <connector connectorId="connector0" layer="copper1trace">
                            <geometry x="0" y="0"/>
                            <connects>
                                <connect connectorId="connector1" modelIndex="85451003" layer="copper1trace"/>
                            </connects>
                        </connector>
                        <connector connectorId="connector1" layer="copper1trace">
                            <geometry x="0" y="0"/>
                            <connects>
                                <connect connectorId="connector53" modelIndex="5775" layer="copper0"/>
                            </connects>
                        </connector>
                    </connectors>
                </pcbView>
                <schematicView layer="schematicTrace">
                    <geometry z="5.50009" x="101.845" y="-243.812" x1="0" y1="0" x2="18.7545" y2="45.8117" wireFlags="64"/>
                    <wireExtras mils="9.7222" color="#404040" opacity="1" banded="0"/>
                    <connectors>
                        <connector connectorId="connector0" layer="schematicTrace">
                            <geometry x="0" y="0"/>
                            <connects>
                                <connect connectorId="connector1" modelIndex="85451003" layer="schematicTrace"/>
                            </connects>
                        </connector>
                        <connector connectorId="connector1" layer="schematicTrace">
                            <geometry x="0" y="0"/>
                            <connects>
                                <connect connectorId="connector53" modelIndex="5775" layer="schematic"/>
                            </connects>
                        </connector>
                    </connectors>
                </schematicView>
            </views>
        </instance>
        <instance moduleIdRef="WireModuleID" modelIndex="85450109" path=":/resources/parts/core/wire.fzp">
            <title>Wire1625</title>
            <views>
                <breadboardView layer="breadboardWire">
                    <geometry z="3.5002" x="233.983" y="72" x1="0" y1="0" x2="63.1595" y2="-81.0476" wireFlags="64"/>
                    <wireExtras mils="22.2222" color="#999999" opacity="1" banded="0"/>
                    <connectors>
                        <connector connectorId="connector0" layer="breadboardWire">
                            <geometry x="0" y="0"/>
                            <connects>
                                <connect connectorId="pin41J" modelIndex="5866" layer="breadboardbreadboard"/>
                            </connects>
                        </connector>
                        <connector connectorId="connector1" layer="breadboardWire">
                            <geometry x="0" y="0"/>
                            <connects>
                                <connect connectorId="connector0" modelIndex="85451179" layer="breadboardWire"/>
                            </connects>
                        </connector>
                    </connectors>
                </breadboardView>
                <pcbView layer="copper1trace">
                    <geometry z="9.50007" x="176.944" y="-262.329" x1="0" y1="0" x2="-23.6611" y2="60.6957" wireFlags="64"/>
                    <wireExtras mils="11.1111" color="#f2c600" opacity="1" banded="0"/>
                    <connectors>
                        <connector connectorId="connector0" layer="copper1trace">
                            <geometry x="0" y="0"/>
                            <connects>
                                <connect connectorId="pin41J" modelIndex="5866" layer="breadboardbreadboard"/>
                            </connects>
                        </connector>
                        <connector connectorId="connector1" layer="copper1trace">
                            <geometry x="0" y="0"/>
                            <connects>
                                <connect connectorId="connector0" modelIndex="85451179" layer="copper1trace"/>
                            </connects>
                        </connector>
                    </connectors>
                </pcbView>
                <schematicView layer="schematicTrace">
                    <geometry z="5.50011" x="176.944" y="-262.329" x1="0" y1="0" x2="-23.6611" y2="60.6957" wireFlags="64"/>
                    <wireExtras mils="9.7222" color="#404040" opacity="1" banded="0"/>
                    <connectors>
                        <connector connectorId="connector0" layer="schematicTrace">
                            <geometry x="0" y="0"/>
                            <connects>
                                <connect connectorId="pin41J" modelIndex="5866" layer="breadboardbreadboard"/>
                            </connects>
                        </connector>
                        <connector connectorId="connector1" layer="schematicTrace">
                            <geometry x="0" y="0"/>
                            <connects>
                                <connect connectorId="connector0" modelIndex="85451179" layer="schematicTrace"/>
                            </connects>
                        </connector>
                    </connectors>
                </schematicView>
            </views>
        </instance>
        <instance moduleIdRef="WireModuleID" modelIndex="85450112" path=":/resources/parts/core/wire.fzp">
            <title>Wire1626</title>
            <views>
                <breadboardView layer="breadboardWire">
                    <geometry z="3.50013" x="170.771" y="-261.3" x1="0" y1="0" x2="9.23014" y2="63.3003" wireFlags="64"/>
                    <wireExtras mils="22.2222" color="#999999" opacity="1" banded="0"/>
                    <connectors>
                        <connector connectorId="connector0" layer="breadboardWire">
                            <geometry x="0" y="0"/>
                            <connects>
                                <connect connectorId="connector1" modelIndex="85450957" layer="breadboardWire"/>
                            </connects>
                        </connector>
                        <connector connectorId="connector1" layer="breadboardWire">
                            <geometry x="0" y="0"/>
                            <connects>
                                <connect connectorId="connector68" modelIndex="5775" layer="breadboardbreadboard"/>
                            </connects>
                        </connector>
                    </connectors>
                </breadboardView>
                <pcbView layer="copper1trace">
                    <geometry z="9.50006" x="171.8" y="-248.955" x1="0" y1="0" x2="-18.7986" y2="50.9554" wireFlags="64"/>
                    <wireExtras mils="11.1111" color="#f2c600" opacity="1" banded="0"/>
                    <connectors>
                        <connector connectorId="connector0" layer="copper1trace">
                            <geometry x="0" y="0"/>
                            <connects>
                                <connect connectorId="connector1" modelIndex="85450957" layer="copper1trace"/>
                            </connects>
                        </connector>
                        <connector connectorId="connector1" layer="copper1trace">
                            <geometry x="0" y="0"/>
                            <connects>
                                <connect connectorId="connector68" modelIndex="5775" layer="copper0"/>
                            </connects>
                        </connector>
                    </connectors>
                </pcbView>
                <schematicView layer="schematicTrace">
                    <geometry z="5.50012" x="171.8" y="-248.955" x1="0" y1="0" x2="-18.7986" y2="50.9554" wireFlags="64"/>
                    <wireExtras mils="9.7222" color="#404040" opacity="1" banded="0"/>
                    <connectors>
                        <connector connectorId="connector0" layer="schematicTrace">
                            <geometry x="0" y="0"/>
                            <connects>
                                <connect connectorId="connector1" modelIndex="85450957" layer="schematicTrace"/>
                            </connects>
                        </connector>
                        <connector connectorId="connector1" layer="schematicTrace">
                            <geometry x="0" y="0"/>
                            <connects>
                                <connect connectorId="connector68" modelIndex="5775" layer="schematic"/>
                            </connects>
                        </connector>
                    </connectors>
                </schematicView>
            </views>
        </instance>
        <instance moduleIdRef="WireModuleID" modelIndex="85450116" path=":/resources/parts/core/wire.fzp">
            <title>Wire1627</title>
            <views>
                <breadboardView layer="breadboardWire">
                    <geometry z="3.50053" x="-36.0156" y="72" x1="0" y1="0" x2="-0.174922" y2="-305.81" wireFlags="64"/>
                    <wireExtras mils="22.2222" color="#ef6100" opacity="1" banded="0"/>
                    <connectors>
                        <connector connectorId="connector0" layer="breadboardWire">
                            <geometry x="0" y="0"/>
                            <connects>
                                <connect connectorId="pin11J" modelIndex="5866" layer="breadboardbreadboard"/>
                            </connects>
                        </connector>
                        <connector connectorId="connector1" layer="breadboardWire">
                            <geometry x="0" y="0"/>
                            <connects>
                                <connect connectorId="connector0" modelIndex="85450997" layer="breadboardWire"/>
                            </connects>
                        </connector>
                    </connectors>
                </breadboardView>
                <pcbView layer="copper1trace">
                    <geometry z="9.50005" x="95.673" y="-229.409" x1="0" y1="0" x2="14.4024" y2="29.8335" wireFlags="64"/>
                    <wireExtras mils="11.1111" color="#f2c600" opacity="1" banded="0"/>
                    <connectors>
                        <connector connectorId="connector0" layer="copper1trace">
                            <geometry x="0" y="0"/>
                            <connects>
                                <connect connectorId="pin11J" modelIndex="5866" layer="breadboardbreadboard"/>
                            </connects>
                        </connector>
                        <connector connectorId="connector1" layer="copper1trace">
                            <geometry x="0" y="0"/>
                            <connects>
                                <connect connectorId="connector0" modelIndex="85450997" layer="copper1trace"/>
                            </connects>
                        </connector>
                    </connectors>
                </pcbView>
                <schematicView layer="schematicTrace">
                    <geometry z="5.50013" x="95.673" y="-229.409" x1="0" y1="0" x2="14.4024" y2="29.8335" wireFlags="64"/>
                    <wireExtras mils="9.7222" color="#404040" opacity="1" banded="0"/>
                    <connectors>
                        <connector connectorId="connector0" layer="schematicTrace">
                            <geometry x="0" y="0"/>
                            <connects>
                                <connect connectorId="pin11J" modelIndex="5866" layer="breadboardbreadboard"/>
                            </connects>
                        </connector>
                        <connector connectorId="connector1" layer="schematicTrace">
                            <geometry x="0" y="0"/>
                            <connects>
                                <connect connectorId="connector0" modelIndex="85450997" layer="schematicTrace"/>
                            </connects>
                        </connector>
                    </connectors>
                </schematicView>
            </views>
        </instance>
        <instance moduleIdRef="WireModuleID" modelIndex="85450123" path=":/resources/parts/core/wire.fzp">
            <title>Wire1628</title>
            <views>
                <breadboardView layer="breadboardWire">
                    <geometry z="3.50051" x="116.501" y="-233.524" x1="0" y1="0" x2="22.0994" y2="35.5243" wireFlags="64"/>
                    <wireExtras mils="22.2222" color="#ef6100" opacity="1" banded="0"/>
                    <connectors>
                        <connector connectorId="connector0" layer="breadboardWire">
                            <geometry x="0" y="0"/>
                            <connects>
                                <connect connectorId="connector1" modelIndex="85450997" layer="breadboardWire"/>
                            </connects>
                        </connector>
                        <connector connectorId="connector1" layer="breadboardWire">
                            <geometry x="0" y="0"/>
                            <connects>
                                <connect connectorId="connector54" modelIndex="5775" layer="breadboardbreadboard"/>
                            </connects>
                        </connector>
                    </connectors>
                </breadboardView>
                <pcbView layer="copper1trace">
                    <geometry z="9.5002" x="76.1269" y="-204.72" x1="0" y1="0" x2="35.4731" y2="6.71956" wireFlags="64"/>
                    <wireExtras mils="11.1111" color="#f2c600" opacity="1" banded="0"/>
                    <connectors>
                        <connector connectorId="connector0" layer="copper1trace">
                            <geometry x="0" y="0"/>
                            <connects>
                                <connect connectorId="connector1" modelIndex="85450997" layer="copper1trace"/>
                            </connects>
                        </connector>
                        <connector connectorId="connector1" layer="copper1trace">
                            <geometry x="0" y="0"/>
                            <connects>
                                <connect connectorId="connector54" modelIndex="5775" layer="copper0"/>
                            </connects>
                        </connector>
                    </connectors>
                </pcbView>
                <schematicView layer="schematicTrace">
                    <geometry z="5.50014" x="76.1269" y="-204.72" x1="0" y1="0" x2="35.4731" y2="6.71956" wireFlags="64"/>
                    <wireExtras mils="9.7222" color="#404040" opacity="1" banded="0"/>
                    <connectors>
                        <connector connectorId="connector0" layer="schematicTrace">
                            <geometry x="0" y="0"/>
                            <connects>
                                <connect connectorId="connector1" modelIndex="85450997" layer="schematicTrace"/>
                            </connects>
                        </connector>
                        <connector connectorId="connector1" layer="schematicTrace">
                            <geometry x="0" y="0"/>
                            <connects>
                                <connect connectorId="connector54" modelIndex="5775" layer="schematic"/>
                            </connects>
                        </connector>
                    </connectors>
                </schematicView>
            </views>
        </instance>
        <instance moduleIdRef="WireModuleID" modelIndex="85450127" path=":/resources/parts/core/wire.fzp">
            <title>Wire1629</title>
            <views>
                <breadboardView layer="breadboardWire">
                    <geometry z="3.50055" x="-54.0156" y="72" x1="0" y1="0" x2="0.521009" y2="-288.036" wireFlags="64"/>
                    <wireExtras mils="22.2222" color="#418dd9" opacity="1" banded="0"/>
                    <connectors>
                        <connector connectorId="connector0" layer="breadboardWire">
                            <geometry x="0" y="0"/>
                            <connects>
                                <connect connectorId="pin9J" modelIndex="5866" layer="breadboardbreadboard"/>
                            </connects>
                        </connector>
                        <connector connectorId="connector1" layer="breadboardWire">
                            <geometry x="0" y="0"/>
                            <connects>
                                <connect connectorId="connector0" modelIndex="85450987" layer="breadboardWire"/>
                            </connects>
                        </connector>
                    </connectors>
                </breadboardView>
                <pcbView layer="copper1trace">
                    <geometry z="9.50019" x="62.7532" y="-217.064" x1="0" y1="0" x2="29.8335" y2="17.4886" wireFlags="64"/>
                    <wireExtras mils="11.1111" color="#f2c600" opacity="1" banded="0"/>
                    <connectors>
                        <connector connectorId="connector0" layer="copper1trace">
                            <geometry x="0" y="0"/>
                            <connects>
                                <connect connectorId="pin9J" modelIndex="5866" layer="breadboardbreadboard"/>
                            </connects>
                        </connector>
                        <connector connectorId="connector1" layer="copper1trace">
                            <geometry x="0" y="0"/>
                            <connects>
                                <connect connectorId="connector0" modelIndex="85450987" layer="copper1trace"/>
                            </connects>
                        </connector>
                    </connectors>
                </pcbView>
                <schematicView layer="schematicTrace">
                    <geometry z="5.50015" x="62.7532" y="-217.064" x1="0" y1="0" x2="29.8335" y2="17.4886" wireFlags="64"/>
                    <wireExtras mils="9.7222" color="#404040" opacity="1" banded="0"/>
                    <connectors>
                        <connector connectorId="connector0" layer="schematicTrace">
                            <geometry x="0" y="0"/>
                            <connects>
                                <connect connectorId="pin9J" modelIndex="5866" layer="breadboardbreadboard"/>
                            </connects>
                        </connector>
                        <connector connectorId="connector1" layer="schematicTrace">
                            <geometry x="0" y="0"/>
                            <connects>
                                <connect connectorId="connector0" modelIndex="85450987" layer="schematicTrace"/>
                            </connects>
                        </connector>
                    </connectors>
                </schematicView>
            </views>
        </instance>
        <instance moduleIdRef="WireModuleID" modelIndex="85450130" path=":/resources/parts/core/wire.fzp">
            <title>Wire1630</title>
            <views>
                <breadboardView layer="breadboardWire">
                    <geometry z="3.50054" x="81.2706" y="-216.036" x1="0" y1="0" x2="39.3294" y2="18.0357" wireFlags="64"/>
                    <wireExtras mils="22.2222" color="#418dd9" opacity="1" banded="0"/>
                    <connectors>
                        <connector connectorId="connector0" layer="breadboardWire">
                            <geometry x="0" y="0"/>
                            <connects>
                                <connect connectorId="connector1" modelIndex="85450987" layer="breadboardWire"/>
                            </connects>
                        </connector>
                        <connector connectorId="connector1" layer="breadboardWire">
                            <geometry x="0" y="0"/>
                            <connects>
                                <connect connectorId="connector56" modelIndex="5775" layer="breadboardbreadboard"/>
                            </connects>
                        </connector>
                    </connectors>
                </breadboardView>
                <pcbView layer="copper1trace">
                    <geometry z="9.50018" x="79.2131" y="-208.835" x1="0" y1="0" x2="14.3869" y2="10.8345" wireFlags="64"/>
                    <wireExtras mils="11.1111" color="#f2c600" opacity="1" banded="0"/>
                    <connectors>
                        <connector connectorId="connector0" layer="copper1trace">
                            <geometry x="0" y="0"/>
                            <connects>
                                <connect connectorId="connector1" modelIndex="85450987" layer="copper1trace"/>
                            </connects>
                        </connector>
                        <connector connectorId="connector1" layer="copper1trace">
                            <geometry x="0" y="0"/>
                            <connects>
                                <connect connectorId="connector56" modelIndex="5775" layer="copper0"/>
                            </connects>
                        </connector>
                    </connectors>
                </pcbView>
                <schematicView layer="schematicTrace">
                    <geometry z="5.50016" x="79.2131" y="-208.835" x1="0" y1="0" x2="14.3869" y2="10.8345" wireFlags="64"/>
                    <wireExtras mils="9.7222" color="#404040" opacity="1" banded="0"/>
                    <connectors>
                        <connector connectorId="connector0" layer="schematicTrace">
                            <geometry x="0" y="0"/>
                            <connects>
                                <connect connectorId="connector1" modelIndex="85450987" layer="schematicTrace"/>
                            </connects>
                        </connector>
                        <connector connectorId="connector1" layer="schematicTrace">
                            <geometry x="0" y="0"/>
                            <connects>
                                <connect connectorId="connector56" modelIndex="5775" layer="schematic"/>
                            </connects>
                        </connector>
                    </connectors>
                </schematicView>
            </views>
        </instance>
        <instance moduleIdRef="WireModuleID" modelIndex="85450132" path=":/resources/parts/core/wire.fzp">
            <title>Wire1631</title>
            <views>
                <breadboardView layer="breadboardWire">
                    <geometry z="3.50056" x="242.982" y="72" x1="0" y1="0" x2="-44.9822" y2="-99" wireFlags="64"/>
                    <wireExtras mils="22.2222" color="#25cc35" opacity="1" banded="0"/>
                    <connectors>
                        <connector connectorId="connector0" layer="breadboardWire">
                            <geometry x="0" y="0"/>
                            <connects>
                                <connect connectorId="pin42J" modelIndex="5866" layer="breadboardbreadboard"/>
                            </connects>
                        </connector>
                        <connector connectorId="connector1" layer="breadboardWire">
                            <geometry x="0" y="0"/>
                            <connects>
                                <connect connectorId="connector0" modelIndex="5775" layer="breadboardbreadboard"/>
                            </connects>
                        </connector>
                    </connectors>
                </breadboardView>
                <pcbView layer="copper1trace">
                    <geometry z="9.50017" x="182.087" y="6.17245" x1="0" y1="0" x2="-11.3162" y2="-32.9197" wireFlags="64"/>
                    <wireExtras mils="11.1111" color="#f2c600" opacity="1" banded="0"/>
                    <connectors>
                        <connector connectorId="connector0" layer="copper1trace">
                            <geometry x="0" y="0"/>
                            <connects>
                                <connect connectorId="pin42J" modelIndex="5866" layer="breadboardbreadboard"/>
                            </connects>
                        </connector>
                        <connector connectorId="connector1" layer="copper1trace">
                            <geometry x="0" y="0"/>
                            <connects>
                                <connect connectorId="connector0" modelIndex="5775" layer="copper0"/>
                            </connects>
                        </connector>
                    </connectors>
                </pcbView>
                <schematicView layer="schematicTrace">
                    <geometry z="5.50017" x="182.087" y="6.17245" x1="0" y1="0" x2="-11.3162" y2="-32.9197" wireFlags="64"/>
                    <wireExtras mils="9.7222" color="#404040" opacity="1" banded="0"/>
                    <connectors>
                        <connector connectorId="connector0" layer="schematicTrace">
                            <geometry x="0" y="0"/>
                            <connects>
                                <connect connectorId="pin42J" modelIndex="5866" layer="breadboardbreadboard"/>
                            </connects>
                        </connector>
                        <connector connectorId="connector1" layer="schematicTrace">
                            <geometry x="0" y="0"/>
                            <connects>
                                <connect connectorId="connector0" modelIndex="5775" layer="schematic"/>
                            </connects>
                        </connector>
                    </connectors>
                </schematicView>
            </views>
        </instance>
        <instance moduleIdRef="WireModuleID" modelIndex="85450135" path=":/resources/parts/core/wire.fzp">
            <title>Wire1632</title>
            <views>
                <breadboardView layer="breadboardWire">
                    <geometry z="3.50057" x="251.983" y="72" x1="0" y1="0" x2="-44.9834" y2="-99" wireFlags="64"/>
                    <wireExtras mils="22.2222" color="#25cc35" opacity="1" banded="0"/>
                    <connectors>
                        <connector connectorId="connector0" layer="breadboardWire">
                            <geometry x="0" y="0"/>
                            <connects>
                                <connect connectorId="pin43J" modelIndex="5866" layer="breadboardbreadboard"/>
                            </connects>
                        </connector>
                        <connector connectorId="connector1" layer="breadboardWire">
                            <geometry x="0" y="0"/>
                            <connects>
                                <connect connectorId="connector1" modelIndex="5775" layer="breadboardbreadboard"/>
                            </connects>
                        </connector>
                    </connectors>
                </breadboardView>
                <pcbView layer="copper1trace">
                    <geometry z="9.50016" x="199.576" y="-2.05748" x1="0" y1="0" x2="-20.5748" y2="-27.776" wireFlags="64"/>
                    <wireExtras mils="11.1111" color="#f2c600" opacity="1" banded="0"/>
                    <connectors>
                        <connector connectorId="connector0" layer="copper1trace">
                            <geometry x="0" y="0"/>
                            <connects>
                                <connect connectorId="pin43J" modelIndex="5866" layer="breadboardbreadboard"/>
                            </connects>
                        </connector>
                        <connector connectorId="connector1" layer="copper1trace">
                            <geometry x="0" y="0"/>
                            <connects>
                                <connect connectorId="connector1" modelIndex="5775" layer="copper0"/>
                            </connects>
                        </connector>
                    </connectors>
                </pcbView>
                <schematicView layer="schematicTrace">
                    <geometry z="5.50018" x="199.576" y="-2.05748" x1="0" y1="0" x2="-20.5748" y2="-27.776" wireFlags="64"/>
                    <wireExtras mils="9.7222" color="#404040" opacity="1" banded="0"/>
                    <connectors>
                        <connector connectorId="connector0" layer="schematicTrace">
                            <geometry x="0" y="0"/>
                            <connects>
                                <connect connectorId="pin43J" modelIndex="5866" layer="breadboardbreadboard"/>
                            </connects>
                        </connector>
                        <connector connectorId="connector1" layer="schematicTrace">
                            <geometry x="0" y="0"/>
                            <connects>
                                <connect connectorId="connector1" modelIndex="5775" layer="schematic"/>
                            </connects>
                        </connector>
                    </connectors>
                </schematicView>
            </views>
        </instance>
        <instance moduleIdRef="WireModuleID" modelIndex="85450138" path=":/resources/parts/core/wire.fzp">
            <title>Wire1633</title>
            <views>
                <breadboardView layer="breadboardWire">
                    <geometry z="3.5001" x="-9.01554" y="72" x1="0" y1="0" x2="0.0780941" y2="-72" wireFlags="64"/>
                    <wireExtras mils="22.2222" color="#ef6100" opacity="1" banded="0"/>
                    <connectors>
                        <connector connectorId="connector0" layer="breadboardWire">
                            <geometry x="0" y="0"/>
                            <connects>
                                <connect connectorId="pin14J" modelIndex="5866" layer="breadboardbreadboard"/>
                            </connects>
                        </connector>
                        <connector connectorId="connector1" layer="breadboardWire">
                            <geometry x="0" y="0"/>
                            <connects>
                                <connect connectorId="connector0" modelIndex="85451540" layer="breadboardWire"/>
                            </connects>
                        </connector>
                    </connectors>
                </breadboardView>
                <pcbView layer="copper1trace">
                    <geometry z="9.50015" x="154.311" y="10.2874" x1="0" y1="0" x2="-1.02874" y2="-40.1209" wireFlags="64"/>
                    <wireExtras mils="11.1111" color="#f2c600" opacity="1" banded="0"/>
                    <connectors>
                        <connector connectorId="connector0" layer="copper1trace">
                            <geometry x="0" y="0"/>
                            <connects>
                                <connect connectorId="pin14J" modelIndex="5866" layer="breadboardbreadboard"/>
                            </connects>
                        </connector>
                        <connector connectorId="connector1" layer="copper1trace">
                            <geometry x="0" y="0"/>
                            <connects>
                                <connect connectorId="connector0" modelIndex="85451540" layer="copper1trace"/>
                            </connects>
                        </connector>
                    </connectors>
                </pcbView>
                <schematicView layer="schematicTrace">
                    <geometry z="5.50019" x="154.311" y="10.2874" x1="0" y1="0" x2="-1.02874" y2="-40.1209" wireFlags="64"/>
                    <wireExtras mils="9.7222" color="#404040" opacity="1" banded="0"/>
                    <connectors>
                        <connector connectorId="connector0" layer="schematicTrace">
                            <geometry x="0" y="0"/>
                            <connects>
                                <connect connectorId="pin14J" modelIndex="5866" layer="breadboardbreadboard"/>
                            </connects>
                        </connector>
                        <connector connectorId="connector1" layer="schematicTrace">
                            <geometry x="0" y="0"/>
                            <connects>
                                <connect connectorId="connector0" modelIndex="85451540" layer="schematicTrace"/>
                            </connects>
                        </connector>
                    </connectors>
                </schematicView>
            </views>
        </instance>
        <instance moduleIdRef="7d0bc366bcac9395c747f3a92e2ff843leg" modelIndex="85450147" path="/Applications/Fritzing.app/Contents/MacOS/fritzing-parts/core/stepper_motor_bipolar.fzp">
            <title>M1</title>
            <views>
                <breadboardView layer="breadboard">
                    <geometry z="2.50009" x="-330.223" y="233.673">
                        <transform m11="0" m12="-1" m13="0" m21="1" m22="0" m23="0" m31="-47.9363" m32="197.818" m33="1"/>
                    </geometry>
                    <connectors>
                        <connector connectorId="connector0" layer="breadboard">
                            <geometry x="62.4915" y="242.183"/>
                            <leg>
                                <point x="0" y="0"/>
                                <bezier/>
                                <point x="-0.318196" y="109.229"/>
                                <bezier/>
                                <point x="198" y="99.9609"/>
                                <bezier/>
                            </leg>
                            <connects>
                                <connect connectorId="pin11A" modelIndex="5866" layer="breadboardbreadboard"/>
                            </connects>
                        </connector>
                        <connector connectorId="connector1" layer="breadboard">
                            <geometry x="71.2793" y="242.183"/>
                            <leg>
                                <point x="0" y="0"/>
                                <bezier/>
                                <point x="1.18136" y="84.5394"/>
                                <bezier/>
                                <point x="189.212" y="90.9609"/>
                                <bezier/>
                            </leg>
                            <connects>
                                <connect connectorId="pin10A" modelIndex="5866" layer="breadboardbreadboard"/>
                            </connects>
                        </connector>
                        <connector connectorId="connector2" layer="breadboard">
                            <geometry x="80.0672" y="242.183"/>
                            <leg>
                                <point x="0" y="0"/>
                                <bezier/>
                                <point x="-0.405317" y="64.9933"/>
                                <bezier/>
                                <point x="180.424" y="81.9609"/>
                                <bezier/>
                            </leg>
                            <connects>
                                <connect connectorId="pin9A" modelIndex="5866" layer="breadboardbreadboard"/>
                            </connects>
                        </connector>
                        <connector connectorId="connector3" layer="breadboard">
                            <geometry x="88.8551" y="242.183"/>
                            <leg>
                                <point x="0" y="0"/>
                                <bezier/>
                                <point x="0.0654928" y="47.5047"/>
                                <bezier/>
                                <point x="171.636" y="72.9609"/>
                                <bezier/>
                            </leg>
                            <connects>
                                <connect connectorId="pin8A" modelIndex="5866" layer="breadboardbreadboard"/>
                            </connects>
                        </connector>
                    </connectors>
                </breadboardView>
                <pcbView layer="copper0">
                    <geometry z="5.50003" x="299.7" y="56.7"/>
                    <titleGeometry visible="true" x="312.3" y="49.7" z="13.0005" xOffset="12.6" yOffset="-7" textColor="#000000" fontSize="5">
                        <displayKey key=""/>
                    </titleGeometry>
                    <connectors>
                        <connector connectorId="connector0" layer="copper0">
                            <geometry x="0" y="0"/>
                            <connects>
                                <connect connectorId="pin11A" modelIndex="5866" layer="breadboardbreadboard"/>
                            </connects>
                        </connector>
                        <connector connectorId="connector1" layer="copper0">
                            <geometry x="0" y="0"/>
                            <connects>
                                <connect connectorId="pin10A" modelIndex="5866" layer="breadboardbreadboard"/>
                            </connects>
                        </connector>
                        <connector connectorId="connector2" layer="copper0">
                            <geometry x="0" y="0"/>
                            <connects>
                                <connect connectorId="pin9A" modelIndex="5866" layer="breadboardbreadboard"/>
                            </connects>
                        </connector>
                        <connector connectorId="connector3" layer="copper0">
                            <geometry x="0" y="0"/>
                            <connects>
                                <connect connectorId="pin8A" modelIndex="5866" layer="breadboardbreadboard"/>
                            </connects>
                        </connector>
                    </connectors>
                </pcbView>
                <schematicView layer="schematic">
                    <geometry z="2.50004" x="179.316" y="-54.5788"/>
                    <titleGeometry visible="true" x="243.25" y="-61.5788" z="7.00049" xOffset="63.9338" yOffset="-7" textColor="#000000" fontSize="5">
                        <displayKey key=""/>
                        <displayKey key="part number"/>
                    </titleGeometry>
                    <connectors>
                        <connector connectorId="connector0" layer="schematic">
                            <geometry x="0" y="0"/>
                            <connects>
                                <connect connectorId="pin11A" modelIndex="5866" layer="breadboardbreadboard"/>
                            </connects>
                        </connector>
                        <connector connectorId="connector1" layer="schematic">
                            <geometry x="0" y="0"/>
                            <connects>
                                <connect connectorId="pin10A" modelIndex="5866" layer="breadboardbreadboard"/>
                            </connects>
                        </connector>
                        <connector connectorId="connector2" layer="schematic">
                            <geometry x="0" y="0"/>
                            <connects>
                                <connect connectorId="pin9A" modelIndex="5866" layer="breadboardbreadboard"/>
                            </connects>
                        </connector>
                        <connector connectorId="connector3" layer="schematic">
                            <geometry x="0" y="0"/>
                            <connects>
                                <connect connectorId="pin8A" modelIndex="5866" layer="breadboardbreadboard"/>
                            </connects>
                        </connector>
                    </connectors>
                </schematicView>
            </views>
        </instance>
        <instance moduleIdRef="NoteModuleID" modelIndex="85450150" path=":/resources/parts/core/note.fzp">
            <title>Note2</title>
            <text>&lt;!DOCTYPE HTML PUBLIC &quot;-//W3C//DTD HTML 4.0//EN&quot; &quot;http://www.w3.org/TR/REC-html40/strict.dtd&quot;&gt;
&lt;html&gt;&lt;head&gt;&lt;meta name=&quot;qrichtext&quot; content=&quot;1&quot; /&gt;&lt;style type=&quot;text/css&quot;&gt;
p, li { white-space: pre-wrap; }
&lt;/style&gt;&lt;/head&gt;&lt;body style=&quot; font-family:'Droid Sans'; font-size:9pt; font-weight:400; font-style:normal;&quot;&gt;
&lt;p style=&quot; margin-top:0px; margin-bottom:0px; margin-left:0px; margin-right:0px; -qt-block-indent:0; text-indent:0px;&quot;&gt;Peristaltic Pump Stepper motor, 200 steps. 5-12 VDC. Note some wires may need to be swapped to obtain correct direction of rotation.&lt;/p&gt;&lt;/body&gt;&lt;/html&gt;</text>
            <views>
                <breadboardView layer="breadboardNote">
                    <geometry z="6.50008" x="-297.82" y="177.114" width="104.979" height="99"/>
                </breadboardView>
            </views>
        </instance>
        <instance moduleIdRef="adafruit_b1b54e5f6895d87deb7c46483fddee77_7" modelIndex="85450920" path="/Users/cdbuiuc/Documents/Fritzing/parts/contrib/adafruit_b1b54e5f6895d87deb7c46483fddee77_7.fzp">
            <property name="part number" value="Adafruit #3297"/>
            <title>Part2</title>
            <views>
                <breadboardView layer="breadboard">
                    <geometry z="2.50012" x="-72" y="76.5">
                        <transform m11="0" m12="1" m13="0" m21="-1" m22="0" m23="0" m31="76.5" m32="13.5" m33="1"/>
                    </geometry>
                    <connectors>
                        <connector connectorId="connector20" layer="breadboard">
                            <geometry x="0" y="0"/>
                            <connects>
                                <connect connectorId="pin12G" modelIndex="5866" layer="breadboardbreadboard"/>
                            </connects>
                        </connector>
                        <connector connectorId="connector21" layer="breadboard">
                            <geometry x="0" y="0"/>
                            <connects>
                                <connect connectorId="pin11G" modelIndex="5866" layer="breadboardbreadboard"/>
                            </connects>
                        </connector>
                        <connector connectorId="connector22" layer="breadboard">
                            <geometry x="0" y="0"/>
                            <connects>
                                <connect connectorId="pin10G" modelIndex="5866" layer="breadboardbreadboard"/>
                            </connects>
                        </connector>
                        <connector connectorId="connector23" layer="breadboard">
                            <geometry x="0" y="0"/>
                            <connects>
                                <connect connectorId="pin9G" modelIndex="5866" layer="breadboardbreadboard"/>
                            </connects>
                        </connector>
                        <connector connectorId="connector24" layer="breadboard">
                            <geometry x="0" y="0"/>
                            <connects>
                                <connect connectorId="pin8G" modelIndex="5866" layer="breadboardbreadboard"/>
                            </connects>
                        </connector>
                        <connector connectorId="connector12" layer="breadboard">
                            <geometry x="0" y="0"/>
                            <connects>
                                <connect connectorId="pin9D" modelIndex="5866" layer="breadboardbreadboard"/>
                            </connects>
                        </connector>
                        <connector connectorId="connector25" layer="breadboard">
                            <geometry x="0" y="0"/>
                            <connects>
                                <connect connectorId="pin7G" modelIndex="5866" layer="breadboardbreadboard"/>
                            </connects>
                        </connector>
                        <connector connectorId="connector13" layer="breadboard">
                            <geometry x="0" y="0"/>
                            <connects>
                                <connect connectorId="pin8D" modelIndex="5866" layer="breadboardbreadboard"/>
                            </connects>
                        </connector>
                        <connector connectorId="connector14" layer="breadboard">
                            <geometry x="0" y="0"/>
                            <connects>
                                <connect connectorId="pin11D" modelIndex="5866" layer="breadboardbreadboard"/>
                            </connects>
                        </connector>
                        <connector connectorId="connector15" layer="breadboard">
                            <geometry x="0" y="0"/>
                            <connects>
                                <connect connectorId="pin10D" modelIndex="5866" layer="breadboardbreadboard"/>
                            </connects>
                        </connector>
                        <connector connectorId="connector16" layer="breadboard">
                            <geometry x="0" y="0"/>
                            <connects>
                                <connect connectorId="pin12D" modelIndex="5866" layer="breadboardbreadboard"/>
                            </connects>
                        </connector>
                        <connector connectorId="connector17" layer="breadboard">
                            <geometry x="0" y="0"/>
                            <connects>
                                <connect connectorId="pin13D" modelIndex="5866" layer="breadboardbreadboard"/>
                            </connects>
                        </connector>
                        <connector connectorId="connector18" layer="breadboard">
                            <geometry x="0" y="0"/>
                            <connects>
                                <connect connectorId="pin14G" modelIndex="5866" layer="breadboardbreadboard"/>
                            </connects>
                        </connector>
                        <connector connectorId="connector19" layer="breadboard">
                            <geometry x="0" y="0"/>
                            <connects>
                                <connect connectorId="pin13G" modelIndex="5866" layer="breadboardbreadboard"/>
                            </connects>
                        </connector>
                    </connectors>
                </breadboardView>
                <pcbView layer="copper0">
                    <geometry z="5.50004" x="396" y="301.5"/>
                    <titleGeometry visible="true" x="459" y="294.5" z="13.0005" xOffset="63" yOffset="-7" textColor="#000000" fontSize="5">
                        <displayKey key=""/>
                    </titleGeometry>
                    <connectors>
                        <connector connectorId="connector20" layer="copper0">
                            <geometry x="0" y="0"/>
                            <connects>
                                <connect connectorId="pin12G" modelIndex="5866" layer="breadboardbreadboard"/>
                            </connects>
                        </connector>
                        <connector connectorId="connector21" layer="copper0">
                            <geometry x="0" y="0"/>
                            <connects>
                                <connect connectorId="pin11G" modelIndex="5866" layer="breadboardbreadboard"/>
                            </connects>
                        </connector>
                        <connector connectorId="connector22" layer="copper0">
                            <geometry x="0" y="0"/>
                            <connects>
                                <connect connectorId="pin10G" modelIndex="5866" layer="breadboardbreadboard"/>
                            </connects>
                        </connector>
                        <connector connectorId="connector23" layer="copper0">
                            <geometry x="0" y="0"/>
                            <connects>
                                <connect connectorId="pin9G" modelIndex="5866" layer="breadboardbreadboard"/>
                            </connects>
                        </connector>
                        <connector connectorId="connector24" layer="copper0">
                            <geometry x="0" y="0"/>
                            <connects>
                                <connect connectorId="pin8G" modelIndex="5866" layer="breadboardbreadboard"/>
                            </connects>
                        </connector>
                        <connector connectorId="connector12" layer="copper0">
                            <geometry x="0" y="0"/>
                            <connects>
                                <connect connectorId="pin9D" modelIndex="5866" layer="breadboardbreadboard"/>
                            </connects>
                        </connector>
                        <connector connectorId="connector25" layer="copper0">
                            <geometry x="0" y="0"/>
                            <connects>
                                <connect connectorId="pin7G" modelIndex="5866" layer="breadboardbreadboard"/>
                            </connects>
                        </connector>
                        <connector connectorId="connector13" layer="copper0">
                            <geometry x="0" y="0"/>
                            <connects>
                                <connect connectorId="pin8D" modelIndex="5866" layer="breadboardbreadboard"/>
                            </connects>
                        </connector>
                        <connector connectorId="connector14" layer="copper0">
                            <geometry x="0" y="0"/>
                            <connects>
                                <connect connectorId="pin11D" modelIndex="5866" layer="breadboardbreadboard"/>
                            </connects>
                        </connector>
                        <connector connectorId="connector15" layer="copper0">
                            <geometry x="0" y="0"/>
                            <connects>
                                <connect connectorId="pin10D" modelIndex="5866" layer="breadboardbreadboard"/>
                            </connects>
                        </connector>
                        <connector connectorId="connector16" layer="copper0">
                            <geometry x="0" y="0"/>
                            <connects>
                                <connect connectorId="pin12D" modelIndex="5866" layer="breadboardbreadboard"/>
                            </connects>
                        </connector>
                        <connector connectorId="connector17" layer="copper0">
                            <geometry x="0" y="0"/>
                            <connects>
                                <connect connectorId="pin13D" modelIndex="5866" layer="breadboardbreadboard"/>
                            </connects>
                        </connector>
                        <connector connectorId="connector18" layer="copper0">
                            <geometry x="0" y="0"/>
                            <connects>
                                <connect connectorId="pin14G" modelIndex="5866" layer="breadboardbreadboard"/>
                            </connects>
                        </connector>
                        <connector connectorId="connector19" layer="copper0">
                            <geometry x="0" y="0"/>
                            <connects>
                                <connect connectorId="pin13G" modelIndex="5866" layer="breadboardbreadboard"/>
                            </connects>
                        </connector>
                    </connectors>
                </pcbView>
                <schematicView layer="schematic">
                    <geometry z="2.50007" x="184.5" y="22.5">
                        <transform m11="0" m12="1" m13="0" m21="-1" m22="0" m23="0" m31="130.5" m32="13.5" m33="1"/>
                    </geometry>
                    <titleGeometry visible="true" x="301.5" y="8.5" z="7.0005" xOffset="117" yOffset="-14" textColor="#000000" fontSize="5">
                        <displayKey key=""/>
                        <displayKey key="part number"/>
                    </titleGeometry>
                    <connectors>
                        <connector connectorId="connector20" layer="schematic">
                            <geometry x="0" y="0"/>
                            <connects>
                                <connect connectorId="pin12G" modelIndex="5866" layer="breadboardbreadboard"/>
                            </connects>
                        </connector>
                        <connector connectorId="connector21" layer="schematic">
                            <geometry x="0" y="0"/>
                            <connects>
                                <connect connectorId="pin11G" modelIndex="5866" layer="breadboardbreadboard"/>
                            </connects>
                        </connector>
                        <connector connectorId="connector22" layer="schematic">
                            <geometry x="0" y="0"/>
                            <connects>
                                <connect connectorId="pin10G" modelIndex="5866" layer="breadboardbreadboard"/>
                            </connects>
                        </connector>
                        <connector connectorId="connector23" layer="schematic">
                            <geometry x="0" y="0"/>
                            <connects>
                                <connect connectorId="pin9G" modelIndex="5866" layer="breadboardbreadboard"/>
                            </connects>
                        </connector>
                        <connector connectorId="connector24" layer="schematic">
                            <geometry x="0" y="0"/>
                            <connects>
                                <connect connectorId="pin8G" modelIndex="5866" layer="breadboardbreadboard"/>
                            </connects>
                        </connector>
                        <connector connectorId="connector12" layer="schematic">
                            <geometry x="0" y="0"/>
                            <connects>
                                <connect connectorId="pin9D" modelIndex="5866" layer="breadboardbreadboard"/>
                            </connects>
                        </connector>
                        <connector connectorId="connector25" layer="schematic">
                            <geometry x="0" y="0"/>
                            <connects>
                                <connect connectorId="pin7G" modelIndex="5866" layer="breadboardbreadboard"/>
                            </connects>
                        </connector>
                        <connector connectorId="connector13" layer="schematic">
                            <geometry x="0" y="0"/>
                            <connects>
                                <connect connectorId="pin8D" modelIndex="5866" layer="breadboardbreadboard"/>
                            </connects>
                        </connector>
                        <connector connectorId="connector14" layer="schematic">
                            <geometry x="0" y="0"/>
                            <connects>
                                <connect connectorId="pin11D" modelIndex="5866" layer="breadboardbreadboard"/>
                            </connects>
                        </connector>
                        <connector connectorId="connector15" layer="schematic">
                            <geometry x="0" y="0"/>
                            <connects>
                                <connect connectorId="pin10D" modelIndex="5866" layer="breadboardbreadboard"/>
                            </connects>
                        </connector>
                        <connector connectorId="connector16" layer="schematic">
                            <geometry x="0" y="0"/>
                            <connects>
                                <connect connectorId="pin12D" modelIndex="5866" layer="breadboardbreadboard"/>
                            </connects>
                        </connector>
                        <connector connectorId="connector17" layer="schematic">
                            <geometry x="0" y="0"/>
                            <connects>
                                <connect connectorId="pin13D" modelIndex="5866" layer="breadboardbreadboard"/>
                            </connects>
                        </connector>
                        <connector connectorId="connector18" layer="schematic">
                            <geometry x="0" y="0"/>
                            <connects>
                                <connect connectorId="pin14G" modelIndex="5866" layer="breadboardbreadboard"/>
                            </connects>
                        </connector>
                        <connector connectorId="connector19" layer="schematic">
                            <geometry x="0" y="0"/>
                            <connects>
                                <connect connectorId="pin13G" modelIndex="5866" layer="breadboardbreadboard"/>
                            </connects>
                        </connector>
                    </connectors>
                </schematicView>
            </views>
        </instance>
        <instance moduleIdRef="NoteModuleID" modelIndex="85450951" path=":/resources/parts/core/note.fzp">
            <title>Note2</title>
            <text>&lt;!DOCTYPE HTML PUBLIC &quot;-//W3C//DTD HTML 4.0//EN&quot; &quot;http://www.w3.org/TR/REC-html40/strict.dtd&quot;&gt;
&lt;html&gt;&lt;head&gt;&lt;meta name=&quot;qrichtext&quot; content=&quot;1&quot; /&gt;&lt;style type=&quot;text/css&quot;&gt;
p, li { white-space: pre-wrap; }
&lt;/style&gt;&lt;/head&gt;&lt;body style=&quot; font-family:'Droid Sans'; font-size:9pt; font-weight:400; font-style:normal;&quot;&gt;
&lt;p style=&quot; margin-top:0px; margin-bottom:0px; margin-left:0px; margin-right:0px; -qt-block-indent:0; text-indent:0px;&quot;&gt;Adafruit DRV8833&lt;/p&gt;
&lt;p style=&quot; margin-top:0px; margin-bottom:0px; margin-left:0px; margin-right:0px; -qt-block-indent:0; text-indent:0px;&quot;&gt;Stepper Motor Driver.  Input voltage to motors is 9 VDC from Uno's VIN pin&lt;/p&gt;&lt;/body&gt;&lt;/html&gt;</text>
            <views>
                <breadboardView layer="breadboardNote">
                    <geometry z="6.50016" x="-242.338" y="86.334" width="93.7543" height="88"/>
                </breadboardView>
            </views>
        </instance>
        <instance moduleIdRef="WireModuleID" modelIndex="85450957" path=":/resources/parts/core/wire.fzp">
            <title>Wire1648</title>
            <views>
                <breadboardView layer="breadboardWire">
                    <geometry z="3.50015" x="297.143" y="-260.952" x1="0" y1="0" x2="-126.372" y2="-0.347959" wireFlags="64"/>
                    <wireExtras mils="22.2222" color="#999999" opacity="1" banded="0"/>
                    <connectors>
                        <connector connectorId="connector0" layer="breadboardWire">
                            <geometry x="0" y="0"/>
                            <connects>
                                <connect connectorId="connector1" modelIndex="85451179" layer="breadboardWire"/>
                            </connects>
                        </connector>
                        <connector connectorId="connector1" layer="breadboardWire">
                            <geometry x="0" y="0"/>
                            <connects>
                                <connect connectorId="connector0" modelIndex="85450112" layer="breadboardWire"/>
                            </connects>
                        </connector>
                    </connectors>
                </breadboardView>
                <pcbView layer="copper1trace">
                    <geometry z="9.50014" x="331.255" y="-261.3" x1="0" y1="0" x2="-160.484" y2="0" wireFlags="64"/>
                    <wireExtras mils="11.1111" color="#f2c600" opacity="1" banded="0"/>
                    <connectors>
                        <connector connectorId="connector0" layer="copper1trace">
                            <geometry x="0" y="0"/>
                            <connects>
                                <connect connectorId="connector1" modelIndex="85451179" layer="copper1trace"/>
                            </connects>
                        </connector>
                        <connector connectorId="connector1" layer="copper1trace">
                            <geometry x="0" y="0"/>
                            <connects>
                                <connect connectorId="connector0" modelIndex="85450112" layer="copper1trace"/>
                            </connects>
                        </connector>
                    </connectors>
                </pcbView>
                <schematicView layer="schematicTrace">
                    <geometry z="5.5002" x="331.255" y="-261.3" x1="0" y1="0" x2="-160.484" y2="0" wireFlags="64"/>
                    <wireExtras mils="9.7222" color="#404040" opacity="1" banded="0"/>
                    <connectors>
                        <connector connectorId="connector0" layer="schematicTrace">
                            <geometry x="0" y="0"/>
                            <connects>
                                <connect connectorId="connector1" modelIndex="85451179" layer="schematicTrace"/>
                            </connects>
                        </connector>
                        <connector connectorId="connector1" layer="schematicTrace">
                            <geometry x="0" y="0"/>
                            <connects>
                                <connect connectorId="connector0" modelIndex="85450112" layer="schematicTrace"/>
                            </connects>
                        </connector>
                    </connectors>
                </schematicView>
            </views>
        </instance>
        <instance moduleIdRef="WireModuleID" modelIndex="85450965" path=":/resources/parts/core/wire.fzp">
            <title>Wire1650</title>
            <views>
                <breadboardView layer="breadboardWire">
                    <geometry z="3.50031" x="-17.9987" y="36" x1="0" y1="0" x2="-0.016875" y2="36" wireFlags="64"/>
                    <wireExtras mils="22.2222" color="#404040" opacity="1" banded="0"/>
                    <connectors>
                        <connector connectorId="connector0" layer="breadboardWire">
                            <geometry x="0" y="0"/>
                            <connects>
                                <connect connectorId="pin13Z" modelIndex="5866" layer="breadboardbreadboard"/>
                            </connects>
                        </connector>
                        <connector connectorId="connector1" layer="breadboardWire">
                            <geometry x="0" y="0"/>
                            <connects>
                                <connect connectorId="pin13J" modelIndex="5866" layer="breadboardbreadboard"/>
                            </connects>
                        </connector>
                    </connectors>
                </breadboardView>
                <pcbView layer="copper1trace">
                    <geometry z="9.50055" x="277.778" y="35.5556" x1="0" y1="0" x2="-1.11111" y2="33.3333" wireFlags="64"/>
                    <wireExtras mils="11.1111" color="#f2c600" opacity="1" banded="0"/>
                    <connectors>
                        <connector connectorId="connector0" layer="copper1trace">
                            <geometry x="0" y="0"/>
                            <connects>
                                <connect connectorId="pin13Z" modelIndex="5866" layer="breadboardbreadboard"/>
                            </connects>
                        </connector>
                        <connector connectorId="connector1" layer="copper1trace">
                            <geometry x="0" y="0"/>
                            <connects>
                                <connect connectorId="pin13J" modelIndex="5866" layer="breadboardbreadboard"/>
                            </connects>
                        </connector>
                    </connectors>
                </pcbView>
                <schematicView layer="schematicTrace">
                    <geometry z="5.50055" x="277.778" y="35.5556" x1="0" y1="0" x2="-1.11111" y2="33.3333" wireFlags="64"/>
                    <wireExtras mils="9.7222" color="#404040" opacity="1" banded="0"/>
                    <connectors>
                        <connector connectorId="connector0" layer="schematicTrace">
                            <geometry x="0" y="0"/>
                            <connects>
                                <connect connectorId="pin13Z" modelIndex="5866" layer="breadboardbreadboard"/>
                            </connects>
                        </connector>
                        <connector connectorId="connector1" layer="schematicTrace">
                            <geometry x="0" y="0"/>
                            <connects>
                                <connect connectorId="pin13J" modelIndex="5866" layer="breadboardbreadboard"/>
                            </connects>
                        </connector>
                    </connectors>
                </schematicView>
            </views>
        </instance>
        <instance moduleIdRef="WireModuleID" modelIndex="85450987" path=":/resources/parts/core/wire.fzp">
            <title>Wire1660</title>
            <views>
                <breadboardView layer="breadboardWire">
                    <geometry z="3.50058" x="-53.4946" y="-216.036" x1="0" y1="0" x2="134.765" y2="0" wireFlags="64"/>
                    <wireExtras mils="22.2222" color="#418dd9" opacity="1" banded="0"/>
                    <connectors>
                        <connector connectorId="connector0" layer="breadboardWire">
                            <geometry x="0" y="0"/>
                            <connects>
                                <connect connectorId="connector1" modelIndex="85450127" layer="breadboardWire"/>
                            </connects>
                        </connector>
                        <connector connectorId="connector1" layer="breadboardWire">
                            <geometry x="0" y="0"/>
                            <connects>
                                <connect connectorId="connector0" modelIndex="85450130" layer="breadboardWire"/>
                            </connects>
                        </connector>
                    </connectors>
                </breadboardView>
                <pcbView layer="copper1trace">
                    <geometry z="9.50029" x="-39.0922" y="-217.064" x1="0" y1="0" x2="120.363" y2="1.02874" wireFlags="64"/>
                    <wireExtras mils="11.1111" color="#f2c600" opacity="1" banded="0"/>
                    <connectors>
                        <connector connectorId="connector0" layer="copper1trace">
                            <geometry x="0" y="0"/>
                            <connects>
                                <connect connectorId="connector1" modelIndex="85450127" layer="copper1trace"/>
                            </connects>
                        </connector>
                        <connector connectorId="connector1" layer="copper1trace">
                            <geometry x="0" y="0"/>
                            <connects>
                                <connect connectorId="connector0" modelIndex="85450130" layer="copper1trace"/>
                            </connects>
                        </connector>
                    </connectors>
                </pcbView>
                <schematicView layer="schematicTrace">
                    <geometry z="5.50021" x="-39.0922" y="-217.064" x1="0" y1="0" x2="120.363" y2="1.02874" wireFlags="64"/>
                    <wireExtras mils="9.7222" color="#404040" opacity="1" banded="0"/>
                    <connectors>
                        <connector connectorId="connector0" layer="schematicTrace">
                            <geometry x="0" y="0"/>
                            <connects>
                                <connect connectorId="connector1" modelIndex="85450127" layer="schematicTrace"/>
                            </connects>
                        </connector>
                        <connector connectorId="connector1" layer="schematicTrace">
                            <geometry x="0" y="0"/>
                            <connects>
                                <connect connectorId="connector0" modelIndex="85450130" layer="schematicTrace"/>
                            </connects>
                        </connector>
                    </connectors>
                </schematicView>
            </views>
        </instance>
        <instance moduleIdRef="WireModuleID" modelIndex="85450997" path=":/resources/parts/core/wire.fzp">
            <title>Wire1665</title>
            <views>
                <breadboardView layer="breadboardWire">
                    <geometry z="3.50052" x="-36.1905" y="-233.81" x1="0" y1="0" x2="152.691" y2="0.285205" wireFlags="64"/>
                    <wireExtras mils="22.2222" color="#ef6100" opacity="1" banded="0"/>
                    <connectors>
                        <connector connectorId="connector0" layer="breadboardWire">
                            <geometry x="0" y="0"/>
                            <connects>
                                <connect connectorId="connector1" modelIndex="85450116" layer="breadboardWire"/>
                            </connects>
                        </connector>
                        <connector connectorId="connector1" layer="breadboardWire">
                            <geometry x="0" y="0"/>
                            <connects>
                                <connect connectorId="connector0" modelIndex="85450123" layer="breadboardWire"/>
                            </connects>
                        </connector>
                    </connectors>
                </breadboardView>
                <pcbView layer="copper1trace">
                    <geometry z="9.50028" x="-38.0634" y="-227.352" x1="0" y1="0" x2="154.564" y2="-6.17245" wireFlags="64"/>
                    <wireExtras mils="11.1111" color="#f2c600" opacity="1" banded="0"/>
                    <connectors>
                        <connector connectorId="connector0" layer="copper1trace">
                            <geometry x="0" y="0"/>
                            <connects>
                                <connect connectorId="connector1" modelIndex="85450116" layer="copper1trace"/>
                            </connects>
                        </connector>
                        <connector connectorId="connector1" layer="copper1trace">
                            <geometry x="0" y="0"/>
                            <connects>
                                <connect connectorId="connector0" modelIndex="85450123" layer="copper1trace"/>
                            </connects>
                        </connector>
                    </connectors>
                </pcbView>
                <schematicView layer="schematicTrace">
                    <geometry z="5.50022" x="-38.0634" y="-227.352" x1="0" y1="0" x2="154.564" y2="-6.17245" wireFlags="64"/>
                    <wireExtras mils="9.7222" color="#404040" opacity="1" banded="0"/>
                    <connectors>
                        <connector connectorId="connector0" layer="schematicTrace">
                            <geometry x="0" y="0"/>
                            <connects>
                                <connect connectorId="connector1" modelIndex="85450116" layer="schematicTrace"/>
                            </connects>
                        </connector>
                        <connector connectorId="connector1" layer="schematicTrace">
                            <geometry x="0" y="0"/>
                            <connects>
                                <connect connectorId="connector0" modelIndex="85450123" layer="schematicTrace"/>
                            </connects>
                        </connector>
                    </connectors>
                </schematicView>
            </views>
        </instance>
        <instance moduleIdRef="WireModuleID" modelIndex="85451003" path=":/resources/parts/core/wire.fzp">
            <title>Wire1668</title>
            <views>
                <breadboardView layer="breadboardWire">
                    <geometry z="3.50049" x="-44.7619" y="-242.857" x1="0" y1="0" x2="173.607" y2="-0.954591" wireFlags="64"/>
                    <wireExtras mils="22.2222" color="#999999" opacity="1" banded="0"/>
                    <connectors>
                        <connector connectorId="connector0" layer="breadboardWire">
                            <geometry x="0" y="0"/>
                            <connects>
                                <connect connectorId="connector1" modelIndex="85450102" layer="breadboardWire"/>
                            </connects>
                        </connector>
                        <connector connectorId="connector1" layer="breadboardWire">
                            <geometry x="0" y="0"/>
                            <connects>
                                <connect connectorId="connector0" modelIndex="85450105" layer="breadboardWire"/>
                            </connects>
                        </connector>
                    </connectors>
                </breadboardView>
                <pcbView layer="copper1trace">
                    <geometry z="9.50027" x="-33.9485" y="-244.84" x1="0" y1="0" x2="162.794" y2="1.02874" wireFlags="64"/>
                    <wireExtras mils="11.1111" color="#f2c600" opacity="1" banded="0"/>
                    <connectors>
                        <connector connectorId="connector0" layer="copper1trace">
                            <geometry x="0" y="0"/>
                            <connects>
                                <connect connectorId="connector1" modelIndex="85450102" layer="copper1trace"/>
                            </connects>
                        </connector>
                        <connector connectorId="connector1" layer="copper1trace">
                            <geometry x="0" y="0"/>
                            <connects>
                                <connect connectorId="connector0" modelIndex="85450105" layer="copper1trace"/>
                            </connects>
                        </connector>
                    </connectors>
                </pcbView>
                <schematicView layer="schematicTrace">
                    <geometry z="5.50023" x="-33.9485" y="-244.84" x1="0" y1="0" x2="162.794" y2="1.02874" wireFlags="64"/>
                    <wireExtras mils="9.7222" color="#404040" opacity="1" banded="0"/>
                    <connectors>
                        <connector connectorId="connector0" layer="schematicTrace">
                            <geometry x="0" y="0"/>
                            <connects>
                                <connect connectorId="connector1" modelIndex="85450102" layer="schematicTrace"/>
                            </connects>
                        </connector>
                        <connector connectorId="connector1" layer="schematicTrace">
                            <geometry x="0" y="0"/>
                            <connects>
                                <connect connectorId="connector0" modelIndex="85450105" layer="schematicTrace"/>
                            </connects>
                        </connector>
                    </connectors>
                </schematicView>
            </views>
        </instance>
        <instance moduleIdRef="WireModuleID" modelIndex="85451025" path=":/resources/parts/core/wire.fzp">
            <title>Wire1679</title>
            <views>
                <breadboardView layer="breadboardWire">
                    <geometry z="3.50045" x="-62.7532" y="-278.789" x1="0" y1="0" x2="188.512" y2="0" wireFlags="64"/>
                    <wireExtras mils="22.2222" color="#418dd9" opacity="1" banded="0"/>
                    <connectors>
                        <connector connectorId="connector0" layer="breadboardWire">
                            <geometry x="0" y="0"/>
                            <connects>
                                <connect connectorId="connector1" modelIndex="85450097" layer="breadboardWire"/>
                            </connects>
                        </connector>
                        <connector connectorId="connector1" layer="breadboardWire">
                            <geometry x="0" y="0"/>
                            <connects>
                                <connect connectorId="connector0" modelIndex="85450100" layer="breadboardWire"/>
                            </connects>
                        </connector>
                    </connectors>
                </breadboardView>
                <pcbView layer="copper1trace">
                    <geometry z="9.50026" x="-33.9485" y="-276.731" x1="0" y1="0" x2="159.708" y2="-2.05748" wireFlags="64"/>
                    <wireExtras mils="11.1111" color="#f2c600" opacity="1" banded="0"/>
                    <connectors>
                        <connector connectorId="connector0" layer="copper1trace">
                            <geometry x="0" y="0"/>
                            <connects>
                                <connect connectorId="connector1" modelIndex="85450097" layer="copper1trace"/>
                            </connects>
                        </connector>
                        <connector connectorId="connector1" layer="copper1trace">
                            <geometry x="0" y="0"/>
                            <connects>
                                <connect connectorId="connector0" modelIndex="85450100" layer="copper1trace"/>
                            </connects>
                        </connector>
                    </connectors>
                </pcbView>
                <schematicView layer="schematicTrace">
                    <geometry z="5.50024" x="-33.9485" y="-276.731" x1="0" y1="0" x2="159.708" y2="-2.05748" wireFlags="64"/>
                    <wireExtras mils="9.7222" color="#404040" opacity="1" banded="0"/>
                    <connectors>
                        <connector connectorId="connector0" layer="schematicTrace">
                            <geometry x="0" y="0"/>
                            <connects>
                                <connect connectorId="connector1" modelIndex="85450097" layer="schematicTrace"/>
                            </connects>
                        </connector>
                        <connector connectorId="connector1" layer="schematicTrace">
                            <geometry x="0" y="0"/>
                            <connects>
                                <connect connectorId="connector0" modelIndex="85450100" layer="schematicTrace"/>
                            </connects>
                        </connector>
                    </connectors>
                </schematicView>
            </views>
        </instance>
        <instance moduleIdRef="WireModuleID" modelIndex="85451082" path=":/resources/parts/core/wire.fzp">
            <title>Wire1702</title>
            <views>
                <breadboardView layer="breadboardWire">
                    <geometry z="3.50059" x="62.9845" y="90.0044" x1="0" y1="0" x2="0.0154908" y2="62.9956" wireFlags="64"/>
                    <wireExtras mils="22.2222" color="#404040" opacity="1" banded="0"/>
                    <connectors>
                        <connector connectorId="connector0" layer="breadboardWire">
                            <geometry x="0" y="0"/>
                            <connects>
                                <connect connectorId="pin22H" modelIndex="5866" layer="breadboardbreadboard"/>
                            </connects>
                        </connector>
                        <connector connectorId="connector1" layer="breadboardWire">
                            <geometry x="0" y="0"/>
                            <connects>
                                <connect connectorId="connector5" modelIndex="85450086" layer="breadboard"/>
                            </connects>
                        </connector>
                    </connectors>
                </breadboardView>
                <pcbView layer="copper1trace">
                    <geometry z="9.50025" x="62.7532" y="108.018" x1="0" y1="0" x2="0" y2="33.9485" wireFlags="64"/>
                    <wireExtras mils="11.1111" color="#f2c600" opacity="1" banded="0"/>
                    <connectors>
                        <connector connectorId="connector0" layer="copper1trace">
                            <geometry x="0" y="0"/>
                            <connects>
                                <connect connectorId="pin22H" modelIndex="5866" layer="breadboardbreadboard"/>
                            </connects>
                        </connector>
                        <connector connectorId="connector1" layer="copper1trace">
                            <geometry x="0" y="0"/>
                            <connects>
                                <connect connectorId="connector5" modelIndex="85450086" layer="copper0"/>
                            </connects>
                        </connector>
                    </connectors>
                </pcbView>
                <schematicView layer="schematicTrace">
                    <geometry z="5.50025" x="62.7532" y="108.018" x1="0" y1="0" x2="0" y2="33.9485" wireFlags="64"/>
                    <wireExtras mils="9.7222" color="#404040" opacity="1" banded="0"/>
                    <connectors>
                        <connector connectorId="connector0" layer="schematicTrace">
                            <geometry x="0" y="0"/>
                            <connects>
                                <connect connectorId="pin22H" modelIndex="5866" layer="breadboardbreadboard"/>
                            </connects>
                        </connector>
                        <connector connectorId="connector1" layer="schematicTrace">
                            <geometry x="0" y="0"/>
                            <connects>
                                <connect connectorId="connector5" modelIndex="85450086" layer="schematic"/>
                            </connects>
                        </connector>
                    </connectors>
                </schematicView>
            </views>
        </instance>
        <instance moduleIdRef="WireModuleID" modelIndex="85451085" path=":/resources/parts/core/wire.fzp">
            <title>Wire1703</title>
            <views>
                <breadboardView layer="breadboardWire">
                    <geometry z="3.5006" x="63.0008" y="36.0044" x1="0" y1="0" x2="-0.01625" y2="36" wireFlags="64"/>
                    <wireExtras mils="22.2222" color="#404040" opacity="1" banded="0"/>
                    <connectors>
                        <connector connectorId="connector0" layer="breadboardWire">
                            <geometry x="0" y="0"/>
                            <connects>
                                <connect connectorId="pin22Z" modelIndex="5866" layer="breadboardbreadboard"/>
                            </connects>
                        </connector>
                        <connector connectorId="connector1" layer="breadboardWire">
                            <geometry x="0" y="0"/>
                            <connects>
                                <connect connectorId="pin22J" modelIndex="5866" layer="breadboardbreadboard"/>
                            </connects>
                        </connector>
                    </connectors>
                </breadboardView>
                <pcbView layer="copper1trace">
                    <geometry z="9.50024" x="62.7532" y="44.2359" x1="0" y1="0" x2="-1.02874" y2="23.6611" wireFlags="64"/>
                    <wireExtras mils="11.1111" color="#f2c600" opacity="1" banded="0"/>
                    <connectors>
                        <connector connectorId="connector0" layer="copper1trace">
                            <geometry x="0" y="0"/>
                            <connects>
                                <connect connectorId="pin22Z" modelIndex="5866" layer="breadboardbreadboard"/>
                            </connects>
                        </connector>
                        <connector connectorId="connector1" layer="copper1trace">
                            <geometry x="0" y="0"/>
                            <connects>
                                <connect connectorId="pin22J" modelIndex="5866" layer="breadboardbreadboard"/>
                            </connects>
                        </connector>
                    </connectors>
                </pcbView>
                <schematicView layer="schematicTrace">
                    <geometry z="5.50026" x="62.7532" y="44.2359" x1="0" y1="0" x2="-1.02874" y2="23.6611" wireFlags="64"/>
                    <wireExtras mils="9.7222" color="#404040" opacity="1" banded="0"/>
                    <connectors>
                        <connector connectorId="connector0" layer="schematicTrace">
                            <geometry x="0" y="0"/>
                            <connects>
                                <connect connectorId="pin22Z" modelIndex="5866" layer="breadboardbreadboard"/>
                            </connects>
                        </connector>
                        <connector connectorId="connector1" layer="schematicTrace">
                            <geometry x="0" y="0"/>
                            <connects>
                                <connect connectorId="pin22J" modelIndex="5866" layer="breadboardbreadboard"/>
                            </connects>
                        </connector>
                    </connectors>
                </schematicView>
            </views>
        </instance>
        <instance moduleIdRef="WireModuleID" modelIndex="85451092" path=":/resources/parts/core/wire.fzp">
            <title>Wire1706</title>
            <views>
                <breadboardView layer="breadboardWire">
                    <geometry z="3.50061" x="98.9833" y="90.0044" x1="0" y1="0" x2="0" y2="45" wireFlags="64"/>
                    <wireExtras mils="22.2222" color="#cc1414" opacity="1" banded="0"/>
                    <connectors>
                        <connector connectorId="connector0" layer="breadboardWire">
                            <geometry x="0" y="0"/>
                            <connects>
                                <connect connectorId="pin26H" modelIndex="5866" layer="breadboardbreadboard"/>
                            </connects>
                        </connector>
                        <connector connectorId="connector1" layer="breadboardWire">
                            <geometry x="0" y="0"/>
                            <connects>
                                <connect connectorId="pin26E" modelIndex="5866" layer="breadboardbreadboard"/>
                            </connects>
                        </connector>
                    </connectors>
                </breadboardView>
                <pcbView layer="copper1trace">
                    <geometry z="9.50023" x="70.9832" y="106.989" x1="0" y1="0" x2="-1.02874" y2="24.6898" wireFlags="64"/>
                    <wireExtras mils="11.1111" color="#f2c600" opacity="1" banded="0"/>
                    <connectors>
                        <connector connectorId="connector0" layer="copper1trace">
                            <geometry x="0" y="0"/>
                            <connects>
                                <connect connectorId="pin26H" modelIndex="5866" layer="breadboardbreadboard"/>
                            </connects>
                        </connector>
                        <connector connectorId="connector1" layer="copper1trace">
                            <geometry x="0" y="0"/>
                            <connects>
                                <connect connectorId="pin26E" modelIndex="5866" layer="breadboardbreadboard"/>
                            </connects>
                        </connector>
                    </connectors>
                </pcbView>
                <schematicView layer="schematicTrace">
                    <geometry z="5.50027" x="70.9832" y="106.989" x1="0" y1="0" x2="-1.02874" y2="24.6898" wireFlags="64"/>
                    <wireExtras mils="9.7222" color="#404040" opacity="1" banded="0"/>
                    <connectors>
                        <connector connectorId="connector0" layer="schematicTrace">
                            <geometry x="0" y="0"/>
                            <connects>
                                <connect connectorId="pin26H" modelIndex="5866" layer="breadboardbreadboard"/>
                            </connects>
                        </connector>
                        <connector connectorId="connector1" layer="schematicTrace">
                            <geometry x="0" y="0"/>
                            <connects>
                                <connect connectorId="pin26E" modelIndex="5866" layer="breadboardbreadboard"/>
                            </connects>
                        </connector>
                    </connectors>
                </schematicView>
            </views>
        </instance>
        <instance moduleIdRef="WireModuleID" modelIndex="85451095" path=":/resources/parts/core/wire.fzp">
            <title>Wire1707</title>
            <views>
                <breadboardView layer="breadboardWire">
                    <geometry z="3.50064" x="59.667" y="-45.2646" x1="0" y1="0" x2="3.08622" y2="54.5233" wireFlags="64"/>
                    <wireExtras mils="22.2222" color="#cc1414" opacity="1" banded="0"/>
                    <connectors>
                        <connector connectorId="connector1" layer="breadboardWire">
                            <geometry x="0" y="0"/>
                            <connects>
                                <connect connectorId="connector0" modelIndex="85451100" layer="breadboardWire"/>
                            </connects>
                        </connector>
                    </connectors>
                </breadboardView>
                <pcbView layer="copper1trace">
                    <geometry z="9.50022" x="70.9832" y="1.02874" x1="0" y1="0" x2="-1.42109e-14" y2="67.8969" wireFlags="64"/>
                    <wireExtras mils="11.1111" color="#f2c600" opacity="1" banded="0"/>
                    <connectors>
                        <connector connectorId="connector1" layer="copper1trace">
                            <geometry x="0" y="0"/>
                            <connects>
                                <connect connectorId="connector0" modelIndex="85451100" layer="copper1trace"/>
                            </connects>
                        </connector>
                    </connectors>
                </pcbView>
                <schematicView layer="schematicTrace">
                    <geometry z="5.50028" x="70.9832" y="1.02874" x1="0" y1="0" x2="-1.42109e-14" y2="67.8969" wireFlags="64"/>
                    <wireExtras mils="9.7222" color="#404040" opacity="1" banded="0"/>
                    <connectors>
                        <connector connectorId="connector1" layer="schematicTrace">
                            <geometry x="0" y="0"/>
                            <connects>
                                <connect connectorId="connector0" modelIndex="85451100" layer="schematicTrace"/>
                            </connects>
                        </connector>
                    </connectors>
                </schematicView>
            </views>
        </instance>
        <instance moduleIdRef="WireModuleID" modelIndex="85451098" path=":/resources/parts/core/wire.fzp">
            <title>Wire1708</title>
            <views>
                <breadboardView layer="breadboardWire">
                    <geometry z="3.50063" x="99.3049" y="17.8749" x1="0" y1="0" x2="-0.321618" y2="54.1295" wireFlags="64"/>
                    <wireExtras mils="22.2222" color="#cc1414" opacity="1" banded="0"/>
                    <connectors>
                        <connector connectorId="connector0" layer="breadboardWire">
                            <geometry x="0" y="0"/>
                            <connects>
                                <connect connectorId="connector1" modelIndex="85451100" layer="breadboardWire"/>
                            </connects>
                        </connector>
                        <connector connectorId="connector1" layer="breadboardWire">
                            <geometry x="0" y="0"/>
                            <connects>
                                <connect connectorId="pin26J" modelIndex="5866" layer="breadboardbreadboard"/>
                            </connects>
                        </connector>
                    </connectors>
                </breadboardView>
                <pcbView layer="copper1trace">
                    <geometry z="9.50021" x="72.0119" y="13.3736" x1="0" y1="0" x2="-0.0273832" y2="58.6307" wireFlags="64"/>
                    <wireExtras mils="11.1111" color="#f2c600" opacity="1" banded="0"/>
                    <connectors>
                        <connector connectorId="connector0" layer="copper1trace">
                            <geometry x="0" y="0"/>
                            <connects>
                                <connect connectorId="connector1" modelIndex="85451100" layer="copper1trace"/>
                            </connects>
                        </connector>
                        <connector connectorId="connector1" layer="copper1trace">
                            <geometry x="0" y="0"/>
                            <connects>
                                <connect connectorId="pin26J" modelIndex="5866" layer="breadboardbreadboard"/>
                            </connects>
                        </connector>
                    </connectors>
                </pcbView>
                <schematicView layer="schematicTrace">
                    <geometry z="5.50029" x="72.0119" y="13.3736" x1="0" y1="0" x2="-0.0273832" y2="58.6307" wireFlags="64"/>
                    <wireExtras mils="9.7222" color="#404040" opacity="1" banded="0"/>
                    <connectors>
                        <connector connectorId="connector0" layer="schematicTrace">
                            <geometry x="0" y="0"/>
                            <connects>
                                <connect connectorId="connector1" modelIndex="85451100" layer="schematicTrace"/>
                            </connects>
                        </connector>
                        <connector connectorId="connector1" layer="schematicTrace">
                            <geometry x="0" y="0"/>
                            <connects>
                                <connect connectorId="pin26J" modelIndex="5866" layer="breadboardbreadboard"/>
                            </connects>
                        </connector>
                    </connectors>
                </schematicView>
            </views>
        </instance>
        <instance moduleIdRef="WireModuleID" modelIndex="85451100" path=":/resources/parts/core/wire.fzp">
            <title>Wire1709</title>
            <views>
                <breadboardView layer="breadboardWire">
                    <geometry z="3.50062" x="62.7532" y="9.2587" x1="0" y1="0" x2="36.5517" y2="8.61618" wireFlags="64"/>
                    <wireExtras mils="22.2222" color="#cc1414" opacity="1" banded="0"/>
                    <connectors>
                        <connector connectorId="connector0" layer="breadboardWire">
                            <geometry x="0" y="0"/>
                            <connects>
                                <connect connectorId="connector1" modelIndex="85451095" layer="breadboardWire"/>
                            </connects>
                        </connector>
                        <connector connectorId="connector1" layer="breadboardWire">
                            <geometry x="0" y="0"/>
                            <connects>
                                <connect connectorId="connector0" modelIndex="85451098" layer="breadboardWire"/>
                            </connects>
                        </connector>
                    </connectors>
                </breadboardView>
                <pcbView layer="copper1trace">
                    <geometry z="9.50038" x="68.9257" y="-6.17245" x1="0" y1="0" x2="3.08622" y2="19.5461" wireFlags="64"/>
                    <wireExtras mils="11.1111" color="#f2c600" opacity="1" banded="0"/>
                    <connectors>
                        <connector connectorId="connector0" layer="copper1trace">
                            <geometry x="0" y="0"/>
                            <connects>
                                <connect connectorId="connector1" modelIndex="85451095" layer="copper1trace"/>
                            </connects>
                        </connector>
                        <connector connectorId="connector1" layer="copper1trace">
                            <geometry x="0" y="0"/>
                            <connects>
                                <connect connectorId="connector0" modelIndex="85451098" layer="copper1trace"/>
                            </connects>
                        </connector>
                    </connectors>
                </pcbView>
                <schematicView layer="schematicTrace">
                    <geometry z="5.5003" x="68.9257" y="-6.17245" x1="0" y1="0" x2="3.08622" y2="19.5461" wireFlags="64"/>
                    <wireExtras mils="9.7222" color="#404040" opacity="1" banded="0"/>
                    <connectors>
                        <connector connectorId="connector0" layer="schematicTrace">
                            <geometry x="0" y="0"/>
                            <connects>
                                <connect connectorId="connector1" modelIndex="85451095" layer="schematicTrace"/>
                            </connects>
                        </connector>
                        <connector connectorId="connector1" layer="schematicTrace">
                            <geometry x="0" y="0"/>
                            <connects>
                                <connect connectorId="connector0" modelIndex="85451098" layer="schematicTrace"/>
                            </connects>
                        </connector>
                    </connectors>
                </schematicView>
            </views>
        </instance>
        <instance moduleIdRef="WireModuleID" modelIndex="85451102" path=":/resources/parts/core/wire.fzp">
            <title>Wire1710</title>
            <views>
                <breadboardView layer="breadboardWire">
                    <geometry z="3.50066" x="67.1429" y="-44.7619" x1="0" y1="0" x2="23.2246" y2="35.8245" wireFlags="64"/>
                    <wireExtras mils="22.2222" color="#cc1414" opacity="1" banded="0"/>
                    <connectors>
                        <connector connectorId="connector1" layer="breadboardWire">
                            <geometry x="0" y="0"/>
                            <connects>
                                <connect connectorId="connector0" modelIndex="85451105" layer="breadboardWire"/>
                            </connects>
                        </connector>
                    </connectors>
                </breadboardView>
                <pcbView layer="copper1trace">
                    <geometry z="9.50037" x="81.2706" y="-3.08622" x1="0" y1="0" x2="-2.05748" y2="134.765" wireFlags="64"/>
                    <wireExtras mils="11.1111" color="#f2c600" opacity="1" banded="0"/>
                    <connectors>
                        <connector connectorId="connector1" layer="copper1trace">
                            <geometry x="0" y="0"/>
                            <connects>
                                <connect connectorId="connector0" modelIndex="85451105" layer="copper1trace"/>
                            </connects>
                        </connector>
                    </connectors>
                </pcbView>
                <schematicView layer="schematicTrace">
                    <geometry z="5.50031" x="81.2706" y="-3.08622" x1="0" y1="0" x2="-2.05748" y2="134.765" wireFlags="64"/>
                    <wireExtras mils="9.7222" color="#404040" opacity="1" banded="0"/>
                    <connectors>
                        <connector connectorId="connector1" layer="schematicTrace">
                            <geometry x="0" y="0"/>
                            <connects>
                                <connect connectorId="connector0" modelIndex="85451105" layer="schematicTrace"/>
                            </connects>
                        </connector>
                    </connectors>
                </schematicView>
            </views>
        </instance>
        <instance moduleIdRef="WireModuleID" modelIndex="85451105" path=":/resources/parts/core/wire.fzp">
            <title>Wire1711</title>
            <views>
                <breadboardView layer="breadboardWire">
                    <geometry z="3.50065" x="90.3675" y="-8.93744" x1="0" y1="0" x2="-0.382932" y2="143.942" wireFlags="64"/>
                    <wireExtras mils="22.2222" color="#cc1414" opacity="1" banded="0"/>
                    <connectors>
                        <connector connectorId="connector0" layer="breadboardWire">
                            <geometry x="0" y="0"/>
                            <connects>
                                <connect connectorId="connector1" modelIndex="85451102" layer="breadboardWire"/>
                            </connects>
                        </connector>
                        <connector connectorId="connector1" layer="breadboardWire">
                            <geometry x="0" y="0"/>
                            <connects>
                                <connect connectorId="pin25E" modelIndex="5866" layer="breadboardbreadboard"/>
                            </connects>
                        </connector>
                    </connectors>
                </breadboardView>
                <pcbView layer="copper1trace">
                    <geometry z="9.50036" x="80.2418" y="9.25867" x1="0" y1="0" x2="0.742066" y2="125.746" wireFlags="64"/>
                    <wireExtras mils="11.1111" color="#f2c600" opacity="1" banded="0"/>
                    <connectors>
                        <connector connectorId="connector0" layer="copper1trace">
                            <geometry x="0" y="0"/>
                            <connects>
                                <connect connectorId="connector1" modelIndex="85451102" layer="copper1trace"/>
                            </connects>
                        </connector>
                        <connector connectorId="connector1" layer="copper1trace">
                            <geometry x="0" y="0"/>
                            <connects>
                                <connect connectorId="pin25E" modelIndex="5866" layer="breadboardbreadboard"/>
                            </connects>
                        </connector>
                    </connectors>
                </pcbView>
                <schematicView layer="schematicTrace">
                    <geometry z="5.50032" x="80.2418" y="9.25867" x1="0" y1="0" x2="0.742066" y2="125.746" wireFlags="64"/>
                    <wireExtras mils="9.7222" color="#404040" opacity="1" banded="0"/>
                    <connectors>
                        <connector connectorId="connector0" layer="schematicTrace">
                            <geometry x="0" y="0"/>
                            <connects>
                                <connect connectorId="connector1" modelIndex="85451102" layer="schematicTrace"/>
                            </connects>
                        </connector>
                        <connector connectorId="connector1" layer="schematicTrace">
                            <geometry x="0" y="0"/>
                            <connects>
                                <connect connectorId="pin25E" modelIndex="5866" layer="breadboardbreadboard"/>
                            </connects>
                        </connector>
                    </connectors>
                </schematicView>
            </views>
        </instance>
        <instance moduleIdRef="WireModuleID" modelIndex="85451111" path=":/resources/parts/core/wire.fzp">
            <title>Wire1714</title>
            <views>
                <breadboardView layer="breadboardWire">
                    <geometry z="3.50067" x="72.0014" y="45.0044" x1="0" y1="0" x2="-0.016875" y2="98.9987" wireFlags="64"/>
                    <wireExtras mils="22.2222" color="#cc1414" opacity="1" banded="0"/>
                    <connectors>
                        <connector connectorId="connector0" layer="breadboardWire">
                            <geometry x="0" y="0"/>
                            <connects>
                                <connect connectorId="pin23Y" modelIndex="5866" layer="breadboardbreadboard"/>
                            </connects>
                        </connector>
                        <connector connectorId="connector1" layer="breadboardWire">
                            <geometry x="0" y="0"/>
                            <connects>
                                <connect connectorId="pin23D" modelIndex="5866" layer="breadboardbreadboard"/>
                            </connects>
                        </connector>
                    </connectors>
                </breadboardView>
                <pcbView layer="copper1trace">
                    <geometry z="9.50035" x="80.8" y="152.4" x1="0" y1="0" x2="-8.8" y2="-0.4" wireFlags="64"/>
                    <wireExtras mils="11.1111" color="#f2c600" opacity="1" banded="0"/>
                    <connectors>
                        <connector connectorId="connector0" layer="copper1trace">
                            <geometry x="0" y="0"/>
                            <connects>
                                <connect connectorId="pin23Y" modelIndex="5866" layer="breadboardbreadboard"/>
                            </connects>
                        </connector>
                        <connector connectorId="connector1" layer="copper1trace">
                            <geometry x="0" y="0"/>
                            <connects>
                                <connect connectorId="pin23D" modelIndex="5866" layer="breadboardbreadboard"/>
                            </connects>
                        </connector>
                    </connectors>
                </pcbView>
                <schematicView layer="schematicTrace">
                    <geometry z="5.50033" x="80.8" y="152.4" x1="0" y1="0" x2="-8.8" y2="-0.4" wireFlags="64"/>
                    <wireExtras mils="9.7222" color="#404040" opacity="1" banded="0"/>
                    <connectors>
                        <connector connectorId="connector0" layer="schematicTrace">
                            <geometry x="0" y="0"/>
                            <connects>
                                <connect connectorId="pin23Y" modelIndex="5866" layer="breadboardbreadboard"/>
                            </connects>
                        </connector>
                        <connector connectorId="connector1" layer="schematicTrace">
                            <geometry x="0" y="0"/>
                            <connects>
                                <connect connectorId="pin23D" modelIndex="5866" layer="breadboardbreadboard"/>
                            </connects>
                        </connector>
                    </connectors>
                </schematicView>
            </views>
        </instance>
        <instance moduleIdRef="adafruit_f41c0a63ce7c7c0d5ff28e0f4562f464_1" modelIndex="85451146" path="/Users/cdbuiuc/Documents/Fritzing/parts/contrib/adafruit_f41c0a63ce7c7c0d5ff28e0f4562f464_1.fzp">
            <property name="part number" value="Adafruit #512"/>
            <title>Part3</title>
            <views>
                <breadboardView layer="breadboard">
                    <geometry z="2.50014" x="175.5" y="99">
                        <transform m11="-1" m12="0" m13="0" m21="0" m22="-1" m23="0" m31="135" m32="135" m33="1"/>
                    </geometry>
                    <connectors>
                        <connector connectorId="connector0" layer="breadboard">
                            <geometry x="0" y="0"/>
                            <connects>
                                <connect connectorId="pin40F" modelIndex="5866" layer="breadboardbreadboard"/>
                            </connects>
                        </connector>
                        <connector connectorId="connector1" layer="breadboard">
                            <geometry x="0" y="0"/>
                            <connects>
                                <connect connectorId="pin41F" modelIndex="5866" layer="breadboardbreadboard"/>
                            </connects>
                        </connector>
                        <connector connectorId="connector2" layer="breadboard">
                            <geometry x="0" y="0"/>
                            <connects>
                                <connect connectorId="pin42F" modelIndex="5866" layer="breadboardbreadboard"/>
                            </connects>
                        </connector>
                        <connector connectorId="connector3" layer="breadboard">
                            <geometry x="0" y="0"/>
                            <connects>
                                <connect connectorId="pin43F" modelIndex="5866" layer="breadboardbreadboard"/>
                            </connects>
                        </connector>
                        <connector connectorId="connector4" layer="breadboard">
                            <geometry x="0" y="0"/>
                            <connects>
                                <connect connectorId="pin44F" modelIndex="5866" layer="breadboardbreadboard"/>
                            </connects>
                        </connector>
                    </connectors>
                </breadboardView>
                <pcbView layer="copper0">
                    <geometry z="5.50012" x="715.5" y="297"/>
                    <titleGeometry visible="true" x="850.5" y="290" z="13.0005" xOffset="135" yOffset="-7" textColor="#000000" fontSize="5">
                        <displayKey key=""/>
                    </titleGeometry>
                    <connectors>
                        <connector connectorId="connector0" layer="copper0">
                            <geometry x="0" y="0"/>
                            <connects>
                                <connect connectorId="pin40F" modelIndex="5866" layer="breadboardbreadboard"/>
                            </connects>
                        </connector>
                        <connector connectorId="connector1" layer="copper0">
                            <geometry x="0" y="0"/>
                            <connects>
                                <connect connectorId="pin41F" modelIndex="5866" layer="breadboardbreadboard"/>
                            </connects>
                        </connector>
                        <connector connectorId="connector2" layer="copper0">
                            <geometry x="0" y="0"/>
                            <connects>
                                <connect connectorId="pin42F" modelIndex="5866" layer="breadboardbreadboard"/>
                            </connects>
                        </connector>
                        <connector connectorId="connector3" layer="copper0">
                            <geometry x="0" y="0"/>
                            <connects>
                                <connect connectorId="pin43F" modelIndex="5866" layer="breadboardbreadboard"/>
                            </connects>
                        </connector>
                        <connector connectorId="connector4" layer="copper0">
                            <geometry x="0" y="0"/>
                            <connects>
                                <connect connectorId="pin44F" modelIndex="5866" layer="breadboardbreadboard"/>
                            </connects>
                        </connector>
                    </connectors>
                </pcbView>
                <schematicView layer="schematic">
                    <geometry z="2.50008" x="252" y="-63">
                        <transform m11="0" m12="1" m13="0" m21="-1" m22="0" m23="0" m31="81" m32="9" m33="1"/>
                    </geometry>
                    <titleGeometry visible="true" x="324" y="-77" z="7.00051" xOffset="72" yOffset="-14" textColor="#000000" fontSize="5">
                        <displayKey key=""/>
                        <displayKey key="part number"/>
                    </titleGeometry>
                    <connectors>
                        <connector connectorId="connector0" layer="schematic">
                            <geometry x="0" y="0"/>
                            <connects>
                                <connect connectorId="pin40F" modelIndex="5866" layer="breadboardbreadboard"/>
                            </connects>
                        </connector>
                        <connector connectorId="connector1" layer="schematic">
                            <geometry x="0" y="0"/>
                            <connects>
                                <connect connectorId="pin41F" modelIndex="5866" layer="breadboardbreadboard"/>
                            </connects>
                        </connector>
                        <connector connectorId="connector2" layer="schematic">
                            <geometry x="0" y="0"/>
                            <connects>
                                <connect connectorId="pin42F" modelIndex="5866" layer="breadboardbreadboard"/>
                            </connects>
                        </connector>
                        <connector connectorId="connector3" layer="schematic">
                            <geometry x="0" y="0"/>
                            <connects>
                                <connect connectorId="pin43F" modelIndex="5866" layer="breadboardbreadboard"/>
                            </connects>
                        </connector>
                        <connector connectorId="connector4" layer="schematic">
                            <geometry x="0" y="0"/>
                            <connects>
                                <connect connectorId="pin44F" modelIndex="5866" layer="breadboardbreadboard"/>
                            </connects>
                        </connector>
                    </connectors>
                </schematicView>
            </views>
        </instance>
        <instance moduleIdRef="WireModuleID" modelIndex="85451149" path=":/resources/parts/core/wire.fzp">
            <title>Wire1731</title>
            <views>
                <breadboardView layer="breadboardWire">
                    <geometry z="3.50068" x="269.999" y="45" x1="0" y1="0" x2="-9.01563" y2="27" wireFlags="64"/>
                    <wireExtras mils="22.2222" color="#cc1414" opacity="1" banded="0"/>
                    <connectors>
                        <connector connectorId="connector0" layer="breadboardWire">
                            <geometry x="0" y="0"/>
                            <connects>
                                <connect connectorId="pin45Y" modelIndex="5866" layer="breadboardbreadboard"/>
                            </connects>
                        </connector>
                        <connector connectorId="connector1" layer="breadboardWire">
                            <geometry x="0" y="0"/>
                            <connects>
                                <connect connectorId="pin44J" modelIndex="5866" layer="breadboardbreadboard"/>
                            </connects>
                        </connector>
                    </connectors>
                </breadboardView>
                <pcbView layer="copper1trace">
                    <geometry z="9.50034" x="270.952" y="44.7619" x1="0" y1="0" x2="-10.9524" y2="27.1429" wireFlags="64"/>
                    <wireExtras mils="11.1111" color="#f2c600" opacity="1" banded="0"/>
                    <connectors>
                        <connector connectorId="connector0" layer="copper1trace">
                            <geometry x="0" y="0"/>
                            <connects>
                                <connect connectorId="pin45Y" modelIndex="5866" layer="breadboardbreadboard"/>
                            </connects>
                        </connector>
                        <connector connectorId="connector1" layer="copper1trace">
                            <geometry x="0" y="0"/>
                            <connects>
                                <connect connectorId="pin44J" modelIndex="5866" layer="breadboardbreadboard"/>
                            </connects>
                        </connector>
                    </connectors>
                </pcbView>
                <schematicView layer="schematicTrace">
                    <geometry z="5.50034" x="270.952" y="44.7619" x1="0" y1="0" x2="-10.9524" y2="27.1429" wireFlags="64"/>
                    <wireExtras mils="9.7222" color="#404040" opacity="1" banded="0"/>
                    <connectors>
                        <connector connectorId="connector0" layer="schematicTrace">
                            <geometry x="0" y="0"/>
                            <connects>
                                <connect connectorId="pin45Y" modelIndex="5866" layer="breadboardbreadboard"/>
                            </connects>
                        </connector>
                        <connector connectorId="connector1" layer="schematicTrace">
                            <geometry x="0" y="0"/>
                            <connects>
                                <connect connectorId="pin44J" modelIndex="5866" layer="breadboardbreadboard"/>
                            </connects>
                        </connector>
                    </connectors>
                </schematicView>
            </views>
        </instance>
        <instance moduleIdRef="WireModuleID" modelIndex="85451156" path=":/resources/parts/core/wire.fzp">
            <title>Wire1734</title>
            <views>
                <breadboardView layer="breadboardWire">
                    <geometry z="3.50069" x="216" y="36" x1="0" y1="0" x2="8.98501" y2="36" wireFlags="64"/>
                    <wireExtras mils="22.2222" color="#404040" opacity="1" banded="0"/>
                    <connectors>
                        <connector connectorId="connector0" layer="breadboardWire">
                            <geometry x="0" y="0"/>
                            <connects>
                                <connect connectorId="pin39Z" modelIndex="5866" layer="breadboardbreadboard"/>
                            </connects>
                        </connector>
                        <connector connectorId="connector1" layer="breadboardWire">
                            <geometry x="0" y="0"/>
                            <connects>
                                <connect connectorId="pin40J" modelIndex="5866" layer="breadboardbreadboard"/>
                            </connects>
                        </connector>
                    </connectors>
                </breadboardView>
                <pcbView layer="copper1trace">
                    <geometry z="9.50033" x="216.667" y="45.2381" x1="0" y1="0" x2="7.61905" y2="25.7143" wireFlags="64"/>
                    <wireExtras mils="11.1111" color="#f2c600" opacity="1" banded="0"/>
                    <connectors>
                        <connector connectorId="connector0" layer="copper1trace">
                            <geometry x="0" y="0"/>
                            <connects>
                                <connect connectorId="pin39Z" modelIndex="5866" layer="breadboardbreadboard"/>
                            </connects>
                        </connector>
                        <connector connectorId="connector1" layer="copper1trace">
                            <geometry x="0" y="0"/>
                            <connects>
                                <connect connectorId="pin40J" modelIndex="5866" layer="breadboardbreadboard"/>
                            </connects>
                        </connector>
                    </connectors>
                </pcbView>
                <schematicView layer="schematicTrace">
                    <geometry z="5.50035" x="216.667" y="45.2381" x1="0" y1="0" x2="7.61905" y2="25.7143" wireFlags="64"/>
                    <wireExtras mils="9.7222" color="#404040" opacity="1" banded="0"/>
                    <connectors>
                        <connector connectorId="connector0" layer="schematicTrace">
                            <geometry x="0" y="0"/>
                            <connects>
                                <connect connectorId="pin39Z" modelIndex="5866" layer="breadboardbreadboard"/>
                            </connects>
                        </connector>
                        <connector connectorId="connector1" layer="schematicTrace">
                            <geometry x="0" y="0"/>
                            <connects>
                                <connect connectorId="pin40J" modelIndex="5866" layer="breadboardbreadboard"/>
                            </connects>
                        </connector>
                    </connectors>
                </schematicView>
            </views>
        </instance>
        <instance moduleIdRef="WireModuleID" modelIndex="85451179" path=":/resources/parts/core/wire.fzp">
            <title>Wire1745</title>
            <views>
                <breadboardView layer="breadboardWire">
                    <geometry z="3.50018" x="297.143" y="-9.04762" x1="0" y1="0" x2="0" y2="-251.905" wireFlags="64"/>
                    <wireExtras mils="22.2222" color="#999999" opacity="1" banded="0"/>
                    <connectors>
                        <connector connectorId="connector0" layer="breadboardWire">
                            <geometry x="0" y="0"/>
                            <connects>
                                <connect connectorId="connector1" modelIndex="85450109" layer="breadboardWire"/>
                            </connects>
                        </connector>
                        <connector connectorId="connector1" layer="breadboardWire">
                            <geometry x="0" y="0"/>
                            <connects>
                                <connect connectorId="connector0" modelIndex="85450957" layer="breadboardWire"/>
                            </connects>
                        </connector>
                    </connectors>
                </breadboardView>
                <pcbView layer="copper1trace">
                    <geometry z="9.50032" x="260" y="-14.2857" x1="0" y1="0" x2="71.2548" y2="-247.015" wireFlags="64"/>
                    <wireExtras mils="11.1111" color="#f2c600" opacity="1" banded="0"/>
                    <connectors>
                        <connector connectorId="connector0" layer="copper1trace">
                            <geometry x="0" y="0"/>
                            <connects>
                                <connect connectorId="connector1" modelIndex="85450109" layer="copper1trace"/>
                            </connects>
                        </connector>
                        <connector connectorId="connector1" layer="copper1trace">
                            <geometry x="0" y="0"/>
                            <connects>
                                <connect connectorId="connector0" modelIndex="85450957" layer="copper1trace"/>
                            </connects>
                        </connector>
                    </connectors>
                </pcbView>
                <schematicView layer="schematicTrace">
                    <geometry z="5.50036" x="260" y="-14.2857" x1="0" y1="0" x2="71.2548" y2="-247.015" wireFlags="64"/>
                    <wireExtras mils="9.7222" color="#404040" opacity="1" banded="0"/>
                    <connectors>
                        <connector connectorId="connector0" layer="schematicTrace">
                            <geometry x="0" y="0"/>
                            <connects>
                                <connect connectorId="connector1" modelIndex="85450109" layer="schematicTrace"/>
                            </connects>
                        </connector>
                        <connector connectorId="connector1" layer="schematicTrace">
                            <geometry x="0" y="0"/>
                            <connects>
                                <connect connectorId="connector0" modelIndex="85450957" layer="schematicTrace"/>
                            </connects>
                        </connector>
                    </connectors>
                </schematicView>
            </views>
        </instance>
        <instance moduleIdRef="WireModuleID" modelIndex="85451240" path=":/resources/parts/core/wire.fzp">
            <title>Wire1775</title>
            <views>
                <breadboardView layer="breadboardWire">
                    <geometry z="3.50029" x="342.222" y="-243.333" x1="0" y1="0" x2="-108.555" y2="0.000333333" wireFlags="64"/>
                    <wireExtras mils="22.2222" color="#ef6100" opacity="1" banded="0"/>
                    <connectors>
                        <connector connectorId="connector0" layer="breadboardWire">
                            <geometry x="0" y="0"/>
                            <connects>
                                <connect connectorId="connector1" modelIndex="85448995" layer="breadboardWire"/>
                            </connects>
                        </connector>
                        <connector connectorId="connector1" layer="breadboardWire">
                            <geometry x="0" y="0"/>
                            <connects>
                                <connect connectorId="connector0" modelIndex="85448998" layer="breadboardWire"/>
                            </connects>
                        </connector>
                    </connectors>
                </breadboardView>
                <pcbView layer="copper1trace">
                    <geometry z="9.50031" x="346.667" y="-242.222" x1="0" y1="0" x2="-113" y2="-1.11078" wireFlags="64"/>
                    <wireExtras mils="11.1111" color="#f2c600" opacity="1" banded="0"/>
                    <connectors>
                        <connector connectorId="connector0" layer="copper1trace">
                            <geometry x="0" y="0"/>
                            <connects>
                                <connect connectorId="connector1" modelIndex="85448995" layer="copper1trace"/>
                            </connects>
                        </connector>
                        <connector connectorId="connector1" layer="copper1trace">
                            <geometry x="0" y="0"/>
                            <connects>
                                <connect connectorId="connector0" modelIndex="85448998" layer="copper1trace"/>
                            </connects>
                        </connector>
                    </connectors>
                </pcbView>
                <schematicView layer="schematicTrace">
                    <geometry z="5.50037" x="346.667" y="-242.222" x1="0" y1="0" x2="-113" y2="-1.11078" wireFlags="64"/>
                    <wireExtras mils="9.7222" color="#404040" opacity="1" banded="0"/>
                    <connectors>
                        <connector connectorId="connector0" layer="schematicTrace">
                            <geometry x="0" y="0"/>
                            <connects>
                                <connect connectorId="connector1" modelIndex="85448995" layer="schematicTrace"/>
                            </connects>
                        </connector>
                        <connector connectorId="connector1" layer="schematicTrace">
                            <geometry x="0" y="0"/>
                            <connects>
                                <connect connectorId="connector0" modelIndex="85448998" layer="schematicTrace"/>
                            </connects>
                        </connector>
                    </connectors>
                </schematicView>
            </views>
        </instance>
        <instance moduleIdRef="WireModuleID" modelIndex="85451242" path=":/resources/parts/core/wire.fzp">
            <title>Wire1776</title>
            <views>
                <breadboardView layer="breadboardWire">
                    <geometry z="3.50071" x="363.077" y="248.462" x1="0" y1="0" x2="-20.7692" y2="2.84217e-14" wireFlags="64"/>
                    <wireExtras mils="22.2222" color="#ef6100" opacity="1" banded="0"/>
                    <connectors>
                        <connector connectorId="connector1" layer="breadboardWire">
                            <geometry x="0" y="0"/>
                            <connects>
                                <connect connectorId="connector0" modelIndex="85451364" layer="breadboardWire"/>
                            </connects>
                        </connector>
                    </connectors>
                </breadboardView>
                <pcbView layer="copper1trace">
                    <geometry z="9.5003" x="341.111" y="244.444" x1="0" y1="0" x2="5.68434e-14" y2="-102.222" wireFlags="64"/>
                    <wireExtras mils="11.1111" color="#f2c600" opacity="1" banded="0"/>
                    <connectors>
                        <connector connectorId="connector1" layer="copper1trace">
                            <geometry x="0" y="0"/>
                            <connects>
                                <connect connectorId="connector0" modelIndex="85451364" layer="copper1trace"/>
                            </connects>
                        </connector>
                    </connectors>
                </pcbView>
                <schematicView layer="schematicTrace">
                    <geometry z="5.50038" x="341.111" y="244.444" x1="0" y1="0" x2="5.68434e-14" y2="-102.222" wireFlags="64"/>
                    <wireExtras mils="9.7222" color="#404040" opacity="1" banded="0"/>
                    <connectors>
                        <connector connectorId="connector1" layer="schematicTrace">
                            <geometry x="0" y="0"/>
                            <connects>
                                <connect connectorId="connector0" modelIndex="85451364" layer="schematicTrace"/>
                            </connects>
                        </connector>
                    </connectors>
                </schematicView>
            </views>
        </instance>
        <instance moduleIdRef="ResistorModuleID" modelIndex="85451302" path="/Applications/Fritzing.app/Contents/MacOS/fritzing-parts/core/resistor.fzp">
            <property name="tolerance" value="±5%"/>
            <property name="resistance" value="10k"/>
            <property name="pin spacing" value="400 mil"/>
            <title>R1</title>
            <views>
                <breadboardView layer="breadboard">
                    <geometry z="2.50017" x="358.69" y="94.4595"/>
                    <connectors>
                        <connector connectorId="connector0" layer="breadboard">
                            <geometry x="2.619" y="4.5405"/>
                            <leg>
                                <point x="0" y="0"/>
                                <bezier/>
                                <point x="-19.326" y="2.84217e-14"/>
                                <bezier/>
                            </leg>
                            <connects>
                                <connect connectorId="pin53G" modelIndex="5866" layer="breadboardbreadboard"/>
                            </connects>
                        </connector>
                        <connector connectorId="connector1" layer="breadboard">
                            <geometry x="36.0063" y="4.5405"/>
                            <leg>
                                <point x="0" y="0"/>
                                <bezier/>
                                <point x="1.3095" y="0"/>
                                <bezier/>
                            </leg>
                            <connects>
                                <connect connectorId="pin59G" modelIndex="5866" layer="breadboardbreadboard"/>
                            </connects>
                        </connector>
                    </connectors>
                </breadboardView>
                <pcbView layer="copper0">
                    <geometry z="5.50013" x="302.625" y="104.13">
                        <transform m11="0" m12="1" m13="0" m21="-1" m22="0" m23="0" m31="25.245" m32="-17.505" m33="1"/>
                    </geometry>
                    <titleGeometry visible="true" x="345.375" y="97.13" z="13.0005" xOffset="42.75" yOffset="-7" textColor="#000000" fontSize="5">
                        <displayKey key=""/>
                    </titleGeometry>
                    <connectors>
                        <connector connectorId="connector0" layer="copper0">
                            <geometry x="0" y="0"/>
                            <connects>
                                <connect connectorId="pin53G" modelIndex="5866" layer="breadboardbreadboard"/>
                            </connects>
                        </connector>
                        <connector connectorId="connector1" layer="copper0">
                            <geometry x="0" y="0"/>
                            <connects>
                                <connect connectorId="pin59G" modelIndex="5866" layer="breadboardbreadboard"/>
                            </connects>
                        </connector>
                    </connectors>
                </pcbView>
                <schematicView layer="schematic">
                    <geometry z="2.5001" x="-108.438" y="-66.8702"/>
                    <titleGeometry visible="true" x="-71.5627" y="-80.8702" z="7.00052" xOffset="36.875" yOffset="-14" textColor="#000000" fontSize="5">
                        <displayKey key=""/>
                        <displayKey key="part number"/>
                        <displayKey key="resistance"/>
                        <displayKey key="power"/>
                    </titleGeometry>
                    <connectors>
                        <connector connectorId="connector0" layer="schematic">
                            <geometry x="0" y="0"/>
                            <connects>
                                <connect connectorId="pin53G" modelIndex="5866" layer="breadboardbreadboard"/>
                            </connects>
                        </connector>
                        <connector connectorId="connector1" layer="schematic">
                            <geometry x="0" y="0"/>
                            <connects>
                                <connect connectorId="pin59G" modelIndex="5866" layer="breadboardbreadboard"/>
                            </connects>
                        </connector>
                    </connectors>
                </schematicView>
            </views>
        </instance>
        <instance moduleIdRef="WireModuleID" modelIndex="85451309" path=":/resources/parts/core/wire.fzp">
            <title>Wire1779</title>
            <views>
                <breadboardView layer="breadboardWire">
                    <geometry z="3.50072" x="396" y="36" x1="0" y1="0" x2="-0.01625" y2="54" wireFlags="64"/>
                    <wireExtras mils="22.2222" color="#404040" opacity="1" banded="0"/>
                    <connectors>
                        <connector connectorId="connector0" layer="breadboardWire">
                            <geometry x="0" y="0"/>
                            <connects>
                                <connect connectorId="pin59Z" modelIndex="5866" layer="breadboardbreadboard"/>
                            </connects>
                        </connector>
                        <connector connectorId="connector1" layer="breadboardWire">
                            <geometry x="0" y="0"/>
                            <connects>
                                <connect connectorId="pin59H" modelIndex="5866" layer="breadboardbreadboard"/>
                            </connects>
                        </connector>
                    </connectors>
                </breadboardView>
                <pcbView layer="copper1trace">
                    <geometry z="9.5004" x="395.556" y="35.5556" x1="0" y1="0" x2="-20" y2="53.3333" wireFlags="64"/>
                    <wireExtras mils="11.1111" color="#f2c600" opacity="1" banded="0"/>
                    <connectors>
                        <connector connectorId="connector0" layer="copper1trace">
                            <geometry x="0" y="0"/>
                            <connects>
                                <connect connectorId="pin59Z" modelIndex="5866" layer="breadboardbreadboard"/>
                            </connects>
                        </connector>
                        <connector connectorId="connector1" layer="copper1trace">
                            <geometry x="0" y="0"/>
                            <connects>
                                <connect connectorId="pin59H" modelIndex="5866" layer="breadboardbreadboard"/>
                            </connects>
                        </connector>
                    </connectors>
                </pcbView>
                <schematicView layer="schematicTrace">
                    <geometry z="5.50039" x="395.556" y="35.5556" x1="0" y1="0" x2="-20" y2="53.3333" wireFlags="64"/>
                    <wireExtras mils="9.7222" color="#404040" opacity="1" banded="0"/>
                    <connectors>
                        <connector connectorId="connector0" layer="schematicTrace">
                            <geometry x="0" y="0"/>
                            <connects>
                                <connect connectorId="pin59Z" modelIndex="5866" layer="breadboardbreadboard"/>
                            </connects>
                        </connector>
                        <connector connectorId="connector1" layer="schematicTrace">
                            <geometry x="0" y="0"/>
                            <connects>
                                <connect connectorId="pin59H" modelIndex="5866" layer="breadboardbreadboard"/>
                            </connects>
                        </connector>
                    </connectors>
                </schematicView>
            </views>
        </instance>
        <instance moduleIdRef="WireModuleID" modelIndex="85451364" path=":/resources/parts/core/wire.fzp">
            <title>Wire1806</title>
            <views>
                <breadboardView layer="breadboardWire">
                    <geometry z="3.5007" x="342.308" y="248.462" x1="0" y1="0" x2="-0.324238" y2="-140.462" wireFlags="64"/>
                    <wireExtras mils="22.2222" color="#ef6100" opacity="1" banded="0"/>
                    <connectors>
                        <connector connectorId="connector0" layer="breadboardWire">
                            <geometry x="0" y="0"/>
                            <connects>
                                <connect connectorId="connector1" modelIndex="85451242" layer="breadboardWire"/>
                            </connects>
                        </connector>
                        <connector connectorId="connector1" layer="breadboardWire">
                            <geometry x="0" y="0"/>
                            <connects>
                                <connect connectorId="pin53F" modelIndex="5866" layer="breadboardbreadboard"/>
                            </connects>
                        </connector>
                    </connectors>
                </breadboardView>
                <pcbView layer="copper1trace">
                    <geometry z="9.50039" x="342.308" y="248.462" x1="0" y1="0" x2="-0.324238" y2="-140.462" wireFlags="64"/>
                    <wireExtras mils="11.1111" color="#f2c600" opacity="1" banded="0"/>
                    <connectors>
                        <connector connectorId="connector0" layer="copper1trace">
                            <geometry x="0" y="0"/>
                            <connects>
                                <connect connectorId="connector1" modelIndex="85451242" layer="copper1trace"/>
                            </connects>
                        </connector>
                        <connector connectorId="connector1" layer="copper1trace">
                            <geometry x="0" y="0"/>
                            <connects>
                                <connect connectorId="pin53F" modelIndex="5866" layer="breadboardbreadboard"/>
                            </connects>
                        </connector>
                    </connectors>
                </pcbView>
                <schematicView layer="schematicTrace">
                    <geometry z="5.5004" x="342.308" y="248.462" x1="0" y1="0" x2="-0.324238" y2="-140.462" wireFlags="64"/>
                    <wireExtras mils="9.7222" color="#404040" opacity="1" banded="0"/>
                    <connectors>
                        <connector connectorId="connector0" layer="schematicTrace">
                            <geometry x="0" y="0"/>
                            <connects>
                                <connect connectorId="connector1" modelIndex="85451242" layer="schematicTrace"/>
                            </connects>
                        </connector>
                        <connector connectorId="connector1" layer="schematicTrace">
                            <geometry x="0" y="0"/>
                            <connects>
                                <connect connectorId="pin53F" modelIndex="5866" layer="breadboardbreadboard"/>
                            </connects>
                        </connector>
                    </connectors>
                </schematicView>
            </views>
        </instance>
        <instance moduleIdRef="WireModuleID" modelIndex="85451538" path=":/resources/parts/core/wire.fzp">
            <title>Wire1851</title>
            <views>
                <breadboardView layer="breadboardWire">
                    <geometry z="3.5" x="170.804" y="0" x1="0" y1="0" x2="9.19679" y2="-27" wireFlags="64"/>
                    <wireExtras mils="22.2222" color="#ef6100" opacity="1" banded="0"/>
                    <connectors>
                        <connector connectorId="connector0" layer="breadboardWire">
                            <geometry x="0" y="0"/>
                            <connects>
                                <connect connectorId="connector1" modelIndex="85451540" layer="breadboardWire"/>
                            </connects>
                        </connector>
                        <connector connectorId="connector1" layer="breadboardWire">
                            <geometry x="0" y="0"/>
                            <connects>
                                <connect connectorId="connector90" modelIndex="5775" layer="breadboardbreadboard"/>
                            </connects>
                        </connector>
                    </connectors>
                </breadboardView>
                <pcbView layer="copper1trace">
                    <geometry z="9.5" x="137.041" y="-7.94439" x1="0" y1="0" x2="42.9601" y2="-19.0556" wireFlags="64"/>
                    <wireExtras mils="11.1111" color="#f2c600" opacity="1" banded="0"/>
                    <connectors>
                        <connector connectorId="connector0" layer="copper1trace">
                            <geometry x="0" y="0"/>
                            <connects>
                                <connect connectorId="connector1" modelIndex="85451540" layer="copper1trace"/>
                            </connects>
                        </connector>
                        <connector connectorId="connector1" layer="copper1trace">
                            <geometry x="0" y="0"/>
                            <connects>
                                <connect connectorId="connector90" modelIndex="5775" layer="copper0"/>
                            </connects>
                        </connector>
                    </connectors>
                </pcbView>
                <schematicView layer="schematicTrace">
                    <geometry z="5.5" x="137.041" y="-7.94439" x1="0" y1="0" x2="42.9601" y2="-19.0556" wireFlags="64"/>
                    <wireExtras mils="9.7222" color="#404040" opacity="1" banded="0"/>
                    <connectors>
                        <connector connectorId="connector0" layer="schematicTrace">
                            <geometry x="0" y="0"/>
                            <connects>
                                <connect connectorId="connector1" modelIndex="85451540" layer="schematicTrace"/>
                            </connects>
                        </connector>
                        <connector connectorId="connector1" layer="schematicTrace">
                            <geometry x="0" y="0"/>
                            <connects>
                                <connect connectorId="connector90" modelIndex="5775" layer="schematic"/>
                            </connects>
                        </connector>
                    </connectors>
                </schematicView>
            </views>
        </instance>
        <instance moduleIdRef="WireModuleID" modelIndex="85451540" path=":/resources/parts/core/wire.fzp">
            <title>Wire1852</title>
            <views>
                <breadboardView layer="breadboardWire">
                    <geometry z="3.50005" x="-8.93744" y="0" x1="0" y1="0" x2="179.742" y2="0" wireFlags="64"/>
                    <wireExtras mils="22.2222" color="#ef6100" opacity="1" banded="0"/>
                    <connectors>
                        <connector connectorId="connector0" layer="breadboardWire">
                            <geometry x="0" y="0"/>
                            <connects>
                                <connect connectorId="connector1" modelIndex="85450138" layer="breadboardWire"/>
                            </connects>
                        </connector>
                        <connector connectorId="connector1" layer="breadboardWire">
                            <geometry x="0" y="0"/>
                            <connects>
                                <connect connectorId="connector0" modelIndex="85451538" layer="breadboardWire"/>
                            </connects>
                        </connector>
                    </connectors>
                </breadboardView>
                <pcbView layer="copper1trace">
                    <geometry z="9.50001" x="-2.97915" y="8.93744" x1="0" y1="0" x2="173.784" y2="0" wireFlags="64"/>
                    <wireExtras mils="11.1111" color="#f2c600" opacity="1" banded="0"/>
                    <connectors>
                        <connector connectorId="connector0" layer="copper1trace">
                            <geometry x="0" y="0"/>
                            <connects>
                                <connect connectorId="connector1" modelIndex="85450138" layer="copper1trace"/>
                            </connects>
                        </connector>
                        <connector connectorId="connector1" layer="copper1trace">
                            <geometry x="0" y="0"/>
                            <connects>
                                <connect connectorId="connector0" modelIndex="85451538" layer="copper1trace"/>
                            </connects>
                        </connector>
                    </connectors>
                </pcbView>
                <schematicView layer="schematicTrace">
                    <geometry z="5.50001" x="-2.97915" y="8.93744" x1="0" y1="0" x2="173.784" y2="0" wireFlags="64"/>
                    <wireExtras mils="9.7222" color="#404040" opacity="1" banded="0"/>
                    <connectors>
                        <connector connectorId="connector0" layer="schematicTrace">
                            <geometry x="0" y="0"/>
                            <connects>
                                <connect connectorId="connector1" modelIndex="85450138" layer="schematicTrace"/>
                            </connects>
                        </connector>
                        <connector connectorId="connector1" layer="schematicTrace">
                            <geometry x="0" y="0"/>
                            <connects>
                                <connect connectorId="connector0" modelIndex="85451538" layer="schematicTrace"/>
                            </connects>
                        </connector>
                    </connectors>
                </schematicView>
            </views>
        </instance>
    </instances>
</module>
