# Supplementary material for: An automated aquatic rack system for rearing marine invertebrates
Source: BMC Biol. 2020 May 4;18:46. doi: 10.1186/s12915-020-00772-w (PMC7199361; doi:10.1186/s12915-020-00772-w)
Supplement: Supplementary file 15 — Additional file 15. Fritzing diagram (“DC_motor_controller_interface2.fzz” circuit diagram) for constructing the protein skimmer ATtiny85 control interface [41]. See Additional file 2 for the list of parts and suppliers. [file 12915_2020_772_MOESM15_ESM.fzz]

Archive with 1 entries (1 files):
- DC motor controller interface2.fz
