# Supplementary material for: An automated aquatic rack system for rearing marine invertebrates
Source: BMC Biol. 2020 May 4;18:46. doi: 10.1186/s12915-020-00772-w (PMC7199361; doi:10.1186/s12915-020-00772-w)
Supplement: Supplementary file 15 — Additional file 15. Fritzing diagram (“DC_motor_controller_interface2.fzz” circuit diagram) for constructing the protein skimmer ATtiny85 control interface [41]. See Additional file 2 for the list of parts and suppliers. [file 12915_2020_772_MOESM15_ESM.fzz › DC motor controller interface2.fz]

<?xml version="1.0" encoding="UTF-8"?>
<module fritzingVersion="0.9.3b.04.19.5c895d327c44a3114e5fcc9d8260daf0cbb52806" icon=".png">
    <boards>
        <board moduleId="TwoLayerRectanglePCBModuleID" title="Rectangular PCB - Resizable" instance="PCB1" width="8.46667cm" height="5.64444cm"/>
    </boards>
    <views>
        <view name="breadboardView" backgroundColor="#ffffff" gridSize="0.1in" showGrid="1" alignToGrid="1" viewFromBelow="0"/>
        <view name="schematicView" backgroundColor="#ffffff" gridSize="0.1in" showGrid="1" alignToGrid="1" viewFromBelow="0"/>
        <view name="pcbView" backgroundColor="#333333" gridSize="0.1in" showGrid="1" alignToGrid="1" viewFromBelow="0" DRC_Keepout="" autorouteViaRingThickness="" autorouteTraceWidth="24" GPG_Keepout="" autorouteViaHoleSize=""/>
    </views>
    <instances>
        <instance moduleIdRef="TwoLayerRectanglePCBModuleID" modelIndex="5752" path=":/resources/parts/core/rectangle_pcb_two_layers.fzp">
            <property name="layers" value="2"/>
            <property name="width" value="84.666666666666671"/>
            <property name="height" value="56.444444444444443"/>
            <title>PCB1</title>
            <views>
                <breadboardView layer="">
                    <geometry z="0.50003" x="0" y="0"/>
                </breadboardView>
                <pcbView layer="board">
                    <geometry z="1.50006" x="37.303" y="-28.7081"/>
                </pcbView>
                <schematicView layer="">
                    <geometry z="0.50004" x="0" y="0"/>
                </schematicView>
            </views>
        </instance>
        <instance moduleIdRef="SparkFun-DigitalIC-ATTINY45-DIP8" modelIndex="6395" path="/Applications/Fritzing.app/Contents/MacOS/fritzing-parts/core/sparkfun-digitalic-attiny45-dip8.fzp">
            <property name="part number" value="attiny85"/>
            <title>U2</title>
            <views>
                <breadboardView layer="breadboard">
                    <geometry z="2.50013" x="238.5" y="79.047"/>
                    <connectors>
                        <connector connectorId="connector5" layer="breadboard">
                            <geometry x="0" y="0"/>
                            <connects>
                                <connect connectorId="pin29F" modelIndex="5754" layer="breadboardbreadboard"/>
                            </connects>
                        </connector>
                        <connector connectorId="connector6" layer="breadboard">
                            <geometry x="0" y="0"/>
                            <connects>
                                <connect connectorId="pin28F" modelIndex="5754" layer="breadboardbreadboard"/>
                                <connect connectorId="connector1" modelIndex="85449817" layer="breadboardWire"/>
                            </connects>
                        </connector>
                        <connector connectorId="connector7" layer="breadboard">
                            <geometry x="0" y="0"/>
                            <connects>
                                <connect connectorId="pin27F" modelIndex="5754" layer="breadboardbreadboard"/>
                            </connects>
                        </connector>
                        <connector connectorId="connector0" layer="breadboard">
                            <geometry x="0" y="0"/>
                            <connects>
                                <connect connectorId="pin27E" modelIndex="5754" layer="breadboardbreadboard"/>
                            </connects>
                        </connector>
                        <connector connectorId="connector1" layer="breadboard">
                            <geometry x="0" y="0"/>
                            <connects>
                                <connect connectorId="pin28E" modelIndex="5754" layer="breadboardbreadboard"/>
                            </connects>
                        </connector>
                        <connector connectorId="connector2" layer="breadboard">
                            <geometry x="0" y="0"/>
                            <connects>
                                <connect connectorId="pin29E" modelIndex="5754" layer="breadboardbreadboard"/>
                            </connects>
                        </connector>
                        <connector connectorId="connector3" layer="breadboard">
                            <geometry x="0" y="0"/>
                            <connects>
                                <connect connectorId="pin30E" modelIndex="5754" layer="breadboardbreadboard"/>
                            </connects>
                        </connector>
                        <connector connectorId="connector4" layer="breadboard">
                            <geometry x="0" y="0"/>
                            <connects>
                                <connect connectorId="pin30F" modelIndex="5754" layer="breadboardbreadboard"/>
                            </connects>
                        </connector>
                    </connectors>
                </breadboardView>
                <pcbView layer="copper0">
                    <geometry z="5.50009" x="49.14" y="59.94"/>
                    <titleGeometry visible="true" x="85.86" y="52.94" z="12.5" xOffset="36.72" yOffset="-7" textColor="#000000" fontSize="5">
                        <displayKey key=""/>
                    </titleGeometry>
                    <connectors>
                        <connector connectorId="connector5" layer="copper0">
                            <geometry x="0" y="0"/>
                            <connects>
                                <connect connectorId="pin29F" modelIndex="5754" layer="breadboardbreadboard"/>
                            </connects>
                        </connector>
                        <connector connectorId="connector6" layer="copper0">
                            <geometry x="0" y="0"/>
                            <connects>
                                <connect connectorId="pin28F" modelIndex="5754" layer="breadboardbreadboard"/>
                            </connects>
                        </connector>
                        <connector connectorId="connector7" layer="copper0">
                            <geometry x="0" y="0"/>
                            <connects>
                                <connect connectorId="pin27F" modelIndex="5754" layer="breadboardbreadboard"/>
                            </connects>
                        </connector>
                        <connector connectorId="connector0" layer="copper0">
                            <geometry x="0" y="0"/>
                            <connects>
                                <connect connectorId="pin27E" modelIndex="5754" layer="breadboardbreadboard"/>
                            </connects>
                        </connector>
                        <connector connectorId="connector1" layer="copper0">
                            <geometry x="0" y="0"/>
                            <connects>
                                <connect connectorId="pin28E" modelIndex="5754" layer="breadboardbreadboard"/>
                            </connects>
                        </connector>
                        <connector connectorId="connector2" layer="copper0">
                            <geometry x="0" y="0"/>
                            <connects>
                                <connect connectorId="pin29E" modelIndex="5754" layer="breadboardbreadboard"/>
                            </connects>
                        </connector>
                        <connector connectorId="connector3" layer="copper0">
                            <geometry x="0" y="0"/>
                            <connects>
                                <connect connectorId="pin30E" modelIndex="5754" layer="breadboardbreadboard"/>
                            </connects>
                        </connector>
                        <connector connectorId="connector4" layer="copper0">
                            <geometry x="0" y="0"/>
                            <connects>
                                <connect connectorId="pin30F" modelIndex="5754" layer="breadboardbreadboard"/>
                            </connects>
                        </connector>
                    </connectors>
                </pcbView>
                <schematicView layer="schematic">
                    <geometry z="2.50007" x="-0.437926" y="80.55"/>
                    <titleGeometry visible="true" x="99.4369" y="73.55" z="6.50001" xOffset="99.8748" yOffset="-7" textColor="#000000" fontSize="5">
                        <displayKey key=""/>
                        <displayKey key="part number"/>
                    </titleGeometry>
                    <connectors>
                        <connector connectorId="connector5" layer="schematic">
                            <geometry x="0" y="0"/>
                            <connects>
                                <connect connectorId="pin29F" modelIndex="5754" layer="breadboardbreadboard"/>
                            </connects>
                        </connector>
                        <connector connectorId="connector6" layer="schematic">
                            <geometry x="0" y="0"/>
                            <connects>
                                <connect connectorId="pin28F" modelIndex="5754" layer="breadboardbreadboard"/>
                                <connect connectorId="connector1" modelIndex="85449817" layer="schematicTrace"/>
                            </connects>
                        </connector>
                        <connector connectorId="connector7" layer="schematic">
                            <geometry x="0" y="0"/>
                            <connects>
                                <connect connectorId="pin27F" modelIndex="5754" layer="breadboardbreadboard"/>
                            </connects>
                        </connector>
                        <connector connectorId="connector0" layer="schematic">
                            <geometry x="0" y="0"/>
                            <connects>
                                <connect connectorId="pin27E" modelIndex="5754" layer="breadboardbreadboard"/>
                            </connects>
                        </connector>
                        <connector connectorId="connector1" layer="schematic">
                            <geometry x="0" y="0"/>
                            <connects>
                                <connect connectorId="pin28E" modelIndex="5754" layer="breadboardbreadboard"/>
                            </connects>
                        </connector>
                        <connector connectorId="connector2" layer="schematic">
                            <geometry x="0" y="0"/>
                            <connects>
                                <connect connectorId="pin29E" modelIndex="5754" layer="breadboardbreadboard"/>
                            </connects>
                        </connector>
                        <connector connectorId="connector3" layer="schematic">
                            <geometry x="0" y="0"/>
                            <connects>
                                <connect connectorId="pin30E" modelIndex="5754" layer="breadboardbreadboard"/>
                            </connects>
                        </connector>
                        <connector connectorId="connector4" layer="schematic">
                            <geometry x="0" y="0"/>
                            <connects>
                                <connect connectorId="pin30F" modelIndex="5754" layer="breadboardbreadboard"/>
                            </connects>
                        </connector>
                    </connectors>
                </schematicView>
            </views>
        </instance>
        <instance moduleIdRef="9cb1a483-254b-4e1b-840c-fa7afc0ed5f8CapacitorModuleID" modelIndex="6457" path="/Applications/Fritzing.app/Contents/MacOS/fritzing-parts/core/SMD_elko_0405.fzp" flippedSMD="true">
            <property name="flippedSMD" value="true"/>
            <property name="capacitance" value="10µF"/>
            <title>C1</title>
            <views>
                <breadboardView layer="breadboard">
                    <geometry z="2.50017" x="304.457" y="-8.24399">
                        <transform m11="0" m12="1" m13="0" m21="-1" m22="0" m23="0" m31="30.5784" m32="12.861" m33="1"/>
                    </geometry>
                    <connectors>
                        <connector connectorId="connector0" layer="breadboard">
                            <geometry x="4.401" y="43.4394"/>
                            <leg>
                                <point x="0" y="0"/>
                                <bezier/>
                                <point x="-0.0180099" y="12.5956"/>
                                <bezier/>
                            </leg>
                            <connects>
                                <connect connectorId="pin31Z" modelIndex="5754" layer="breadboardbreadboard"/>
                            </connects>
                        </connector>
                        <connector connectorId="connector1" layer="breadboard">
                            <geometry x="13.401" y="43.4394"/>
                            <leg>
                                <point x="0" y="0"/>
                                <bezier/>
                                <point x="-0.0180037" y="12.5956"/>
                                <bezier/>
                            </leg>
                            <connects>
                                <connect connectorId="pin31Y" modelIndex="5754" layer="breadboardbreadboard"/>
                            </connects>
                        </connector>
                    </connectors>
                </breadboardView>
                <pcbView layer="copper1">
                    <geometry z="8.50021" x="644.599" y="196.961"/>
                    <titleGeometry visible="true" x="666.568" y="189.961" z="12.5001" xOffset="21.9685" yOffset="-7" textColor="#000000" fontSize="5">
                        <displayKey key=""/>
                    </titleGeometry>
                    <connectors>
                        <connector connectorId="connector0" layer="copper1">
                            <geometry x="0" y="0"/>
                            <connects>
                                <connect connectorId="pin31Z" modelIndex="5754" layer="breadboardbreadboard"/>
                            </connects>
                        </connector>
                        <connector connectorId="connector1" layer="copper1">
                            <geometry x="0" y="0"/>
                            <connects>
                                <connect connectorId="pin31Y" modelIndex="5754" layer="breadboardbreadboard"/>
                            </connects>
                        </connector>
                    </connectors>
                </pcbView>
                <schematicView layer="schematic">
                    <geometry z="2.50011" x="644.599" y="185.961"/>
                    <titleGeometry visible="true" x="663.499" y="171.961" z="6.5001" xOffset="18.9" yOffset="-14" textColor="#000000" fontSize="5">
                        <displayKey key=""/>
                        <displayKey key="part number"/>
                        <displayKey key="voltage"/>
                        <displayKey key="capacitance"/>
                    </titleGeometry>
                    <connectors>
                        <connector connectorId="connector0" layer="schematic">
                            <geometry x="0" y="0"/>
                            <connects>
                                <connect connectorId="pin31Z" modelIndex="5754" layer="breadboardbreadboard"/>
                            </connects>
                        </connector>
                        <connector connectorId="connector1" layer="schematic">
                            <geometry x="0" y="0"/>
                            <connects>
                                <connect connectorId="pin31Y" modelIndex="5754" layer="breadboardbreadboard"/>
                            </connects>
                        </connector>
                    </connectors>
                </schematicView>
            </views>
        </instance>
        <instance moduleIdRef="WireModuleID" modelIndex="85448906" path=":/resources/parts/core/wire.fzp">
            <title>Wire55</title>
            <views>
                <breadboardView layer="breadboardWire">
                    <geometry z="3.50012" x="242.999" y="18" x1="0" y1="0" x2="-0.01625" y2="36" wireFlags="64"/>
                    <wireExtras mils="22.2222" color="#cc1414" opacity="1" banded="0"/>
                    <connectors>
                        <connector connectorId="connector0" layer="breadboardWire">
                            <geometry x="0" y="0"/>
                            <connects>
                                <connect connectorId="pin27Y" modelIndex="5754" layer="breadboardbreadboard"/>
                            </connects>
                        </connector>
                        <connector connectorId="connector1" layer="breadboardWire">
                            <geometry x="0" y="0"/>
                            <connects>
                                <connect connectorId="pin27I" modelIndex="5754" layer="breadboardbreadboard"/>
                            </connects>
                        </connector>
                    </connectors>
                </breadboardView>
                <pcbView layer="copper1trace">
                    <geometry z="9.50008" x="224" y="19" x1="0" y1="0" x2="-1" y2="35" wireFlags="64"/>
                    <wireExtras mils="11.1111" color="#f2c600" opacity="1" banded="0"/>
                    <connectors>
                        <connector connectorId="connector0" layer="copper1trace">
                            <geometry x="0" y="0"/>
                            <connects>
                                <connect connectorId="pin27Y" modelIndex="5754" layer="breadboardbreadboard"/>
                            </connects>
                        </connector>
                        <connector connectorId="connector1" layer="copper1trace">
                            <geometry x="0" y="0"/>
                            <connects>
                                <connect connectorId="pin27I" modelIndex="5754" layer="breadboardbreadboard"/>
                            </connects>
                        </connector>
                    </connectors>
                </pcbView>
                <schematicView layer="schematicTrace">
                    <geometry z="5.50006" x="224" y="19" x1="0" y1="0" x2="-1" y2="35" wireFlags="64"/>
                    <wireExtras mils="9.7222" color="#404040" opacity="1" banded="0"/>
                    <connectors>
                        <connector connectorId="connector0" layer="schematicTrace">
                            <geometry x="0" y="0"/>
                            <connects>
                                <connect connectorId="pin27Y" modelIndex="5754" layer="breadboardbreadboard"/>
                            </connects>
                        </connector>
                        <connector connectorId="connector1" layer="schematicTrace">
                            <geometry x="0" y="0"/>
                            <connects>
                                <connect connectorId="pin27I" modelIndex="5754" layer="breadboardbreadboard"/>
                            </connects>
                        </connector>
                    </connectors>
                </schematicView>
            </views>
        </instance>
        <instance moduleIdRef="WireModuleID" modelIndex="85448909" path=":/resources/parts/core/wire.fzp">
            <title>Wire56</title>
            <views>
                <breadboardView layer="breadboardWire">
                    <geometry z="3.50014" x="269.998" y="170.996" x1="0" y1="0" x2="-0.01625" y2="-27" wireFlags="64"/>
                    <wireExtras mils="22.2222" color="#404040" opacity="1" banded="0"/>
                    <connectors>
                        <connector connectorId="connector0" layer="breadboardWire">
                            <geometry x="0" y="0"/>
                            <connects>
                                <connect connectorId="pin30X" modelIndex="5754" layer="breadboardbreadboard"/>
                            </connects>
                        </connector>
                        <connector connectorId="connector1" layer="breadboardWire">
                            <geometry x="0" y="0"/>
                            <connects>
                                <connect connectorId="pin30A" modelIndex="5754" layer="breadboardbreadboard"/>
                            </connects>
                        </connector>
                    </connectors>
                </breadboardView>
                <pcbView layer="copper1trace">
                    <geometry z="9.5001" x="252" y="171" x1="0" y1="0" x2="-1" y2="-30" wireFlags="64"/>
                    <wireExtras mils="11.1111" color="#f2c600" opacity="1" banded="0"/>
                    <connectors>
                        <connector connectorId="connector0" layer="copper1trace">
                            <geometry x="0" y="0"/>
                            <connects>
                                <connect connectorId="pin30X" modelIndex="5754" layer="breadboardbreadboard"/>
                            </connects>
                        </connector>
                        <connector connectorId="connector1" layer="copper1trace">
                            <geometry x="0" y="0"/>
                            <connects>
                                <connect connectorId="pin30A" modelIndex="5754" layer="breadboardbreadboard"/>
                            </connects>
                        </connector>
                    </connectors>
                </pcbView>
                <schematicView layer="schematicTrace">
                    <geometry z="5.50008" x="252" y="171" x1="0" y1="0" x2="-1" y2="-30" wireFlags="64"/>
                    <wireExtras mils="9.7222" color="#404040" opacity="1" banded="0"/>
                    <connectors>
                        <connector connectorId="connector0" layer="schematicTrace">
                            <geometry x="0" y="0"/>
                            <connects>
                                <connect connectorId="pin30X" modelIndex="5754" layer="breadboardbreadboard"/>
                            </connects>
                        </connector>
                        <connector connectorId="connector1" layer="schematicTrace">
                            <geometry x="0" y="0"/>
                            <connects>
                                <connect connectorId="pin30A" modelIndex="5754" layer="breadboardbreadboard"/>
                            </connects>
                        </connector>
                    </connectors>
                </schematicView>
            </views>
        </instance>
        <instance moduleIdRef="WireModuleID" modelIndex="85448912" path=":/resources/parts/core/wire.fzp">
            <title>Wire57</title>
            <views>
                <breadboardView layer="breadboardWire">
                    <geometry z="3.50015" x="251.982" y="72" x1="0" y1="0" x2="-35.9994" y2="0" wireFlags="64"/>
                    <wireExtras mils="22.2222" color="#418dd9" opacity="1" banded="0"/>
                    <connectors>
                        <connector connectorId="connector0" layer="breadboardWire">
                            <geometry x="0" y="0"/>
                            <connects>
                                <connect connectorId="pin28G" modelIndex="5754" layer="breadboardbreadboard"/>
                            </connects>
                        </connector>
                        <connector connectorId="connector1" layer="breadboardWire">
                            <geometry x="0" y="0"/>
                            <connects>
                                <connect connectorId="pin24G" modelIndex="5754" layer="breadboardbreadboard"/>
                            </connects>
                        </connector>
                    </connectors>
                </breadboardView>
                <pcbView layer="copper1trace">
                    <geometry z="9.50011" x="242" y="70" x1="0" y1="0" x2="-55" y2="-1" wireFlags="64"/>
                    <wireExtras mils="11.1111" color="#f2c600" opacity="1" banded="0"/>
                    <connectors>
                        <connector connectorId="connector0" layer="copper1trace">
                            <geometry x="0" y="0"/>
                            <connects>
                                <connect connectorId="pin28G" modelIndex="5754" layer="breadboardbreadboard"/>
                            </connects>
                        </connector>
                        <connector connectorId="connector1" layer="copper1trace">
                            <geometry x="0" y="0"/>
                            <connects>
                                <connect connectorId="pin24G" modelIndex="5754" layer="breadboardbreadboard"/>
                            </connects>
                        </connector>
                    </connectors>
                </pcbView>
                <schematicView layer="schematicTrace">
                    <geometry z="5.50009" x="242" y="70" x1="0" y1="0" x2="-55" y2="-1" wireFlags="64"/>
                    <wireExtras mils="9.7222" color="#404040" opacity="1" banded="0"/>
                    <connectors>
                        <connector connectorId="connector0" layer="schematicTrace">
                            <geometry x="0" y="0"/>
                            <connects>
                                <connect connectorId="pin28G" modelIndex="5754" layer="breadboardbreadboard"/>
                            </connects>
                        </connector>
                        <connector connectorId="connector1" layer="schematicTrace">
                            <geometry x="0" y="0"/>
                            <connects>
                                <connect connectorId="pin24G" modelIndex="5754" layer="breadboardbreadboard"/>
                            </connects>
                        </connector>
                    </connectors>
                </schematicView>
            </views>
        </instance>
        <instance moduleIdRef="ResistorModuleID" modelIndex="85448919" path="/Applications/Fritzing.app/Contents/MacOS/fritzing-parts/core/resistor.fzp">
            <property name="tolerance" value="±5%"/>
            <property name="resistance" value="1k"/>
            <property name="pin spacing" value="400 mil"/>
            <title>R4</title>
            <views>
                <breadboardView layer="breadboard">
                    <geometry z="2.50021" x="178.691" y="58.4595"/>
                    <connectors>
                        <connector connectorId="connector0" layer="breadboard">
                            <geometry x="2.619" y="4.5405"/>
                            <leg>
                                <point x="0" y="0"/>
                                <bezier/>
                                <point x="-1.3095" y="0"/>
                                <bezier/>
                            </leg>
                            <connects>
                                <connect connectorId="pin20H" modelIndex="5754" layer="breadboardbreadboard"/>
                            </connects>
                        </connector>
                        <connector connectorId="connector1" layer="breadboard">
                            <geometry x="36.0063" y="4.5405"/>
                            <leg>
                                <point x="0" y="0"/>
                                <bezier/>
                                <point x="1.3095" y="0"/>
                                <bezier/>
                            </leg>
                            <connects>
                                <connect connectorId="pin24H" modelIndex="5754" layer="breadboardbreadboard"/>
                            </connects>
                        </connector>
                    </connectors>
                </breadboardView>
                <pcbView layer="copper0">
                    <geometry z="5.50016" x="203.625" y="32.13"/>
                    <titleGeometry visible="true" x="246.375" y="25.13" z="12.5001" xOffset="42.75" yOffset="-7" textColor="#000000" fontSize="5">
                        <displayKey key=""/>
                    </titleGeometry>
                    <connectors>
                        <connector connectorId="connector0" layer="copper0">
                            <geometry x="0" y="0"/>
                            <connects>
                                <connect connectorId="pin20H" modelIndex="5754" layer="breadboardbreadboard"/>
                            </connects>
                        </connector>
                        <connector connectorId="connector1" layer="copper0">
                            <geometry x="0" y="0"/>
                            <connects>
                                <connect connectorId="pin24H" modelIndex="5754" layer="breadboardbreadboard"/>
                            </connects>
                        </connector>
                    </connectors>
                </pcbView>
                <schematicView layer="schematic">
                    <geometry z="2.50015" x="-0.437678" y="176.13"/>
                    <titleGeometry visible="true" x="36.4373" y="162.13" z="6.50013" xOffset="36.875" yOffset="-14" textColor="#000000" fontSize="5">
                        <displayKey key=""/>
                        <displayKey key="part number"/>
                        <displayKey key="resistance"/>
                        <displayKey key="power"/>
                    </titleGeometry>
                    <connectors>
                        <connector connectorId="connector0" layer="schematic">
                            <geometry x="0" y="0"/>
                            <connects>
                                <connect connectorId="pin20H" modelIndex="5754" layer="breadboardbreadboard"/>
                            </connects>
                        </connector>
                        <connector connectorId="connector1" layer="schematic">
                            <geometry x="0" y="0"/>
                            <connects>
                                <connect connectorId="pin24H" modelIndex="5754" layer="breadboardbreadboard"/>
                            </connects>
                        </connector>
                    </connectors>
                </schematicView>
            </views>
        </instance>
        <instance moduleIdRef="ResistorModuleID" modelIndex="85448933" path="/Applications/Fritzing.app/Contents/MacOS/fritzing-parts/core/resistor.fzp">
            <property name="tolerance" value="±5%"/>
            <property name="resistance" value="1k"/>
            <property name="pin spacing" value="400 mil"/>
            <title>R5</title>
            <views>
                <breadboardView layer="breadboard">
                    <geometry z="2.50023" x="124.69" y="112.46"/>
                    <connectors>
                        <connector connectorId="connector0" layer="breadboard">
                            <geometry x="2.619" y="4.5405"/>
                            <leg>
                                <point x="0" y="0"/>
                                <bezier/>
                                <point x="-1.3095" y="0"/>
                                <bezier/>
                            </leg>
                            <connects>
                                <connect connectorId="pin14D" modelIndex="5754" layer="breadboardbreadboard"/>
                            </connects>
                        </connector>
                        <connector connectorId="connector1" layer="breadboard">
                            <geometry x="36.0063" y="4.5405"/>
                            <leg>
                                <point x="0" y="0"/>
                                <bezier/>
                                <point x="1.3095" y="0"/>
                                <bezier/>
                            </leg>
                            <connects>
                                <connect connectorId="pin18D" modelIndex="5754" layer="breadboardbreadboard"/>
                                <connect connectorId="connector0" modelIndex="85449796" layer="breadboardWire"/>
                            </connects>
                        </connector>
                    </connectors>
                </breadboardView>
                <pcbView layer="copper0">
                    <geometry z="5.50017" x="275.625" y="23.13"/>
                    <titleGeometry visible="true" x="318.375" y="16.13" z="12.5001" xOffset="42.75" yOffset="-7" textColor="#000000" fontSize="5">
                        <displayKey key=""/>
                    </titleGeometry>
                    <connectors>
                        <connector connectorId="connector0" layer="copper0">
                            <geometry x="0" y="0"/>
                            <connects>
                                <connect connectorId="pin14D" modelIndex="5754" layer="breadboardbreadboard"/>
                            </connects>
                        </connector>
                        <connector connectorId="connector1" layer="copper0">
                            <geometry x="0" y="0"/>
                            <connects>
                                <connect connectorId="pin18D" modelIndex="5754" layer="breadboardbreadboard"/>
                                <connect connectorId="connector0" modelIndex="85449796" layer="copper0trace"/>
                            </connects>
                        </connector>
                    </connectors>
                </pcbView>
                <schematicView layer="schematic">
                    <geometry z="2.50017" x="269.563" y="221.13">
                        <transform m11="0" m12="1" m13="0" m21="-1" m22="0" m23="0" m31="22.3075" m32="-14.5675" m33="1"/>
                    </geometry>
                    <titleGeometry visible="true" x="306.438" y="207.13" z="6.50014" xOffset="36.875" yOffset="-14" textColor="#000000" fontSize="5">
                        <displayKey key=""/>
                        <displayKey key="part number"/>
                        <displayKey key="resistance"/>
                        <displayKey key="power"/>
                    </titleGeometry>
                    <connectors>
                        <connector connectorId="connector0" layer="schematic">
                            <geometry x="0" y="0"/>
                            <connects>
                                <connect connectorId="pin14D" modelIndex="5754" layer="breadboardbreadboard"/>
                            </connects>
                        </connector>
                        <connector connectorId="connector1" layer="schematic">
                            <geometry x="0" y="0"/>
                            <connects>
                                <connect connectorId="pin18D" modelIndex="5754" layer="breadboardbreadboard"/>
                                <connect connectorId="connector0" modelIndex="85449796" layer="schematicTrace"/>
                            </connects>
                        </connector>
                    </connectors>
                </schematicView>
            </views>
        </instance>
        <instance moduleIdRef="WireModuleID" modelIndex="85448956" path=":/resources/parts/core/wire.fzp">
            <title>Wire75</title>
            <views>
                <breadboardView layer="breadboardWire">
                    <geometry z="3.50016" x="305.982" y="270.462" x1="0" y1="0" x2="0" y2="-189.466" wireFlags="64"/>
                    <wireExtras mils="22.2222" color="#418dd9" opacity="1" banded="0"/>
                    <connectors>
                        <connector connectorId="connector1" layer="breadboardWire">
                            <geometry x="0" y="0"/>
                            <connects>
                                <connect connectorId="pin34F" modelIndex="5754" layer="breadboardbreadboard"/>
                            </connects>
                        </connector>
                    </connectors>
                </breadboardView>
                <pcbView layer="copper1trace">
                    <geometry z="9.50012" x="280" y="276" x1="0" y1="0" x2="-2" y2="-144" wireFlags="64"/>
                    <wireExtras mils="11.1111" color="#f2c600" opacity="1" banded="0"/>
                    <connectors>
                        <connector connectorId="connector1" layer="copper1trace">
                            <geometry x="0" y="0"/>
                            <connects>
                                <connect connectorId="pin34F" modelIndex="5754" layer="breadboardbreadboard"/>
                            </connects>
                        </connector>
                    </connectors>
                </pcbView>
                <schematicView layer="schematicTrace">
                    <geometry z="5.5001" x="280" y="276" x1="0" y1="0" x2="-2" y2="-144" wireFlags="64"/>
                    <wireExtras mils="9.7222" color="#404040" opacity="1" banded="0"/>
                    <connectors>
                        <connector connectorId="connector1" layer="schematicTrace">
                            <geometry x="0" y="0"/>
                            <connects>
                                <connect connectorId="pin34F" modelIndex="5754" layer="breadboardbreadboard"/>
                            </connects>
                        </connector>
                    </connectors>
                </schematicView>
            </views>
        </instance>
        <instance moduleIdRef="WireModuleID" modelIndex="85448959" path=":/resources/parts/core/wire.fzp">
            <title>Wire76</title>
            <views>
                <breadboardView layer="breadboardWire">
                    <geometry z="3.50018" x="548.997" y="170.996" x1="0" y1="0" x2="0" y2="-162" wireFlags="64"/>
                    <wireExtras mils="22.2222" color="#404040" opacity="1" banded="0"/>
                    <connectors>
                        <connector connectorId="connector0" layer="breadboardWire">
                            <geometry x="0" y="0"/>
                            <connects>
                                <connect connectorId="pin61X" modelIndex="5754" layer="breadboardbreadboard"/>
                            </connects>
                        </connector>
                        <connector connectorId="connector1" layer="breadboardWire">
                            <geometry x="0" y="0"/>
                            <connects>
                                <connect connectorId="pin61Z" modelIndex="5754" layer="breadboardbreadboard"/>
                            </connects>
                        </connector>
                    </connectors>
                </breadboardView>
                <pcbView layer="copper1trace">
                    <geometry z="9.50013" x="549" y="169" x1="0" y1="0" x2="-2" y2="-160" wireFlags="64"/>
                    <wireExtras mils="11.1111" color="#f2c600" opacity="1" banded="0"/>
                    <connectors>
                        <connector connectorId="connector0" layer="copper1trace">
                            <geometry x="0" y="0"/>
                            <connects>
                                <connect connectorId="pin61X" modelIndex="5754" layer="breadboardbreadboard"/>
                            </connects>
                        </connector>
                        <connector connectorId="connector1" layer="copper1trace">
                            <geometry x="0" y="0"/>
                            <connects>
                                <connect connectorId="pin61Z" modelIndex="5754" layer="breadboardbreadboard"/>
                            </connects>
                        </connector>
                    </connectors>
                </pcbView>
                <schematicView layer="schematicTrace">
                    <geometry z="5.50012" x="549" y="169" x1="0" y1="0" x2="-2" y2="-160" wireFlags="64"/>
                    <wireExtras mils="9.7222" color="#404040" opacity="1" banded="0"/>
                    <connectors>
                        <connector connectorId="connector0" layer="schematicTrace">
                            <geometry x="0" y="0"/>
                            <connects>
                                <connect connectorId="pin61X" modelIndex="5754" layer="breadboardbreadboard"/>
                            </connects>
                        </connector>
                        <connector connectorId="connector1" layer="schematicTrace">
                            <geometry x="0" y="0"/>
                            <connects>
                                <connect connectorId="pin61Z" modelIndex="5754" layer="breadboardbreadboard"/>
                            </connects>
                        </connector>
                    </connectors>
                </schematicView>
            </views>
        </instance>
        <instance moduleIdRef="WireModuleID" modelIndex="85448966" path=":/resources/parts/core/wire.fzp">
            <title>Wire79</title>
            <views>
                <breadboardView layer="breadboardWire">
                    <geometry z="3.50019" x="512.998" y="179.996" x1="0" y1="0" x2="0" y2="-162" wireFlags="64"/>
                    <wireExtras mils="22.2222" color="#cc1414" opacity="1" banded="0"/>
                    <connectors>
                        <connector connectorId="connector0" layer="breadboardWire">
                            <geometry x="0" y="0"/>
                            <connects>
                                <connect connectorId="pin57W" modelIndex="5754" layer="breadboardbreadboard"/>
                            </connects>
                        </connector>
                        <connector connectorId="connector1" layer="breadboardWire">
                            <geometry x="0" y="0"/>
                            <connects>
                                <connect connectorId="pin57Y" modelIndex="5754" layer="breadboardbreadboard"/>
                            </connects>
                        </connector>
                    </connectors>
                </breadboardView>
                <pcbView layer="copper1trace">
                    <geometry z="9.50014" x="514" y="178" x1="0" y1="0" x2="-4" y2="-160" wireFlags="64"/>
                    <wireExtras mils="11.1111" color="#f2c600" opacity="1" banded="0"/>
                    <connectors>
                        <connector connectorId="connector0" layer="copper1trace">
                            <geometry x="0" y="0"/>
                            <connects>
                                <connect connectorId="pin57W" modelIndex="5754" layer="breadboardbreadboard"/>
                            </connects>
                        </connector>
                        <connector connectorId="connector1" layer="copper1trace">
                            <geometry x="0" y="0"/>
                            <connects>
                                <connect connectorId="pin57Y" modelIndex="5754" layer="breadboardbreadboard"/>
                            </connects>
                        </connector>
                    </connectors>
                </pcbView>
                <schematicView layer="schematicTrace">
                    <geometry z="5.50013" x="514" y="178" x1="0" y1="0" x2="-4" y2="-160" wireFlags="64"/>
                    <wireExtras mils="9.7222" color="#404040" opacity="1" banded="0"/>
                    <connectors>
                        <connector connectorId="connector0" layer="schematicTrace">
                            <geometry x="0" y="0"/>
                            <connects>
                                <connect connectorId="pin57W" modelIndex="5754" layer="breadboardbreadboard"/>
                            </connects>
                        </connector>
                        <connector connectorId="connector1" layer="schematicTrace">
                            <geometry x="0" y="0"/>
                            <connects>
                                <connect connectorId="pin57Y" modelIndex="5754" layer="breadboardbreadboard"/>
                            </connects>
                        </connector>
                    </connectors>
                </schematicView>
            </views>
        </instance>
        <instance moduleIdRef="WireModuleID" modelIndex="85448979" path=":/resources/parts/core/wire.fzp">
            <title>Wire84</title>
            <views>
                <breadboardView layer="breadboardWire">
                    <geometry z="3.50022" x="170.982" y="274.982" x1="0" y1="0" x2="0.00050179" y2="-130.983" wireFlags="64"/>
                    <wireExtras mils="22.2222" color="#404040" opacity="1" banded="0"/>
                    <connectors>
                        <connector connectorId="connector1" layer="breadboardWire">
                            <geometry x="0" y="0"/>
                            <connects>
                                <connect connectorId="pin19A" modelIndex="5754" layer="breadboardbreadboard"/>
                            </connects>
                        </connector>
                    </connectors>
                </breadboardView>
                <pcbView layer="copper1trace">
                    <geometry z="9.50018" x="216" y="168" x1="0" y1="0" x2="0" y2="-43" wireFlags="64"/>
                    <wireExtras mils="11.1111" color="#f2c600" opacity="1" banded="0"/>
                    <connectors>
                        <connector connectorId="connector1" layer="copper1trace">
                            <geometry x="0" y="0"/>
                            <connects>
                                <connect connectorId="pin19A" modelIndex="5754" layer="breadboardbreadboard"/>
                            </connects>
                        </connector>
                    </connectors>
                </pcbView>
                <schematicView layer="schematicTrace">
                    <geometry z="5.50016" x="216" y="168" x1="0" y1="0" x2="0" y2="-43" wireFlags="64"/>
                    <wireExtras mils="9.7222" color="#404040" opacity="1" banded="0"/>
                    <connectors>
                        <connector connectorId="connector1" layer="schematicTrace">
                            <geometry x="0" y="0"/>
                            <connects>
                                <connect connectorId="pin19A" modelIndex="5754" layer="breadboardbreadboard"/>
                            </connects>
                        </connector>
                    </connectors>
                </schematicView>
            </views>
        </instance>
        <instance moduleIdRef="WireModuleID" modelIndex="85448990" path=":/resources/parts/core/wire.fzp">
            <title>Wire89</title>
            <views>
                <breadboardView layer="breadboardWire">
                    <geometry z="3.50025" x="125.983" y="276" x1="0" y1="0" x2="0" y2="-150.004" wireFlags="64"/>
                    <wireExtras mils="22.2222" color="#418dd9" opacity="1" banded="0"/>
                    <connectors>
                        <connector connectorId="connector1" layer="breadboardWire">
                            <geometry x="0" y="0"/>
                            <connects>
                                <connect connectorId="pin14C" modelIndex="5754" layer="breadboardbreadboard"/>
                            </connects>
                        </connector>
                    </connectors>
                </breadboardView>
                <pcbView layer="copper1trace">
                    <geometry z="9.5002" x="136" y="277" x1="0" y1="0" x2="-2" y2="-150" wireFlags="64"/>
                    <wireExtras mils="11.1111" color="#f2c600" opacity="1" banded="0"/>
                    <connectors>
                        <connector connectorId="connector1" layer="copper1trace">
                            <geometry x="0" y="0"/>
                            <connects>
                                <connect connectorId="pin14C" modelIndex="5754" layer="breadboardbreadboard"/>
                            </connects>
                        </connector>
                    </connectors>
                </pcbView>
                <schematicView layer="schematicTrace">
                    <geometry z="5.50019" x="136" y="277" x1="0" y1="0" x2="-2" y2="-150" wireFlags="64"/>
                    <wireExtras mils="9.7222" color="#404040" opacity="1" banded="0"/>
                    <connectors>
                        <connector connectorId="connector1" layer="schematicTrace">
                            <geometry x="0" y="0"/>
                            <connects>
                                <connect connectorId="pin14C" modelIndex="5754" layer="breadboardbreadboard"/>
                            </connects>
                        </connector>
                    </connectors>
                </schematicView>
            </views>
        </instance>
        <instance moduleIdRef="NoteModuleID" modelIndex="85449076" path=":/resources/parts/core/note.fzp">
            <title>Note1</title>
            <text>&lt;!DOCTYPE HTML PUBLIC &quot;-//W3C//DTD HTML 4.0//EN&quot; &quot;http://www.w3.org/TR/REC-html40/strict.dtd&quot;&gt;
&lt;html&gt;&lt;head&gt;&lt;meta name=&quot;qrichtext&quot; content=&quot;1&quot; /&gt;&lt;style type=&quot;text/css&quot;&gt;
p, li { white-space: pre-wrap; }
&lt;/style&gt;&lt;/head&gt;&lt;body style=&quot; font-family:'Droid Sans'; font-size:9pt; font-weight:400; font-style:normal;&quot;&gt;
&lt;p style=&quot; margin-top:0px; margin-bottom:0px; margin-left:0px; margin-right:0px; -qt-block-indent:0; text-indent:0px;&quot;&gt;connected to Tunze&lt;/p&gt;
&lt;p style=&quot; margin-top:0px; margin-bottom:0px; margin-left:0px; margin-right:0px; -qt-block-indent:0; text-indent:0px;&quot;&gt;DC motor controller&lt;/p&gt;
&lt;p style=&quot; margin-top:0px; margin-bottom:0px; margin-left:0px; margin-right:0px; -qt-block-indent:0; text-indent:0px;&quot;&gt;(distal diode pad)&lt;/p&gt;
&lt;p style=&quot; margin-top:0px; margin-bottom:0px; margin-left:0px; margin-right:0px; -qt-block-indent:0; text-indent:0px;&quot;&gt;(30 gage wire)&lt;/p&gt;&lt;/body&gt;&lt;/html&gt;</text>
            <views>
                <breadboardView layer="breadboardNote">
                    <geometry z="6.5001" x="311.936" y="267.539" width="96" height="66"/>
                </breadboardView>
            </views>
        </instance>
        <instance moduleIdRef="NoteModuleID" modelIndex="85449078" path=":/resources/parts/core/note.fzp">
            <title>Note1</title>
            <text>&lt;!DOCTYPE HTML PUBLIC &quot;-//W3C//DTD HTML 4.0//EN&quot; &quot;http://www.w3.org/TR/REC-html40/strict.dtd&quot;&gt;
&lt;html&gt;&lt;head&gt;&lt;meta name=&quot;qrichtext&quot; content=&quot;1&quot; /&gt;&lt;style type=&quot;text/css&quot;&gt;
p, li { white-space: pre-wrap; }
&lt;/style&gt;&lt;/head&gt;&lt;body style=&quot; font-family:'Droid Sans'; font-size:9pt; font-weight:400; font-style:normal;&quot;&gt;
&lt;p style=&quot; margin-top:0px; margin-bottom:0px; margin-left:0px; margin-right:0px; -qt-block-indent:0; text-indent:0px;&quot;&gt;connected to Tunze&lt;/p&gt;
&lt;p style=&quot; margin-top:0px; margin-bottom:0px; margin-left:0px; margin-right:0px; -qt-block-indent:0; text-indent:0px;&quot;&gt;DC motor controller&lt;/p&gt;
&lt;p style=&quot; margin-top:0px; margin-bottom:0px; margin-left:0px; margin-right:0px; -qt-block-indent:0; text-indent:0px;&quot;&gt;ATMEL pin 3&lt;/p&gt;
&lt;p style=&quot; margin-top:0px; margin-bottom:0px; margin-left:0px; margin-right:0px; -qt-block-indent:0; text-indent:0px;&quot;&gt;(= proximal diode pad)&lt;/p&gt;
&lt;p style=&quot; margin-top:0px; margin-bottom:0px; margin-left:0px; margin-right:0px; -qt-block-indent:0; text-indent:0px;&quot;&gt;(30 gage wire)&lt;/p&gt;&lt;/body&gt;&lt;/html&gt;</text>
            <views>
                <breadboardView layer="breadboardNote">
                    <geometry z="6.50009" x="234.422" y="338.9" width="114.667" height="77"/>
                </breadboardView>
            </views>
        </instance>
        <instance moduleIdRef="WireModuleID" modelIndex="85449080" path=":/resources/parts/core/wire.fzp">
            <title>Wire127</title>
            <views>
                <breadboardView layer="breadboardWire">
                    <geometry z="3.50028" x="81.0006" y="-44.6667" x1="0" y1="0" x2="0" y2="62.6623" wireFlags="64"/>
                    <wireExtras mils="22.2222" color="#cc1414" opacity="1" banded="0"/>
                    <connectors>
                        <connector connectorId="connector1" layer="breadboardWire">
                            <geometry x="0" y="0"/>
                            <connects>
                                <connect connectorId="pin9Y" modelIndex="5754" layer="breadboardbreadboard"/>
                            </connects>
                        </connector>
                    </connectors>
                </breadboardView>
                <pcbView layer="copper1trace">
                    <geometry z="9.50024" x="116" y="-55.3333" x1="0" y1="0" x2="0" y2="72.6667" wireFlags="64"/>
                    <wireExtras mils="11.1111" color="#f2c600" opacity="1" banded="0"/>
                    <connectors>
                        <connector connectorId="connector1" layer="copper1trace">
                            <geometry x="0" y="0"/>
                            <connects>
                                <connect connectorId="pin9Y" modelIndex="5754" layer="breadboardbreadboard"/>
                            </connects>
                        </connector>
                    </connectors>
                </pcbView>
                <schematicView layer="schematicTrace">
                    <geometry z="5.50022" x="116" y="-55.3333" x1="0" y1="0" x2="0" y2="72.6667" wireFlags="64"/>
                    <wireExtras mils="9.7222" color="#404040" opacity="1" banded="0"/>
                    <connectors>
                        <connector connectorId="connector1" layer="schematicTrace">
                            <geometry x="0" y="0"/>
                            <connects>
                                <connect connectorId="pin9Y" modelIndex="5754" layer="breadboardbreadboard"/>
                            </connects>
                        </connector>
                    </connectors>
                </schematicView>
            </views>
        </instance>
        <instance moduleIdRef="WireModuleID" modelIndex="85449091" path=":/resources/parts/core/wire.fzp">
            <title>Wire132</title>
            <views>
                <breadboardView layer="breadboardWire">
                    <geometry z="3.50029" x="27.0005" y="-43.3333" x1="0" y1="0" x2="0" y2="52.329" wireFlags="64"/>
                    <wireExtras mils="22.2222" color="#404040" opacity="1" banded="0"/>
                    <connectors>
                        <connector connectorId="connector1" layer="breadboardWire">
                            <geometry x="0" y="0"/>
                            <connects>
                                <connect connectorId="pin3Z" modelIndex="5754" layer="breadboardbreadboard"/>
                            </connects>
                        </connector>
                    </connectors>
                </breadboardView>
                <pcbView layer="copper1trace">
                    <geometry z="9.50025" x="25.3333" y="-52.6667" x1="0" y1="0" x2="-0.666667" y2="61.3333" wireFlags="64"/>
                    <wireExtras mils="11.1111" color="#f2c600" opacity="1" banded="0"/>
                    <connectors>
                        <connector connectorId="connector1" layer="copper1trace">
                            <geometry x="0" y="0"/>
                            <connects>
                                <connect connectorId="pin3Z" modelIndex="5754" layer="breadboardbreadboard"/>
                            </connects>
                        </connector>
                    </connectors>
                </pcbView>
                <schematicView layer="schematicTrace">
                    <geometry z="5.50023" x="25.3333" y="-52.6667" x1="0" y1="0" x2="-0.666667" y2="61.3333" wireFlags="64"/>
                    <wireExtras mils="9.7222" color="#404040" opacity="1" banded="0"/>
                    <connectors>
                        <connector connectorId="connector1" layer="schematicTrace">
                            <geometry x="0" y="0"/>
                            <connects>
                                <connect connectorId="pin3Z" modelIndex="5754" layer="breadboardbreadboard"/>
                            </connects>
                        </connector>
                    </connectors>
                </schematicView>
            </views>
        </instance>
        <instance moduleIdRef="NoteModuleID" modelIndex="85449102" path=":/resources/parts/core/note.fzp">
            <title>Note1</title>
            <text>&lt;!DOCTYPE HTML PUBLIC &quot;-//W3C//DTD HTML 4.0//EN&quot; &quot;http://www.w3.org/TR/REC-html40/strict.dtd&quot;&gt;
&lt;html&gt;&lt;head&gt;&lt;meta name=&quot;qrichtext&quot; content=&quot;1&quot; /&gt;&lt;style type=&quot;text/css&quot;&gt;
p, li { white-space: pre-wrap; }
&lt;/style&gt;&lt;/head&gt;&lt;body style=&quot; font-family:'Droid Sans'; font-size:9pt; font-weight:400; font-style:normal;&quot;&gt;
&lt;p style=&quot; margin-top:0px; margin-bottom:0px; margin-left:0px; margin-right:0px; -qt-block-indent:0; text-indent:0px;&quot;&gt;connected to Tunze&lt;/p&gt;
&lt;p style=&quot; margin-top:0px; margin-bottom:0px; margin-left:0px; margin-right:0px; -qt-block-indent:0; text-indent:0px;&quot;&gt;motor controller&lt;/p&gt;
&lt;p style=&quot; margin-top:0px; margin-bottom:0px; margin-left:0px; margin-right:0px; -qt-block-indent:0; text-indent:0px;&quot;&gt;+5 VDC&lt;/p&gt;
&lt;p style=&quot; margin-top:0px; margin-bottom:0px; margin-left:0px; margin-right:0px; -qt-block-indent:0; text-indent:0px;&quot;&gt;(30 gage wire)&lt;/p&gt;&lt;/body&gt;&lt;/html&gt;</text>
            <views>
                <breadboardView layer="breadboardNote">
                    <geometry z="6.50008" x="68.6667" y="-109.333" width="96" height="66"/>
                </breadboardView>
            </views>
        </instance>
        <instance moduleIdRef="NoteModuleID" modelIndex="85449104" path=":/resources/parts/core/note.fzp">
            <title>Note1</title>
            <text>&lt;!DOCTYPE HTML PUBLIC &quot;-//W3C//DTD HTML 4.0//EN&quot; &quot;http://www.w3.org/TR/REC-html40/strict.dtd&quot;&gt;
&lt;html&gt;&lt;head&gt;&lt;meta name=&quot;qrichtext&quot; content=&quot;1&quot; /&gt;&lt;style type=&quot;text/css&quot;&gt;
p, li { white-space: pre-wrap; }
&lt;/style&gt;&lt;/head&gt;&lt;body style=&quot; font-family:'Droid Sans'; font-size:9pt; font-weight:400; font-style:normal;&quot;&gt;
&lt;p style=&quot; margin-top:0px; margin-bottom:0px; margin-left:0px; margin-right:0px; -qt-block-indent:0; text-indent:0px;&quot;&gt;connected to Tunze&lt;/p&gt;
&lt;p style=&quot; margin-top:0px; margin-bottom:0px; margin-left:0px; margin-right:0px; -qt-block-indent:0; text-indent:0px;&quot;&gt;motor controller&lt;/p&gt;
&lt;p style=&quot; margin-top:0px; margin-bottom:0px; margin-left:0px; margin-right:0px; -qt-block-indent:0; text-indent:0px;&quot;&gt;GND&lt;/p&gt;
&lt;p style=&quot; margin-top:0px; margin-bottom:0px; margin-left:0px; margin-right:0px; -qt-block-indent:0; text-indent:0px;&quot;&gt;(30 gage wire)&lt;/p&gt;&lt;/body&gt;&lt;/html&gt;</text>
            <views>
                <breadboardView layer="breadboardNote">
                    <geometry z="6.50006" x="-38.6667" y="-110.167" width="96" height="66"/>
                </breadboardView>
            </views>
        </instance>
        <instance moduleIdRef="WireModuleID" modelIndex="85449108" path=":/resources/parts/core/wire.fzp">
            <title>Wire137</title>
            <views>
                <breadboardView layer="breadboardWire">
                    <geometry z="3.5003" x="287.982" y="332.992" x1="0" y1="0" x2="0" y2="-188.996" wireFlags="64"/>
                    <wireExtras mils="22.2222" color="#418dd9" opacity="1" banded="0"/>
                    <connectors>
                        <connector connectorId="connector1" layer="breadboardWire">
                            <geometry x="0" y="0"/>
                            <connects>
                                <connect connectorId="pin32A" modelIndex="5754" layer="breadboardbreadboard"/>
                            </connects>
                        </connector>
                    </connectors>
                </breadboardView>
                <pcbView layer="copper1trace">
                    <geometry z="9.50026" x="232" y="360" x1="0" y1="0" x2="0.666667" y2="-242" wireFlags="64"/>
                    <wireExtras mils="11.1111" color="#f2c600" opacity="1" banded="0"/>
                    <connectors>
                        <connector connectorId="connector1" layer="copper1trace">
                            <geometry x="0" y="0"/>
                            <connects>
                                <connect connectorId="pin32A" modelIndex="5754" layer="breadboardbreadboard"/>
                            </connects>
                        </connector>
                    </connectors>
                </pcbView>
                <schematicView layer="schematicTrace">
                    <geometry z="5.50024" x="232" y="360" x1="0" y1="0" x2="0.666667" y2="-242" wireFlags="64"/>
                    <wireExtras mils="9.7222" color="#404040" opacity="1" banded="0"/>
                    <connectors>
                        <connector connectorId="connector1" layer="schematicTrace">
                            <geometry x="0" y="0"/>
                            <connects>
                                <connect connectorId="pin32A" modelIndex="5754" layer="breadboardbreadboard"/>
                            </connects>
                        </connector>
                    </connectors>
                </schematicView>
            </views>
        </instance>
        <instance moduleIdRef="NoteModuleID" modelIndex="85449111" path=":/resources/parts/core/note.fzp">
            <title>Note1</title>
            <text>&lt;!DOCTYPE HTML PUBLIC &quot;-//W3C//DTD HTML 4.0//EN&quot; &quot;http://www.w3.org/TR/REC-html40/strict.dtd&quot;&gt;
&lt;html&gt;&lt;head&gt;&lt;meta name=&quot;qrichtext&quot; content=&quot;1&quot; /&gt;&lt;style type=&quot;text/css&quot;&gt;
p, li { white-space: pre-wrap; }
&lt;/style&gt;&lt;/head&gt;&lt;body style=&quot; font-family:'Droid Sans'; font-size:9pt; font-weight:400; font-style:normal;&quot;&gt;
&lt;p style=&quot; margin-top:0px; margin-bottom:0px; margin-left:0px; margin-right:0px; -qt-block-indent:0; text-indent:0px;&quot;&gt;connected to Walchem controller output (Relay 7)&lt;/p&gt;
&lt;p style=&quot; margin-top:0px; margin-bottom:0px; margin-left:0px; margin-right:0px; -qt-block-indent:0; text-indent:0px;&quot;&gt;(HIGH during feeding cycle)&lt;/p&gt;
&lt;p style=&quot;-qt-paragraph-type:empty; margin-top:0px; margin-bottom:0px; margin-left:0px; margin-right:0px; -qt-block-indent:0; text-indent:0px;&quot;&gt;&lt;br /&gt;&lt;/p&gt;&lt;/body&gt;&lt;/html&gt;</text>
            <views>
                <breadboardView layer="breadboardNote">
                    <geometry z="6.50005" x="65.3333" y="279.167" width="127.333" height="66"/>
                </breadboardView>
            </views>
        </instance>
        <instance moduleIdRef="ResistorModuleID" modelIndex="85449203" path="/Applications/Fritzing.app/Contents/MacOS/fritzing-parts/core/resistor.fzp">
            <property name="tolerance" value="±5%"/>
            <property name="resistance" value="10k"/>
            <property name="pin spacing" value="400 mil"/>
            <title>R6</title>
            <views>
                <breadboardView layer="breadboard">
                    <geometry z="2.50024" x="232.858" y="31.6336">
                        <transform m11="0" m12="1" m13="0" m21="-1" m22="0" m23="0" m31="23.6822" m32="-14.9432" m33="1"/>
                    </geometry>
                    <connectors>
                        <connector connectorId="connector0" layer="breadboard">
                            <geometry x="2.619" y="4.5405"/>
                            <leg>
                                <point x="0" y="0"/>
                                <bezier/>
                                <point x="-10.312" y="-5.3607e-05"/>
                                <bezier/>
                            </leg>
                            <connects>
                                <connect connectorId="pin28Z" modelIndex="5754" layer="breadboardbreadboard"/>
                            </connects>
                        </connector>
                        <connector connectorId="connector1" layer="breadboard">
                            <geometry x="36.0063" y="4.5405"/>
                            <leg>
                                <point x="0" y="0"/>
                                <bezier/>
                                <point x="1.3095" y="0"/>
                                <bezier/>
                            </leg>
                            <connects>
                                <connect connectorId="pin28I" modelIndex="5754" layer="breadboardbreadboard"/>
                                <connect connectorId="connector0" modelIndex="85449818" layer="breadboardWire"/>
                            </connects>
                        </connector>
                    </connectors>
                </breadboardView>
                <pcbView layer="copper0">
                    <geometry z="5.50019" x="95.625" y="14.13">
                        <transform m11="0" m12="1" m13="0" m21="-1" m22="0" m23="0" m31="25.245" m32="-17.505" m33="1"/>
                    </geometry>
                    <titleGeometry visible="true" x="138.375" y="7.13" z="12.5001" xOffset="42.75" yOffset="-7" textColor="#000000" fontSize="5">
                        <displayKey key=""/>
                    </titleGeometry>
                    <connectors>
                        <connector connectorId="connector0" layer="copper0">
                            <geometry x="0" y="0"/>
                            <connects>
                                <connect connectorId="pin28Z" modelIndex="5754" layer="breadboardbreadboard"/>
                            </connects>
                        </connector>
                        <connector connectorId="connector1" layer="copper0">
                            <geometry x="0" y="0"/>
                            <connects>
                                <connect connectorId="pin28I" modelIndex="5754" layer="breadboardbreadboard"/>
                            </connects>
                        </connector>
                    </connectors>
                </pcbView>
                <schematicView layer="schematic">
                    <geometry z="2.50018" x="323.563" y="86.1298">
                        <transform m11="0" m12="1" m13="0" m21="-1" m22="0" m23="0" m31="22.3075" m32="-14.5675" m33="1"/>
                    </geometry>
                    <titleGeometry visible="true" x="360.438" y="72.1298" z="6.50015" xOffset="36.875" yOffset="-14" textColor="#000000" fontSize="5">
                        <displayKey key=""/>
                        <displayKey key="part number"/>
                        <displayKey key="resistance"/>
                        <displayKey key="power"/>
                    </titleGeometry>
                    <connectors>
                        <connector connectorId="connector0" layer="schematic">
                            <geometry x="0" y="0"/>
                            <connects>
                                <connect connectorId="pin28Z" modelIndex="5754" layer="breadboardbreadboard"/>
                            </connects>
                        </connector>
                        <connector connectorId="connector1" layer="schematic">
                            <geometry x="0" y="0"/>
                            <connects>
                                <connect connectorId="pin28I" modelIndex="5754" layer="breadboardbreadboard"/>
                                <connect connectorId="connector0" modelIndex="85449818" layer="schematicTrace"/>
                            </connects>
                        </connector>
                    </connectors>
                </schematicView>
            </views>
        </instance>
        <instance moduleIdRef="ResistorModuleID" modelIndex="85449347" path="/Applications/Fritzing.app/Contents/MacOS/fritzing-parts/core/resistor.fzp">
            <property name="tolerance" value="±5%"/>
            <property name="resistance" value="10k"/>
            <property name="pin spacing" value="400 mil"/>
            <title>R8</title>
            <views>
                <breadboardView layer="breadboard">
                    <geometry z="2.50027" x="160.691" y="121.46">
                        <transform m11="1" m12="0" m13="0" m21="0" m22="1" m23="0" m31="-5e-05" m32="-5e-05" m33="1"/>
                    </geometry>
                    <connectors>
                        <connector connectorId="connector0" layer="breadboard">
                            <geometry x="2.619" y="4.5405"/>
                            <leg>
                                <point x="0" y="0"/>
                                <bezier/>
                                <point x="-1.3095" y="0"/>
                                <bezier/>
                            </leg>
                            <connects>
                                <connect connectorId="pin18C" modelIndex="5754" layer="breadboardbreadboard"/>
                            </connects>
                        </connector>
                        <connector connectorId="connector1" layer="breadboard">
                            <geometry x="36.0063" y="4.5405"/>
                            <leg>
                                <point x="0" y="0"/>
                                <bezier/>
                                <point x="1.3095" y="0"/>
                                <bezier/>
                            </leg>
                            <connects>
                                <connect connectorId="pin22C" modelIndex="5754" layer="breadboardbreadboard"/>
                            </connects>
                        </connector>
                    </connectors>
                </breadboardView>
                <pcbView layer="copper0">
                    <geometry z="5.50023" x="50.625" y="104.13"/>
                    <titleGeometry visible="true" x="93.375" y="97.13" z="12.5002" xOffset="42.75" yOffset="-7" textColor="#000000" fontSize="5">
                        <displayKey key=""/>
                    </titleGeometry>
                    <connectors>
                        <connector connectorId="connector0" layer="copper0">
                            <geometry x="0" y="0"/>
                            <connects>
                                <connect connectorId="pin18C" modelIndex="5754" layer="breadboardbreadboard"/>
                            </connects>
                        </connector>
                        <connector connectorId="connector1" layer="copper0">
                            <geometry x="0" y="0"/>
                            <connects>
                                <connect connectorId="pin22C" modelIndex="5754" layer="breadboardbreadboard"/>
                            </connects>
                        </connector>
                    </connectors>
                </pcbView>
                <schematicView layer="schematic">
                    <geometry z="2.50021" x="-0.437678" y="158.13"/>
                    <titleGeometry visible="true" x="36.4373" y="144.13" z="6.50018" xOffset="36.875" yOffset="-14" textColor="#000000" fontSize="5">
                        <displayKey key=""/>
                        <displayKey key="part number"/>
                        <displayKey key="resistance"/>
                        <displayKey key="power"/>
                    </titleGeometry>
                    <connectors>
                        <connector connectorId="connector0" layer="schematic">
                            <geometry x="0" y="0"/>
                            <connects>
                                <connect connectorId="pin18C" modelIndex="5754" layer="breadboardbreadboard"/>
                            </connects>
                        </connector>
                        <connector connectorId="connector1" layer="schematic">
                            <geometry x="0" y="0"/>
                            <connects>
                                <connect connectorId="pin22C" modelIndex="5754" layer="breadboardbreadboard"/>
                            </connects>
                        </connector>
                    </connectors>
                </schematicView>
            </views>
        </instance>
        <instance moduleIdRef="WireModuleID" modelIndex="85449577" path=":/resources/parts/core/wire.fzp">
            <title>Wire362</title>
            <views>
                <breadboardView layer="breadboardWire">
                    <geometry z="3.50031" x="170.983" y="54" x1="0" y1="0" x2="0.0175" y2="-36" wireFlags="64"/>
                    <wireExtras mils="22.2222" color="#cc1414" opacity="1" banded="0"/>
                    <connectors>
                        <connector connectorId="connector0" layer="breadboardWire">
                            <geometry x="0" y="0"/>
                            <connects>
                                <connect connectorId="pin19I" modelIndex="5754" layer="breadboardbreadboard"/>
                            </connects>
                        </connector>
                        <connector connectorId="connector1" layer="breadboardWire">
                            <geometry x="0" y="0"/>
                            <connects>
                                <connect connectorId="pin19Y" modelIndex="5754" layer="breadboardbreadboard"/>
                            </connects>
                        </connector>
                    </connectors>
                </breadboardView>
                <pcbView layer="copper1trace">
                    <geometry z="9.50027" x="134.667" y="51.3333" x1="0" y1="0" x2="0" y2="-36.6667" wireFlags="64"/>
                    <wireExtras mils="11.1111" color="#f2c600" opacity="1" banded="0"/>
                    <connectors>
                        <connector connectorId="connector0" layer="copper1trace">
                            <geometry x="0" y="0"/>
                            <connects>
                                <connect connectorId="pin19I" modelIndex="5754" layer="breadboardbreadboard"/>
                            </connects>
                        </connector>
                        <connector connectorId="connector1" layer="copper1trace">
                            <geometry x="0" y="0"/>
                            <connects>
                                <connect connectorId="pin19Y" modelIndex="5754" layer="breadboardbreadboard"/>
                            </connects>
                        </connector>
                    </connectors>
                </pcbView>
                <schematicView layer="schematicTrace">
                    <geometry z="5.50025" x="134.667" y="51.3333" x1="0" y1="0" x2="0" y2="-36.6667" wireFlags="64"/>
                    <wireExtras mils="9.7222" color="#404040" opacity="1" banded="0"/>
                    <connectors>
                        <connector connectorId="connector0" layer="schematicTrace">
                            <geometry x="0" y="0"/>
                            <connects>
                                <connect connectorId="pin19I" modelIndex="5754" layer="breadboardbreadboard"/>
                            </connects>
                        </connector>
                        <connector connectorId="connector1" layer="schematicTrace">
                            <geometry x="0" y="0"/>
                            <connects>
                                <connect connectorId="pin19Y" modelIndex="5754" layer="breadboardbreadboard"/>
                            </connects>
                        </connector>
                    </connectors>
                </schematicView>
            </views>
        </instance>
        <instance moduleIdRef="Breadboard-RSR03MB102-ModuleID" modelIndex="5754" path="/Applications/Fritzing.app/Contents/MacOS/fritzing-parts/core/breadboard2.fzp">
            <title>Breadboard1</title>
            <views>
                <breadboardView layer="breadboardbreadboard">
                    <geometry z="1.50004" x="-4.66637" y="-0.004375"/>
                    <connectors>
                        <connector connectorId="pin28Z" layer="breadboardbreadboard">
                            <geometry x="0" y="0"/>
                            <connects>
                                <connect connectorId="connector0" modelIndex="85449203" layer="breadboard"/>
                            </connects>
                        </connector>
                        <connector connectorId="pin29E" layer="breadboardbreadboard">
                            <geometry x="0" y="0"/>
                            <connects>
                                <connect connectorId="connector2" modelIndex="6395" layer="breadboard"/>
                            </connects>
                        </connector>
                        <connector connectorId="pin29F" layer="breadboardbreadboard">
                            <geometry x="0" y="0"/>
                            <connects>
                                <connect connectorId="connector5" modelIndex="6395" layer="breadboard"/>
                            </connects>
                        </connector>
                        <connector connectorId="pin9Y" layer="breadboardbreadboard">
                            <geometry x="0" y="0"/>
                            <connects>
                                <connect connectorId="connector1" modelIndex="85449080" layer="breadboardWire"/>
                            </connects>
                        </connector>
                        <connector connectorId="pin18C" layer="breadboardbreadboard">
                            <geometry x="0" y="0"/>
                            <connects>
                                <connect connectorId="connector0" modelIndex="85449347" layer="breadboard"/>
                            </connects>
                        </connector>
                        <connector connectorId="pin18D" layer="breadboardbreadboard">
                            <geometry x="0" y="0"/>
                            <connects>
                                <connect connectorId="connector1" modelIndex="85448933" layer="breadboard"/>
                            </connects>
                        </connector>
                        <connector connectorId="pin18E" layer="breadboardbreadboard">
                            <geometry x="0" y="0"/>
                            <connects>
                                <connect connectorId="connector0" modelIndex="6183" layer="breadboard"/>
                            </connects>
                        </connector>
                        <connector connectorId="pin18F" layer="breadboardbreadboard">
                            <geometry x="0" y="0"/>
                            <connects>
                                <connect connectorId="connector5" modelIndex="6183" layer="breadboard"/>
                            </connects>
                        </connector>
                        <connector connectorId="pin19A" layer="breadboardbreadboard">
                            <geometry x="0" y="0"/>
                            <connects>
                                <connect connectorId="connector1" modelIndex="85448979" layer="breadboardWire"/>
                            </connects>
                        </connector>
                        <connector connectorId="pin19B" layer="breadboardbreadboard">
                            <geometry x="0" y="0"/>
                            <connects>
                                <connect connectorId="connector0" modelIndex="85450127" layer="breadboardWire"/>
                            </connects>
                        </connector>
                        <connector connectorId="pin19E" layer="breadboardbreadboard">
                            <geometry x="0" y="0"/>
                            <connects>
                                <connect connectorId="connector1" modelIndex="6183" layer="breadboard"/>
                            </connects>
                        </connector>
                        <connector connectorId="pin19F" layer="breadboardbreadboard">
                            <geometry x="0" y="0"/>
                            <connects>
                                <connect connectorId="connector4" modelIndex="6183" layer="breadboard"/>
                            </connects>
                        </connector>
                        <connector connectorId="pin19I" layer="breadboardbreadboard">
                            <geometry x="0" y="0"/>
                            <connects>
                                <connect connectorId="connector0" modelIndex="85449577" layer="breadboardWire"/>
                            </connects>
                        </connector>
                        <connector connectorId="pin19Y" layer="breadboardbreadboard">
                            <geometry x="0" y="0"/>
                            <connects>
                                <connect connectorId="connector1" modelIndex="85449577" layer="breadboardWire"/>
                            </connects>
                        </connector>
                        <connector connectorId="pin61X" layer="breadboardbreadboard">
                            <geometry x="0" y="0"/>
                            <connects>
                                <connect connectorId="connector0" modelIndex="85448959" layer="breadboardWire"/>
                            </connects>
                        </connector>
                        <connector connectorId="pin61Z" layer="breadboardbreadboard">
                            <geometry x="0" y="0"/>
                            <connects>
                                <connect connectorId="connector1" modelIndex="85448959" layer="breadboardWire"/>
                            </connects>
                        </connector>
                        <connector connectorId="pin30A" layer="breadboardbreadboard">
                            <geometry x="0" y="0"/>
                            <connects>
                                <connect connectorId="connector1" modelIndex="85448909" layer="breadboardWire"/>
                            </connects>
                        </connector>
                        <connector connectorId="pin30E" layer="breadboardbreadboard">
                            <geometry x="0" y="0"/>
                            <connects>
                                <connect connectorId="connector3" modelIndex="6395" layer="breadboard"/>
                            </connects>
                        </connector>
                        <connector connectorId="pin30F" layer="breadboardbreadboard">
                            <geometry x="0" y="0"/>
                            <connects>
                                <connect connectorId="connector4" modelIndex="6395" layer="breadboard"/>
                            </connects>
                        </connector>
                        <connector connectorId="pin30X" layer="breadboardbreadboard">
                            <geometry x="0" y="0"/>
                            <connects>
                                <connect connectorId="connector0" modelIndex="85448909" layer="breadboardWire"/>
                            </connects>
                        </connector>
                        <connector connectorId="pin31Y" layer="breadboardbreadboard">
                            <geometry x="0" y="0"/>
                            <connects>
                                <connect connectorId="connector1" modelIndex="6457" layer="breadboard"/>
                            </connects>
                        </connector>
                        <connector connectorId="pin31Z" layer="breadboardbreadboard">
                            <geometry x="0" y="0"/>
                            <connects>
                                <connect connectorId="connector0" modelIndex="6457" layer="breadboard"/>
                            </connects>
                        </connector>
                        <connector connectorId="pin32A" layer="breadboardbreadboard">
                            <geometry x="0" y="0"/>
                            <connects>
                                <connect connectorId="connector1" modelIndex="85449108" layer="breadboardWire"/>
                            </connects>
                        </connector>
                        <connector connectorId="pin32C" layer="breadboardbreadboard">
                            <geometry x="0" y="0"/>
                            <connects>
                                <connect connectorId="connector1" modelIndex="85450097" layer="breadboard"/>
                            </connects>
                        </connector>
                        <connector connectorId="pin20E" layer="breadboardbreadboard">
                            <geometry x="0" y="0"/>
                            <connects>
                                <connect connectorId="connector2" modelIndex="6183" layer="breadboard"/>
                            </connects>
                        </connector>
                        <connector connectorId="pin20F" layer="breadboardbreadboard">
                            <geometry x="0" y="0"/>
                            <connects>
                                <connect connectorId="connector3" modelIndex="6183" layer="breadboard"/>
                            </connects>
                        </connector>
                        <connector connectorId="pin20H" layer="breadboardbreadboard">
                            <geometry x="0" y="0"/>
                            <connects>
                                <connect connectorId="connector0" modelIndex="85448919" layer="breadboard"/>
                            </connects>
                        </connector>
                        <connector connectorId="pin57W" layer="breadboardbreadboard">
                            <geometry x="0" y="0"/>
                            <connects>
                                <connect connectorId="connector0" modelIndex="85448966" layer="breadboardWire"/>
                            </connects>
                        </connector>
                        <connector connectorId="pin57Y" layer="breadboardbreadboard">
                            <geometry x="0" y="0"/>
                            <connects>
                                <connect connectorId="connector1" modelIndex="85448966" layer="breadboardWire"/>
                            </connects>
                        </connector>
                        <connector connectorId="pin34F" layer="breadboardbreadboard">
                            <geometry x="0" y="0"/>
                            <connects>
                                <connect connectorId="connector1" modelIndex="85448956" layer="breadboardWire"/>
                            </connects>
                        </connector>
                        <connector connectorId="pin22B" layer="breadboardbreadboard">
                            <geometry x="0" y="0"/>
                            <connects>
                                <connect connectorId="connector1" modelIndex="85450127" layer="breadboardWire"/>
                            </connects>
                        </connector>
                        <connector connectorId="pin22C" layer="breadboardbreadboard">
                            <geometry x="0" y="0"/>
                            <connects>
                                <connect connectorId="connector1" modelIndex="85449347" layer="breadboard"/>
                            </connects>
                        </connector>
                        <connector connectorId="pin3Z" layer="breadboardbreadboard">
                            <geometry x="0" y="0"/>
                            <connects>
                                <connect connectorId="connector1" modelIndex="85449091" layer="breadboardWire"/>
                            </connects>
                        </connector>
                        <connector connectorId="pin24A" layer="breadboardbreadboard">
                            <geometry x="0" y="0"/>
                            <connects>
                                <connect connectorId="connector1" modelIndex="85449955" layer="breadboardWire"/>
                            </connects>
                        </connector>
                        <connector connectorId="pin24D" layer="breadboardbreadboard">
                            <geometry x="0" y="0"/>
                            <connects>
                                <connect connectorId="connector0" modelIndex="85449933" layer="breadboard"/>
                            </connects>
                        </connector>
                        <connector connectorId="pin24G" layer="breadboardbreadboard">
                            <geometry x="0" y="0"/>
                            <connects>
                                <connect connectorId="connector1" modelIndex="85448912" layer="breadboardWire"/>
                            </connects>
                        </connector>
                        <connector connectorId="pin24H" layer="breadboardbreadboard">
                            <geometry x="0" y="0"/>
                            <connects>
                                <connect connectorId="connector1" modelIndex="85448919" layer="breadboard"/>
                            </connects>
                        </connector>
                        <connector connectorId="pin24X" layer="breadboardbreadboard">
                            <geometry x="0" y="0"/>
                            <connects>
                                <connect connectorId="connector0" modelIndex="85449955" layer="breadboardWire"/>
                            </connects>
                        </connector>
                        <connector connectorId="pin14C" layer="breadboardbreadboard">
                            <geometry x="0" y="0"/>
                            <connects>
                                <connect connectorId="connector1" modelIndex="85448990" layer="breadboardWire"/>
                            </connects>
                        </connector>
                        <connector connectorId="pin14D" layer="breadboardbreadboard">
                            <geometry x="0" y="0"/>
                            <connects>
                                <connect connectorId="connector0" modelIndex="85448933" layer="breadboard"/>
                            </connects>
                        </connector>
                        <connector connectorId="pin27E" layer="breadboardbreadboard">
                            <geometry x="0" y="0"/>
                            <connects>
                                <connect connectorId="connector0" modelIndex="6395" layer="breadboard"/>
                            </connects>
                        </connector>
                        <connector connectorId="pin27F" layer="breadboardbreadboard">
                            <geometry x="0" y="0"/>
                            <connects>
                                <connect connectorId="connector7" modelIndex="6395" layer="breadboard"/>
                            </connects>
                        </connector>
                        <connector connectorId="pin27I" layer="breadboardbreadboard">
                            <geometry x="0" y="0"/>
                            <connects>
                                <connect connectorId="connector1" modelIndex="85448906" layer="breadboardWire"/>
                            </connects>
                        </connector>
                        <connector connectorId="pin27Y" layer="breadboardbreadboard">
                            <geometry x="0" y="0"/>
                            <connects>
                                <connect connectorId="connector0" modelIndex="85448906" layer="breadboardWire"/>
                            </connects>
                        </connector>
                        <connector connectorId="pin28C" layer="breadboardbreadboard">
                            <geometry x="0" y="0"/>
                            <connects>
                                <connect connectorId="connector0" modelIndex="85450097" layer="breadboard"/>
                            </connects>
                        </connector>
                        <connector connectorId="pin28D" layer="breadboardbreadboard">
                            <geometry x="0" y="0"/>
                            <connects>
                                <connect connectorId="connector1" modelIndex="85449933" layer="breadboard"/>
                            </connects>
                        </connector>
                        <connector connectorId="pin28E" layer="breadboardbreadboard">
                            <geometry x="0" y="0"/>
                            <connects>
                                <connect connectorId="connector1" modelIndex="6395" layer="breadboard"/>
                            </connects>
                        </connector>
                        <connector connectorId="pin28F" layer="breadboardbreadboard">
                            <geometry x="0" y="0"/>
                            <connects>
                                <connect connectorId="connector6" modelIndex="6395" layer="breadboard"/>
                            </connects>
                        </connector>
                        <connector connectorId="pin28G" layer="breadboardbreadboard">
                            <geometry x="0" y="0"/>
                            <connects>
                                <connect connectorId="connector0" modelIndex="85448912" layer="breadboardWire"/>
                            </connects>
                        </connector>
                        <connector connectorId="pin28I" layer="breadboardbreadboard">
                            <geometry x="0" y="0"/>
                            <connects>
                                <connect connectorId="connector1" modelIndex="85449203" layer="breadboard"/>
                            </connects>
                        </connector>
                    </connectors>
                </breadboardView>
                <pcbView layer="breadboardbreadboard">
                    <geometry z="-0.49997" x="0" y="0"/>
                    <connectors>
                        <connector connectorId="pin28Z" layer="breadboardbreadboard">
                            <geometry x="0" y="0"/>
                            <connects>
                                <connect connectorId="connector0" modelIndex="85449203" layer="copper0"/>
                            </connects>
                        </connector>
                        <connector connectorId="pin29E" layer="breadboardbreadboard">
                            <geometry x="0" y="0"/>
                            <connects>
                                <connect connectorId="connector2" modelIndex="6395" layer="copper0"/>
                            </connects>
                        </connector>
                        <connector connectorId="pin29F" layer="breadboardbreadboard">
                            <geometry x="0" y="0"/>
                            <connects>
                                <connect connectorId="connector5" modelIndex="6395" layer="copper0"/>
                            </connects>
                        </connector>
                        <connector connectorId="pin9Y" layer="breadboardbreadboard">
                            <geometry x="0" y="0"/>
                            <connects>
                                <connect connectorId="connector1" modelIndex="85449080" layer="copper1trace"/>
                            </connects>
                        </connector>
                        <connector connectorId="pin18C" layer="breadboardbreadboard">
                            <geometry x="0" y="0"/>
                            <connects>
                                <connect connectorId="connector0" modelIndex="85449347" layer="copper0"/>
                            </connects>
                        </connector>
                        <connector connectorId="pin18D" layer="breadboardbreadboard">
                            <geometry x="0" y="0"/>
                            <connects>
                                <connect connectorId="connector1" modelIndex="85448933" layer="copper0"/>
                            </connects>
                        </connector>
                        <connector connectorId="pin18E" layer="breadboardbreadboard">
                            <geometry x="0" y="0"/>
                            <connects>
                                <connect connectorId="connector0" modelIndex="6183" layer="copper0"/>
                            </connects>
                        </connector>
                        <connector connectorId="pin18F" layer="breadboardbreadboard">
                            <geometry x="0" y="0"/>
                            <connects>
                                <connect connectorId="connector5" modelIndex="6183" layer="copper0"/>
                            </connects>
                        </connector>
                        <connector connectorId="pin19A" layer="breadboardbreadboard">
                            <geometry x="0" y="0"/>
                            <connects>
                                <connect connectorId="connector1" modelIndex="85448979" layer="copper1trace"/>
                            </connects>
                        </connector>
                        <connector connectorId="pin19B" layer="breadboardbreadboard">
                            <geometry x="0" y="0"/>
                            <connects>
                                <connect connectorId="connector0" modelIndex="85450127" layer="copper1trace"/>
                            </connects>
                        </connector>
                        <connector connectorId="pin19E" layer="breadboardbreadboard">
                            <geometry x="0" y="0"/>
                            <connects>
                                <connect connectorId="connector1" modelIndex="6183" layer="copper0"/>
                            </connects>
                        </connector>
                        <connector connectorId="pin19F" layer="breadboardbreadboard">
                            <geometry x="0" y="0"/>
                            <connects>
                                <connect connectorId="connector4" modelIndex="6183" layer="copper0"/>
                            </connects>
                        </connector>
                        <connector connectorId="pin19I" layer="breadboardbreadboard">
                            <geometry x="0" y="0"/>
                            <connects>
                                <connect connectorId="connector0" modelIndex="85449577" layer="copper1trace"/>
                            </connects>
                        </connector>
                        <connector connectorId="pin19Y" layer="breadboardbreadboard">
                            <geometry x="0" y="0"/>
                            <connects>
                                <connect connectorId="connector1" modelIndex="85449577" layer="copper1trace"/>
                            </connects>
                        </connector>
                        <connector connectorId="pin61X" layer="breadboardbreadboard">
                            <geometry x="0" y="0"/>
                            <connects>
                                <connect connectorId="connector0" modelIndex="85448959" layer="copper1trace"/>
                            </connects>
                        </connector>
                        <connector connectorId="pin61Z" layer="breadboardbreadboard">
                            <geometry x="0" y="0"/>
                            <connects>
                                <connect connectorId="connector1" modelIndex="85448959" layer="copper1trace"/>
                            </connects>
                        </connector>
                        <connector connectorId="pin30A" layer="breadboardbreadboard">
                            <geometry x="0" y="0"/>
                            <connects>
                                <connect connectorId="connector1" modelIndex="85448909" layer="copper1trace"/>
                            </connects>
                        </connector>
                        <connector connectorId="pin30E" layer="breadboardbreadboard">
                            <geometry x="0" y="0"/>
                            <connects>
                                <connect connectorId="connector3" modelIndex="6395" layer="copper0"/>
                            </connects>
                        </connector>
                        <connector connectorId="pin30F" layer="breadboardbreadboard">
                            <geometry x="0" y="0"/>
                            <connects>
                                <connect connectorId="connector4" modelIndex="6395" layer="copper0"/>
                            </connects>
                        </connector>
                        <connector connectorId="pin30X" layer="breadboardbreadboard">
                            <geometry x="0" y="0"/>
                            <connects>
                                <connect connectorId="connector0" modelIndex="85448909" layer="copper1trace"/>
                            </connects>
                        </connector>
                        <connector connectorId="pin31Y" layer="breadboardbreadboard">
                            <geometry x="0" y="0"/>
                            <connects>
                                <connect connectorId="connector1" modelIndex="6457" layer="copper1"/>
                            </connects>
                        </connector>
                        <connector connectorId="pin31Z" layer="breadboardbreadboard">
                            <geometry x="0" y="0"/>
                            <connects>
                                <connect connectorId="connector0" modelIndex="6457" layer="copper1"/>
                            </connects>
                        </connector>
                        <connector connectorId="pin32A" layer="breadboardbreadboard">
                            <geometry x="0" y="0"/>
                            <connects>
                                <connect connectorId="connector1" modelIndex="85449108" layer="copper1trace"/>
                            </connects>
                        </connector>
                        <connector connectorId="pin32C" layer="breadboardbreadboard">
                            <geometry x="0" y="0"/>
                            <connects>
                                <connect connectorId="connector1" modelIndex="85450097" layer="copper0"/>
                            </connects>
                        </connector>
                        <connector connectorId="pin20E" layer="breadboardbreadboard">
                            <geometry x="0" y="0"/>
                            <connects>
                                <connect connectorId="connector2" modelIndex="6183" layer="copper0"/>
                            </connects>
                        </connector>
                        <connector connectorId="pin20F" layer="breadboardbreadboard">
                            <geometry x="0" y="0"/>
                            <connects>
                                <connect connectorId="connector3" modelIndex="6183" layer="copper0"/>
                            </connects>
                        </connector>
                        <connector connectorId="pin20H" layer="breadboardbreadboard">
                            <geometry x="0" y="0"/>
                            <connects>
                                <connect connectorId="connector0" modelIndex="85448919" layer="copper0"/>
                            </connects>
                        </connector>
                        <connector connectorId="pin57W" layer="breadboardbreadboard">
                            <geometry x="0" y="0"/>
                            <connects>
                                <connect connectorId="connector0" modelIndex="85448966" layer="copper1trace"/>
                            </connects>
                        </connector>
                        <connector connectorId="pin57Y" layer="breadboardbreadboard">
                            <geometry x="0" y="0"/>
                            <connects>
                                <connect connectorId="connector1" modelIndex="85448966" layer="copper1trace"/>
                            </connects>
                        </connector>
                        <connector connectorId="pin34F" layer="breadboardbreadboard">
                            <geometry x="0" y="0"/>
                            <connects>
                                <connect connectorId="connector1" modelIndex="85448956" layer="copper1trace"/>
                            </connects>
                        </connector>
                        <connector connectorId="pin22B" layer="breadboardbreadboard">
                            <geometry x="0" y="0"/>
                            <connects>
                                <connect connectorId="connector1" modelIndex="85450127" layer="copper1trace"/>
                            </connects>
                        </connector>
                        <connector connectorId="pin22C" layer="breadboardbreadboard">
                            <geometry x="0" y="0"/>
                            <connects>
                                <connect connectorId="connector1" modelIndex="85449347" layer="copper0"/>
                            </connects>
                        </connector>
                        <connector connectorId="pin3Z" layer="breadboardbreadboard">
                            <geometry x="0" y="0"/>
                            <connects>
                                <connect connectorId="connector1" modelIndex="85449091" layer="copper1trace"/>
                            </connects>
                        </connector>
                        <connector connectorId="pin24A" layer="breadboardbreadboard">
                            <geometry x="0" y="0"/>
                            <connects>
                                <connect connectorId="connector1" modelIndex="85449955" layer="copper1trace"/>
                            </connects>
                        </connector>
                        <connector connectorId="pin24D" layer="breadboardbreadboard">
                            <geometry x="0" y="0"/>
                            <connects>
                                <connect connectorId="connector0" modelIndex="85449933" layer="copper0"/>
                            </connects>
                        </connector>
                        <connector connectorId="pin24G" layer="breadboardbreadboard">
                            <geometry x="0" y="0"/>
                            <connects>
                                <connect connectorId="connector1" modelIndex="85448912" layer="copper1trace"/>
                            </connects>
                        </connector>
                        <connector connectorId="pin24H" layer="breadboardbreadboard">
                            <geometry x="0" y="0"/>
                            <connects>
                                <connect connectorId="connector1" modelIndex="85448919" layer="copper0"/>
                            </connects>
                        </connector>
                        <connector connectorId="pin24X" layer="breadboardbreadboard">
                            <geometry x="0" y="0"/>
                            <connects>
                                <connect connectorId="connector0" modelIndex="85449955" layer="copper1trace"/>
                            </connects>
                        </connector>
                        <connector connectorId="pin14C" layer="breadboardbreadboard">
                            <geometry x="0" y="0"/>
                            <connects>
                                <connect connectorId="connector1" modelIndex="85448990" layer="copper1trace"/>
                            </connects>
                        </connector>
                        <connector connectorId="pin14D" layer="breadboardbreadboard">
                            <geometry x="0" y="0"/>
                            <connects>
                                <connect connectorId="connector0" modelIndex="85448933" layer="copper0"/>
                            </connects>
                        </connector>
                        <connector connectorId="pin27E" layer="breadboardbreadboard">
                            <geometry x="0" y="0"/>
                            <connects>
                                <connect connectorId="connector0" modelIndex="6395" layer="copper0"/>
                            </connects>
                        </connector>
                        <connector connectorId="pin27F" layer="breadboardbreadboard">
                            <geometry x="0" y="0"/>
                            <connects>
                                <connect connectorId="connector7" modelIndex="6395" layer="copper0"/>
                            </connects>
                        </connector>
                        <connector connectorId="pin27I" layer="breadboardbreadboard">
                            <geometry x="0" y="0"/>
                            <connects>
                                <connect connectorId="connector1" modelIndex="85448906" layer="copper1trace"/>
                            </connects>
                        </connector>
                        <connector connectorId="pin27Y" layer="breadboardbreadboard">
                            <geometry x="0" y="0"/>
                            <connects>
                                <connect connectorId="connector0" modelIndex="85448906" layer="copper1trace"/>
                            </connects>
                        </connector>
                        <connector connectorId="pin28C" layer="breadboardbreadboard">
                            <geometry x="0" y="0"/>
                            <connects>
                                <connect connectorId="connector0" modelIndex="85450097" layer="copper0"/>
                            </connects>
                        </connector>
                        <connector connectorId="pin28D" layer="breadboardbreadboard">
                            <geometry x="0" y="0"/>
                            <connects>
                                <connect connectorId="connector1" modelIndex="85449933" layer="copper0"/>
                            </connects>
                        </connector>
                        <connector connectorId="pin28E" layer="breadboardbreadboard">
                            <geometry x="0" y="0"/>
                            <connects>
                                <connect connectorId="connector1" modelIndex="6395" layer="copper0"/>
                            </connects>
                        </connector>
                        <connector connectorId="pin28F" layer="breadboardbreadboard">
                            <geometry x="0" y="0"/>
                            <connects>
                                <connect connectorId="connector6" modelIndex="6395" layer="copper0"/>
                            </connects>
                        </connector>
                        <connector connectorId="pin28G" layer="breadboardbreadboard">
                            <geometry x="0" y="0"/>
                            <connects>
                                <connect connectorId="connector0" modelIndex="85448912" layer="copper1trace"/>
                            </connects>
                        </connector>
                        <connector connectorId="pin28I" layer="breadboardbreadboard">
                            <geometry x="0" y="0"/>
                            <connects>
                                <connect connectorId="connector1" modelIndex="85449203" layer="copper0"/>
                            </connects>
                        </connector>
                    </connectors>
                </pcbView>
                <schematicView layer="breadboardbreadboard">
                    <geometry z="-0.49997" x="0" y="0"/>
                    <connectors>
                        <connector connectorId="pin28Z" layer="breadboardbreadboard">
                            <geometry x="0" y="0"/>
                            <connects>
                                <connect connectorId="connector0" modelIndex="85449203" layer="schematic"/>
                            </connects>
                        </connector>
                        <connector connectorId="pin29E" layer="breadboardbreadboard">
                            <geometry x="0" y="0"/>
                            <connects>
                                <connect connectorId="connector2" modelIndex="6395" layer="schematic"/>
                            </connects>
                        </connector>
                        <connector connectorId="pin29F" layer="breadboardbreadboard">
                            <geometry x="0" y="0"/>
                            <connects>
                                <connect connectorId="connector5" modelIndex="6395" layer="schematic"/>
                            </connects>
                        </connector>
                        <connector connectorId="pin9Y" layer="breadboardbreadboard">
                            <geometry x="0" y="0"/>
                            <connects>
                                <connect connectorId="connector1" modelIndex="85449080" layer="schematicTrace"/>
                            </connects>
                        </connector>
                        <connector connectorId="pin18C" layer="breadboardbreadboard">
                            <geometry x="0" y="0"/>
                            <connects>
                                <connect connectorId="connector0" modelIndex="85449347" layer="schematic"/>
                            </connects>
                        </connector>
                        <connector connectorId="pin18D" layer="breadboardbreadboard">
                            <geometry x="0" y="0"/>
                            <connects>
                                <connect connectorId="connector1" modelIndex="85448933" layer="schematic"/>
                            </connects>
                        </connector>
                        <connector connectorId="pin18E" layer="breadboardbreadboard">
                            <geometry x="0" y="0"/>
                            <connects>
                                <connect connectorId="connector0" modelIndex="6183" layer="schematic"/>
                            </connects>
                        </connector>
                        <connector connectorId="pin18F" layer="breadboardbreadboard">
                            <geometry x="0" y="0"/>
                            <connects>
                                <connect connectorId="connector5" modelIndex="6183" layer="schematic"/>
                            </connects>
                        </connector>
                        <connector connectorId="pin19A" layer="breadboardbreadboard">
                            <geometry x="0" y="0"/>
                            <connects>
                                <connect connectorId="connector1" modelIndex="85448979" layer="schematicTrace"/>
                            </connects>
                        </connector>
                        <connector connectorId="pin19B" layer="breadboardbreadboard">
                            <geometry x="0" y="0"/>
                            <connects>
                                <connect connectorId="connector0" modelIndex="85450127" layer="schematicTrace"/>
                            </connects>
                        </connector>
                        <connector connectorId="pin19E" layer="breadboardbreadboard">
                            <geometry x="0" y="0"/>
                            <connects>
                                <connect connectorId="connector1" modelIndex="6183" layer="schematic"/>
                            </connects>
                        </connector>
                        <connector connectorId="pin19F" layer="breadboardbreadboard">
                            <geometry x="0" y="0"/>
                            <connects>
                                <connect connectorId="connector4" modelIndex="6183" layer="schematic"/>
                            </connects>
                        </connector>
                        <connector connectorId="pin19I" layer="breadboardbreadboard">
                            <geometry x="0" y="0"/>
                            <connects>
                                <connect connectorId="connector0" modelIndex="85449577" layer="schematicTrace"/>
                            </connects>
                        </connector>
                        <connector connectorId="pin19Y" layer="breadboardbreadboard">
                            <geometry x="0" y="0"/>
                            <connects>
                                <connect connectorId="connector1" modelIndex="85449577" layer="schematicTrace"/>
                            </connects>
                        </connector>
                        <connector connectorId="pin61X" layer="breadboardbreadboard">
                            <geometry x="0" y="0"/>
                            <connects>
                                <connect connectorId="connector0" modelIndex="85448959" layer="schematicTrace"/>
                            </connects>
                        </connector>
                        <connector connectorId="pin61Z" layer="breadboardbreadboard">
                            <geometry x="0" y="0"/>
                            <connects>
                                <connect connectorId="connector1" modelIndex="85448959" layer="schematicTrace"/>
                            </connects>
                        </connector>
                        <connector connectorId="pin30A" layer="breadboardbreadboard">
                            <geometry x="0" y="0"/>
                            <connects>
                                <connect connectorId="connector1" modelIndex="85448909" layer="schematicTrace"/>
                            </connects>
                        </connector>
                        <connector connectorId="pin30E" layer="breadboardbreadboard">
                            <geometry x="0" y="0"/>
                            <connects>
                                <connect connectorId="connector3" modelIndex="6395" layer="schematic"/>
                            </connects>
                        </connector>
                        <connector connectorId="pin30F" layer="breadboardbreadboard">
                            <geometry x="0" y="0"/>
                            <connects>
                                <connect connectorId="connector4" modelIndex="6395" layer="schematic"/>
                            </connects>
                        </connector>
                        <connector connectorId="pin30X" layer="breadboardbreadboard">
                            <geometry x="0" y="0"/>
                            <connects>
                                <connect connectorId="connector0" modelIndex="85448909" layer="schematicTrace"/>
                            </connects>
                        </connector>
                        <connector connectorId="pin31Y" layer="breadboardbreadboard">
                            <geometry x="0" y="0"/>
                            <connects>
                                <connect connectorId="connector1" modelIndex="6457" layer="schematic"/>
                            </connects>
                        </connector>
                        <connector connectorId="pin31Z" layer="breadboardbreadboard">
                            <geometry x="0" y="0"/>
                            <connects>
                                <connect connectorId="connector0" modelIndex="6457" layer="schematic"/>
                            </connects>
                        </connector>
                        <connector connectorId="pin32A" layer="breadboardbreadboard">
                            <geometry x="0" y="0"/>
                            <connects>
                                <connect connectorId="connector1" modelIndex="85449108" layer="schematicTrace"/>
                            </connects>
                        </connector>
                        <connector connectorId="pin32C" layer="breadboardbreadboard">
                            <geometry x="0" y="0"/>
                            <connects>
                                <connect connectorId="connector1" modelIndex="85450097" layer="schematic"/>
                            </connects>
                        </connector>
                        <connector connectorId="pin20E" layer="breadboardbreadboard">
                            <geometry x="0" y="0"/>
                            <connects>
                                <connect connectorId="connector2" modelIndex="6183" layer="schematic"/>
                            </connects>
                        </connector>
                        <connector connectorId="pin20F" layer="breadboardbreadboard">
                            <geometry x="0" y="0"/>
                            <connects>
                                <connect connectorId="connector3" modelIndex="6183" layer="schematic"/>
                            </connects>
                        </connector>
                        <connector connectorId="pin20H" layer="breadboardbreadboard">
                            <geometry x="0" y="0"/>
                            <connects>
                                <connect connectorId="connector0" modelIndex="85448919" layer="schematic"/>
                            </connects>
                        </connector>
                        <connector connectorId="pin57W" layer="breadboardbreadboard">
                            <geometry x="0" y="0"/>
                            <connects>
                                <connect connectorId="connector0" modelIndex="85448966" layer="schematicTrace"/>
                            </connects>
                        </connector>
                        <connector connectorId="pin57Y" layer="breadboardbreadboard">
                            <geometry x="0" y="0"/>
                            <connects>
                                <connect connectorId="connector1" modelIndex="85448966" layer="schematicTrace"/>
                            </connects>
                        </connector>
                        <connector connectorId="pin34F" layer="breadboardbreadboard">
                            <geometry x="0" y="0"/>
                            <connects>
                                <connect connectorId="connector1" modelIndex="85448956" layer="schematicTrace"/>
                            </connects>
                        </connector>
                        <connector connectorId="pin22B" layer="breadboardbreadboard">
                            <geometry x="0" y="0"/>
                            <connects>
                                <connect connectorId="connector1" modelIndex="85450127" layer="schematicTrace"/>
                            </connects>
                        </connector>
                        <connector connectorId="pin22C" layer="breadboardbreadboard">
                            <geometry x="0" y="0"/>
                            <connects>
                                <connect connectorId="connector1" modelIndex="85449347" layer="schematic"/>
                            </connects>
                        </connector>
                        <connector connectorId="pin3Z" layer="breadboardbreadboard">
                            <geometry x="0" y="0"/>
                            <connects>
                                <connect connectorId="connector1" modelIndex="85449091" layer="schematicTrace"/>
                            </connects>
                        </connector>
                        <connector connectorId="pin24A" layer="breadboardbreadboard">
                            <geometry x="0" y="0"/>
                            <connects>
                                <connect connectorId="connector1" modelIndex="85449955" layer="schematicTrace"/>
                            </connects>
                        </connector>
                        <connector connectorId="pin24D" layer="breadboardbreadboard">
                            <geometry x="0" y="0"/>
                            <connects>
                                <connect connectorId="connector0" modelIndex="85449933" layer="schematic"/>
                            </connects>
                        </connector>
                        <connector connectorId="pin24G" layer="breadboardbreadboard">
                            <geometry x="0" y="0"/>
                            <connects>
                                <connect connectorId="connector1" modelIndex="85448912" layer="schematicTrace"/>
                            </connects>
                        </connector>
                        <connector connectorId="pin24H" layer="breadboardbreadboard">
                            <geometry x="0" y="0"/>
                            <connects>
                                <connect connectorId="connector1" modelIndex="85448919" layer="schematic"/>
                            </connects>
                        </connector>
                        <connector connectorId="pin24X" layer="breadboardbreadboard">
                            <geometry x="0" y="0"/>
                            <connects>
                                <connect connectorId="connector0" modelIndex="85449955" layer="schematicTrace"/>
                            </connects>
                        </connector>
                        <connector connectorId="pin14C" layer="breadboardbreadboard">
                            <geometry x="0" y="0"/>
                            <connects>
                                <connect connectorId="connector1" modelIndex="85448990" layer="schematicTrace"/>
                            </connects>
                        </connector>
                        <connector connectorId="pin14D" layer="breadboardbreadboard">
                            <geometry x="0" y="0"/>
                            <connects>
                                <connect connectorId="connector0" modelIndex="85448933" layer="schematic"/>
                            </connects>
                        </connector>
                        <connector connectorId="pin27E" layer="breadboardbreadboard">
                            <geometry x="0" y="0"/>
                            <connects>
                                <connect connectorId="connector0" modelIndex="6395" layer="schematic"/>
                            </connects>
                        </connector>
                        <connector connectorId="pin27F" layer="breadboardbreadboard">
                            <geometry x="0" y="0"/>
                            <connects>
                                <connect connectorId="connector7" modelIndex="6395" layer="schematic"/>
                            </connects>
                        </connector>
                        <connector connectorId="pin27I" layer="breadboardbreadboard">
                            <geometry x="0" y="0"/>
                            <connects>
                                <connect connectorId="connector1" modelIndex="85448906" layer="schematicTrace"/>
                            </connects>
                        </connector>
                        <connector connectorId="pin27Y" layer="breadboardbreadboard">
                            <geometry x="0" y="0"/>
                            <connects>
                                <connect connectorId="connector0" modelIndex="85448906" layer="schematicTrace"/>
                            </connects>
                        </connector>
                        <connector connectorId="pin28C" layer="breadboardbreadboard">
                            <geometry x="0" y="0"/>
                            <connects>
                                <connect connectorId="connector0" modelIndex="85450097" layer="schematic"/>
                            </connects>
                        </connector>
                        <connector connectorId="pin28D" layer="breadboardbreadboard">
                            <geometry x="0" y="0"/>
                            <connects>
                                <connect connectorId="connector1" modelIndex="85449933" layer="schematic"/>
                            </connects>
                        </connector>
                        <connector connectorId="pin28E" layer="breadboardbreadboard">
                            <geometry x="0" y="0"/>
                            <connects>
                                <connect connectorId="connector1" modelIndex="6395" layer="schematic"/>
                            </connects>
                        </connector>
                        <connector connectorId="pin28F" layer="breadboardbreadboard">
                            <geometry x="0" y="0"/>
                            <connects>
                                <connect connectorId="connector6" modelIndex="6395" layer="schematic"/>
                            </connects>
                        </connector>
                        <connector connectorId="pin28G" layer="breadboardbreadboard">
                            <geometry x="0" y="0"/>
                            <connects>
                                <connect connectorId="connector0" modelIndex="85448912" layer="schematicTrace"/>
                            </connects>
                        </connector>
                        <connector connectorId="pin28I" layer="breadboardbreadboard">
                            <geometry x="0" y="0"/>
                            <connects>
                                <connect connectorId="connector1" modelIndex="85449203" layer="schematic"/>
                            </connects>
                        </connector>
                    </connectors>
                </schematicView>
            </views>
        </instance>
        <instance moduleIdRef="WireModuleID" modelIndex="85449817" path=":/resources/parts/core/wire.fzp">
            <title>Wire474</title>
            <views>
                <breadboardView layer="breadboardWire">
                    <geometry z="3.50034" x="341.732" y="117.023" x1="0" y1="0" x2="-242.732" y2="-9.02299" wireFlags="128"/>
                    <wireExtras mils="22.2222" color="#418dd9" opacity="1" banded="0"/>
                    <connectors>
                        <connector connectorId="connector0" layer="breadboardWire">
                            <geometry x="0" y="0"/>
                            <connects>
                                <connect connectorId="connector1" modelIndex="85449818" layer="breadboardWire"/>
                            </connects>
                        </connector>
                        <connector connectorId="connector1" layer="breadboardWire">
                            <geometry x="0" y="0"/>
                            <connects>
                                <connect connectorId="connector6" modelIndex="6395" layer="breadboard"/>
                            </connects>
                        </connector>
                    </connectors>
                </breadboardView>
                <pcbView layer="copper1trace">
                    <geometry z="9.50028" x="341.732" y="117.023" x1="0" y1="0" x2="-242.732" y2="-9.02299" wireFlags="128"/>
                    <wireExtras mils="11.1111" color="#f2c600" opacity="1" banded="0"/>
                    <connectors>
                        <connector connectorId="connector0" layer="copper1trace">
                            <geometry x="0" y="0"/>
                            <connects>
                                <connect connectorId="connector1" modelIndex="85449818" layer="copper1trace"/>
                            </connects>
                        </connector>
                        <connector connectorId="connector1" layer="copper1trace">
                            <geometry x="0" y="0"/>
                            <connects>
                                <connect connectorId="connector6" modelIndex="6395" layer="copper1"/>
                            </connects>
                        </connector>
                    </connectors>
                </pcbView>
                <schematicView layer="schematicTrace">
                    <geometry z="5.50028" x="341.732" y="117.023" x1="0" y1="0" x2="-242.732" y2="-9.02299" wireFlags="128"/>
                    <wireExtras mils="9.7222" color="#404040" opacity="1" banded="0"/>
                    <connectors>
                        <connector connectorId="connector0" layer="schematicTrace">
                            <geometry x="0" y="0"/>
                            <connects>
                                <connect connectorId="connector1" modelIndex="85449818" layer="schematicTrace"/>
                            </connects>
                        </connector>
                        <connector connectorId="connector1" layer="schematicTrace">
                            <geometry x="0" y="0"/>
                            <connects>
                                <connect connectorId="connector6" modelIndex="6395" layer="schematic"/>
                            </connects>
                        </connector>
                    </connectors>
                </schematicView>
            </views>
        </instance>
        <instance moduleIdRef="WireModuleID" modelIndex="85449818" path=":/resources/parts/core/wire.fzp">
            <title>Wire475</title>
            <views>
                <breadboardView layer="breadboardWire">
                    <geometry z="3.50035" x="540" y="243" x1="0" y1="0" x2="-198.268" y2="-125.977" wireFlags="128"/>
                    <wireExtras mils="22.2222" color="#418dd9" opacity="1" banded="0"/>
                    <connectors>
                        <connector connectorId="connector0" layer="breadboardWire">
                            <geometry x="0" y="0"/>
                            <connects>
                                <connect connectorId="connector1" modelIndex="85449203" layer="breadboard"/>
                            </connects>
                        </connector>
                        <connector connectorId="connector1" layer="breadboardWire">
                            <geometry x="0" y="0"/>
                            <connects>
                                <connect connectorId="connector0" modelIndex="85449817" layer="breadboardWire"/>
                            </connects>
                        </connector>
                    </connectors>
                </breadboardView>
                <pcbView layer="copper1trace">
                    <geometry z="9.50029" x="540" y="243" x1="0" y1="0" x2="-198.268" y2="-125.977" wireFlags="128"/>
                    <wireExtras mils="11.1111" color="#f2c600" opacity="1" banded="0"/>
                    <connectors>
                        <connector connectorId="connector0" layer="copper1trace">
                            <geometry x="0" y="0"/>
                            <connects>
                                <connect connectorId="connector1" modelIndex="85449203" layer="copper1"/>
                            </connects>
                        </connector>
                        <connector connectorId="connector1" layer="copper1trace">
                            <geometry x="0" y="0"/>
                            <connects>
                                <connect connectorId="connector0" modelIndex="85449817" layer="copper1trace"/>
                            </connects>
                        </connector>
                    </connectors>
                </pcbView>
                <schematicView layer="schematicTrace">
                    <geometry z="5.50029" x="342" y="108" x1="0" y1="0" x2="-0.267962" y2="9.02276" wireFlags="128"/>
                    <wireExtras mils="9.7222" color="#404040" opacity="1" banded="0"/>
                    <connectors>
                        <connector connectorId="connector0" layer="schematicTrace">
                            <geometry x="0" y="0"/>
                            <connects>
                                <connect connectorId="connector1" modelIndex="85449203" layer="schematic"/>
                            </connects>
                        </connector>
                        <connector connectorId="connector1" layer="schematicTrace">
                            <geometry x="0" y="0"/>
                            <connects>
                                <connect connectorId="connector0" modelIndex="85449817" layer="schematicTrace"/>
                            </connects>
                        </connector>
                    </connectors>
                </schematicView>
            </views>
        </instance>
        <instance moduleIdRef="ResistorModuleID" modelIndex="85449933" path="/Applications/Fritzing.app/Contents/MacOS/fritzing-parts/core/resistor.fzp">
            <property name="tolerance" value="±5%"/>
            <property name="resistance" value="10k"/>
            <property name="pin spacing" value="400 mil"/>
            <title>R9</title>
            <views>
                <breadboardView layer="breadboard">
                    <geometry z="2.50026" x="214.691" y="112.46">
                        <transform m11="1" m12="0" m13="0" m21="0" m22="1" m23="0" m31="-5e-05" m32="-5e-05" m33="1"/>
                    </geometry>
                    <connectors>
                        <connector connectorId="connector0" layer="breadboard">
                            <geometry x="2.619" y="4.5405"/>
                            <leg>
                                <point x="0" y="0"/>
                                <bezier/>
                                <point x="-1.3095" y="0"/>
                                <bezier/>
                            </leg>
                            <connects>
                                <connect connectorId="pin24D" modelIndex="5754" layer="breadboardbreadboard"/>
                            </connects>
                        </connector>
                        <connector connectorId="connector1" layer="breadboard">
                            <geometry x="36.0063" y="4.5405"/>
                            <leg>
                                <point x="0" y="0"/>
                                <bezier/>
                                <point x="1.28638" y="-0.000624998"/>
                                <bezier/>
                            </leg>
                            <connects>
                                <connect connectorId="pin28D" modelIndex="5754" layer="breadboardbreadboard"/>
                            </connects>
                        </connector>
                    </connectors>
                </breadboardView>
                <pcbView layer="copper0">
                    <geometry z="5.50022" x="27.625" y="10.13">
                        <transform m11="0" m12="1" m13="0" m21="-1" m22="0" m23="0" m31="25.245" m32="-17.505" m33="1"/>
                    </geometry>
                    <titleGeometry visible="true" x="52" y="37" z="12.5002" xOffset="24.245" yOffset="26.245" textColor="#000000" fontSize="5">
                        <transform m11="0" m12="1" m13="0" m21="-1" m22="0" m23="0" m31="8" m32="-1" m33="1"/>
                        <displayKey key=""/>
                    </titleGeometry>
                    <connectors>
                        <connector connectorId="connector0" layer="copper0">
                            <geometry x="0" y="0"/>
                            <connects>
                                <connect connectorId="pin24D" modelIndex="5754" layer="breadboardbreadboard"/>
                            </connects>
                        </connector>
                        <connector connectorId="connector1" layer="copper0">
                            <geometry x="0" y="0"/>
                            <connects>
                                <connect connectorId="pin28D" modelIndex="5754" layer="breadboardbreadboard"/>
                            </connects>
                        </connector>
                    </connectors>
                </pcbView>
                <schematicView layer="schematic">
                    <geometry z="2.5002" x="30.5625" y="10.1305">
                        <transform m11="0" m12="1" m13="0" m21="-1" m22="0" m23="0" m31="22.3075" m32="-14.5675" m33="1"/>
                    </geometry>
                    <titleGeometry visible="true" x="67.5677" y="-3.3075" z="6.50016" xOffset="36.875" yOffset="-14" textColor="#000000" fontSize="5">
                        <displayKey key=""/>
                        <displayKey key="part number"/>
                        <displayKey key="resistance"/>
                        <displayKey key="power"/>
                    </titleGeometry>
                    <connectors>
                        <connector connectorId="connector0" layer="schematic">
                            <geometry x="0" y="0"/>
                            <connects>
                                <connect connectorId="pin24D" modelIndex="5754" layer="breadboardbreadboard"/>
                            </connects>
                        </connector>
                        <connector connectorId="connector1" layer="schematic">
                            <geometry x="0" y="0"/>
                            <connects>
                                <connect connectorId="pin28D" modelIndex="5754" layer="breadboardbreadboard"/>
                            </connects>
                        </connector>
                    </connectors>
                </schematicView>
            </views>
        </instance>
        <instance moduleIdRef="WireModuleID" modelIndex="85449955" path=":/resources/parts/core/wire.fzp">
            <title>Wire543</title>
            <views>
                <breadboardView layer="breadboardWire">
                    <geometry z="3.50001" x="215.999" y="170.999" x1="0" y1="0" x2="-0.016875" y2="-27" wireFlags="64"/>
                    <wireExtras mils="22.2222" color="#404040" opacity="1" banded="0"/>
                    <connectors>
                        <connector connectorId="connector0" layer="breadboardWire">
                            <geometry x="0" y="0"/>
                            <connects>
                                <connect connectorId="pin24X" modelIndex="5754" layer="breadboardbreadboard"/>
                            </connects>
                        </connector>
                        <connector connectorId="connector1" layer="breadboardWire">
                            <geometry x="0" y="0"/>
                            <connects>
                                <connect connectorId="pin24A" modelIndex="5754" layer="breadboardbreadboard"/>
                            </connects>
                        </connector>
                    </connectors>
                </breadboardView>
                <pcbView layer="copper1trace">
                    <geometry z="9.50002" x="215.465" y="169.509" x1="0" y1="0" x2="0" y2="-27.1215" wireFlags="64"/>
                    <wireExtras mils="11.1111" color="#f2c600" opacity="1" banded="0"/>
                    <connectors>
                        <connector connectorId="connector0" layer="copper1trace">
                            <geometry x="0" y="0"/>
                            <connects>
                                <connect connectorId="pin24X" modelIndex="5754" layer="breadboardbreadboard"/>
                            </connects>
                        </connector>
                        <connector connectorId="connector1" layer="copper1trace">
                            <geometry x="0" y="0"/>
                            <connects>
                                <connect connectorId="pin24A" modelIndex="5754" layer="breadboardbreadboard"/>
                            </connects>
                        </connector>
                    </connectors>
                </pcbView>
                <schematicView layer="schematicTrace">
                    <geometry z="5.50001" x="215.465" y="169.509" x1="0" y1="0" x2="0" y2="-27.1215" wireFlags="64"/>
                    <wireExtras mils="9.7222" color="#404040" opacity="1" banded="0"/>
                    <connectors>
                        <connector connectorId="connector0" layer="schematicTrace">
                            <geometry x="0" y="0"/>
                            <connects>
                                <connect connectorId="pin24X" modelIndex="5754" layer="breadboardbreadboard"/>
                            </connects>
                        </connector>
                        <connector connectorId="connector1" layer="schematicTrace">
                            <geometry x="0" y="0"/>
                            <connects>
                                <connect connectorId="pin24A" modelIndex="5754" layer="breadboardbreadboard"/>
                            </connects>
                        </connector>
                    </connectors>
                </schematicView>
            </views>
        </instance>
        <instance moduleIdRef="ResistorModuleID" modelIndex="85450097" path="/Applications/Fritzing.app/Contents/MacOS/fritzing-parts/core/resistor.fzp">
            <property name="tolerance" value="±5%"/>
            <property name="resistance" value="1k"/>
            <property name="pin spacing" value="400 mil"/>
            <title>R10</title>
            <views>
                <breadboardView layer="breadboard">
                    <geometry z="2.5002" x="250.69" y="121.459"/>
                    <connectors>
                        <connector connectorId="connector0" layer="breadboard">
                            <geometry x="2.619" y="4.5405"/>
                            <leg>
                                <point x="0" y="0"/>
                                <bezier/>
                                <point x="-1.3095" y="0"/>
                                <bezier/>
                            </leg>
                            <connects>
                                <connect connectorId="pin28C" modelIndex="5754" layer="breadboardbreadboard"/>
                            </connects>
                        </connector>
                        <connector connectorId="connector1" layer="breadboard">
                            <geometry x="36.0063" y="4.5405"/>
                            <leg>
                                <point x="0" y="0"/>
                                <bezier/>
                                <point x="1.3095" y="0"/>
                                <bezier/>
                            </leg>
                            <connects>
                                <connect connectorId="pin32C" modelIndex="5754" layer="breadboardbreadboard"/>
                            </connects>
                        </connector>
                    </connectors>
                </breadboardView>
                <pcbView layer="copper0">
                    <geometry z="5.50015" x="27.625" y="10.13"/>
                    <titleGeometry visible="true" x="71" y="3.26" z="12.5001" xOffset="42.75" yOffset="-7" textColor="#000000" fontSize="5">
                        <displayKey key=""/>
                    </titleGeometry>
                    <connectors>
                        <connector connectorId="connector0" layer="copper0">
                            <geometry x="0" y="0"/>
                            <connects>
                                <connect connectorId="pin28C" modelIndex="5754" layer="breadboardbreadboard"/>
                            </connects>
                        </connector>
                        <connector connectorId="connector1" layer="copper0">
                            <geometry x="0" y="0"/>
                            <connects>
                                <connect connectorId="pin32C" modelIndex="5754" layer="breadboardbreadboard"/>
                            </connects>
                        </connector>
                    </connectors>
                </pcbView>
                <schematicView layer="schematic">
                    <geometry z="2.50014" x="30.5625" y="10.13"/>
                    <titleGeometry visible="true" x="66.9998" y="-3.74" z="6.50013" xOffset="36.875" yOffset="-14" textColor="#000000" fontSize="5">
                        <displayKey key=""/>
                        <displayKey key="part number"/>
                        <displayKey key="resistance"/>
                        <displayKey key="power"/>
                    </titleGeometry>
                    <connectors>
                        <connector connectorId="connector0" layer="schematic">
                            <geometry x="0" y="0"/>
                            <connects>
                                <connect connectorId="pin28C" modelIndex="5754" layer="breadboardbreadboard"/>
                            </connects>
                        </connector>
                        <connector connectorId="connector1" layer="schematic">
                            <geometry x="0" y="0"/>
                            <connects>
                                <connect connectorId="pin32C" modelIndex="5754" layer="breadboardbreadboard"/>
                            </connects>
                        </connector>
                    </connectors>
                </schematicView>
            </views>
        </instance>
        <instance moduleIdRef="WireModuleID" modelIndex="85450127" path=":/resources/parts/core/wire.fzp">
            <title>Wire623</title>
            <views>
                <breadboardView layer="breadboardWire">
                    <geometry z="3.50002" x="170.983" y="134.999" x1="0" y1="0" x2="27.0006" y2="1.31135e-06" wireFlags="64"/>
                    <wireExtras mils="22.2222" color="#404040" opacity="1" banded="0"/>
                    <connectors>
                        <connector connectorId="connector0" layer="breadboardWire">
                            <geometry x="0" y="0"/>
                            <connects>
                                <connect connectorId="pin19B" modelIndex="5754" layer="breadboardbreadboard"/>
                            </connects>
                        </connector>
                        <connector connectorId="connector1" layer="breadboardWire">
                            <geometry x="0" y="0"/>
                            <connects>
                                <connect connectorId="pin22B" modelIndex="5754" layer="breadboardbreadboard"/>
                            </connects>
                        </connector>
                    </connectors>
                </breadboardView>
                <pcbView layer="copper1trace">
                    <geometry z="9.50001" x="169.509" y="134.101" x1="0" y1="0" x2="27.8749" y2="0.753375" wireFlags="64"/>
                    <wireExtras mils="11.1111" color="#f2c600" opacity="1" banded="0"/>
                    <connectors>
                        <connector connectorId="connector0" layer="copper1trace">
                            <geometry x="0" y="0"/>
                            <connects>
                                <connect connectorId="pin19B" modelIndex="5754" layer="breadboardbreadboard"/>
                            </connects>
                        </connector>
                        <connector connectorId="connector1" layer="copper1trace">
                            <geometry x="0" y="0"/>
                            <connects>
                                <connect connectorId="pin22B" modelIndex="5754" layer="breadboardbreadboard"/>
                            </connects>
                        </connector>
                    </connectors>
                </pcbView>
                <schematicView layer="schematicTrace">
                    <geometry z="5.50002" x="169.509" y="134.101" x1="0" y1="0" x2="27.8749" y2="0.753375" wireFlags="64"/>
                    <wireExtras mils="9.7222" color="#404040" opacity="1" banded="0"/>
                    <connectors>
                        <connector connectorId="connector0" layer="schematicTrace">
                            <geometry x="0" y="0"/>
                            <connects>
                                <connect connectorId="pin19B" modelIndex="5754" layer="breadboardbreadboard"/>
                            </connects>
                        </connector>
                        <connector connectorId="connector1" layer="schematicTrace">
                            <geometry x="0" y="0"/>
                            <connects>
                                <connect connectorId="pin22B" modelIndex="5754" layer="breadboardbreadboard"/>
                            </connects>
                        </connector>
                    </connectors>
                </schematicView>
            </views>
        </instance>
        <instance moduleIdRef="NoteModuleID" modelIndex="85450134" path=":/resources/parts/core/note.fzp">
            <title>Note1</title>
            <text>&lt;!DOCTYPE HTML PUBLIC &quot;-//W3C//DTD HTML 4.0//EN&quot; &quot;http://www.w3.org/TR/REC-html40/strict.dtd&quot;&gt;
&lt;html&gt;&lt;head&gt;&lt;meta name=&quot;qrichtext&quot; content=&quot;1&quot; /&gt;&lt;style type=&quot;text/css&quot;&gt;
p, li { white-space: pre-wrap; }
&lt;/style&gt;&lt;/head&gt;&lt;body style=&quot; font-family:'Droid Sans'; font-size:9pt; font-weight:400; font-style:normal;&quot;&gt;
&lt;p style=&quot; margin-top:0px; margin-bottom:0px; margin-left:0px; margin-right:0px; -qt-block-indent:0; text-indent:0px;&quot;&gt;Zener Diode is the surface mount component removed from the Tunze control board padsmiconductoer&lt;/p&gt;&lt;/body&gt;&lt;/html&gt;</text>
            <views>
                <breadboardView layer="breadboardNote">
                    <geometry z="6.50007" x="245.816" y="-85.7363" width="121.615" height="66"/>
                </breadboardView>
            </views>
        </instance>
        <instance moduleIdRef="SparkFun-DiscreteSemi-DIODE-ZENER-PTH" modelIndex="85450234" path="/Applications/Fritzing.app/Contents/MacOS/fritzing-parts/core/sparkfun-discretesemi-diode-zener-pth.fzp">
            <property name="part number" value="removed from Tunze DC controller"/>
            <title>U3</title>
            <views>
                <breadboardView layer="breadboard">
                    <geometry z="2.5" x="269.361" y="68.1462">
                        <transform m11="-1" m12="0" m13="0" m21="0" m22="-1" m23="0" m31="37.3487" m32="9" m33="1"/>
                    </geometry>
                </breadboardView>
                <pcbView layer="copper0">
                    <geometry z="5.5" x="96.5055" y="50.94"/>
                    <titleGeometry visible="true" x="126.694" y="43.94" z="13.0003" xOffset="30.189" yOffset="-7" textColor="#000000" fontSize="5">
                        <displayKey key=""/>
                    </titleGeometry>
                </pcbView>
                <schematicView layer="schematic">
                    <geometry z="2.5" x="130.488" y="-89.7862">
                        <transform m11="0" m12="1" m13="0" m21="-1" m22="0" m23="0" m31="18.4425" m32="-8.55752" m33="1"/>
                    </geometry>
                    <titleGeometry visible="true" x="157.488" y="-96.7862" z="7.00032" xOffset="27" yOffset="-7" textColor="#000000" fontSize="5">
                        <displayKey key=""/>
                        <displayKey key="part number"/>
                    </titleGeometry>
                </schematicView>
            </views>
        </instance>
        <instance moduleIdRef="WireModuleID" modelIndex="85449795" path=":/resources/parts/core/wire.fzp">
            <title>Wire466</title>
            <views>
                <breadboardView layer="breadboardWire">
                    <geometry z="3.50032" x="242.975" y="0" x1="0" y1="0" x2="-161.975" y2="18" wireFlags="4"/>
                    <wireExtras mils="22.2222" color="#418dd9" opacity="1" banded="0"/>
                    <connectors>
                        <connector connectorId="connector0" layer="breadboardWire">
                            <geometry x="0" y="0"/>
                            <connects>
                                <connect connectorId="connector1" modelIndex="85449796" layer="breadboardWire"/>
                            </connects>
                        </connector>
                        <connector connectorId="connector1" layer="breadboardWire">
                            <geometry x="0" y="0"/>
                            <connects>
                                <connect connectorId="connector0" modelIndex="6183" layer="breadboard"/>
                            </connects>
                        </connector>
                    </connectors>
                </breadboardView>
                <pcbView layer="copper0trace" bottom="true">
                    <geometry z="6.50004" x="242.975" y="0" x1="0" y1="0" x2="-161.975" y2="18" wireFlags="4"/>
                    <wireExtras mils="11.1111" color="#f28a00" opacity="1" banded="0"/>
                    <connectors>
                        <connector connectorId="connector0" layer="copper0trace">
                            <geometry x="0" y="0"/>
                            <connects>
                                <connect connectorId="connector1" modelIndex="85449796" layer="copper0trace"/>
                            </connects>
                        </connector>
                        <connector connectorId="connector1" layer="copper0trace">
                            <geometry x="0" y="0"/>
                            <connects>
                                <connect connectorId="connector0" modelIndex="6183" layer="copper0"/>
                            </connects>
                        </connector>
                    </connectors>
                </pcbView>
                <schematicView layer="schematicTrace">
                    <geometry z="5.50026" x="242.975" y="0" x1="0" y1="0" x2="-161.975" y2="18" wireFlags="4"/>
                    <wireExtras mils="9.7222" color="#404040" opacity="1" banded="0"/>
                    <connectors>
                        <connector connectorId="connector0" layer="schematicTrace">
                            <geometry x="0" y="0"/>
                            <connects>
                                <connect connectorId="connector1" modelIndex="85449796" layer="schematicTrace"/>
                            </connects>
                        </connector>
                        <connector connectorId="connector1" layer="schematicTrace">
                            <geometry x="0" y="0"/>
                            <connects>
                                <connect connectorId="connector0" modelIndex="6183" layer="schematic"/>
                            </connects>
                        </connector>
                    </connectors>
                </schematicView>
            </views>
        </instance>
        <instance moduleIdRef="WireModuleID" modelIndex="85449796" path=":/resources/parts/core/wire.fzp">
            <title>Wire467</title>
            <views>
                <breadboardView layer="breadboardWire">
                    <geometry z="3.50033" x="297" y="27" x1="0" y1="0" x2="-54.0254" y2="-27" wireFlags="4"/>
                    <wireExtras mils="22.2222" color="#418dd9" opacity="1" banded="0"/>
                    <connectors>
                        <connector connectorId="connector0" layer="breadboardWire">
                            <geometry x="0" y="0"/>
                            <connects>
                                <connect connectorId="connector1" modelIndex="85448933" layer="breadboard"/>
                            </connects>
                        </connector>
                        <connector connectorId="connector1" layer="breadboardWire">
                            <geometry x="0" y="0"/>
                            <connects>
                                <connect connectorId="connector0" modelIndex="85449795" layer="breadboardWire"/>
                            </connects>
                        </connector>
                    </connectors>
                </breadboardView>
                <pcbView layer="copper0trace" bottom="true">
                    <geometry z="6.50007" x="315" y="27" x1="0" y1="0" x2="-72.0254" y2="-27" wireFlags="4"/>
                    <wireExtras mils="11.1111" color="#f28a00" opacity="1" banded="0"/>
                    <connectors>
                        <connector connectorId="connector0" layer="copper0trace">
                            <geometry x="0" y="0"/>
                            <connects>
                                <connect connectorId="connector1" modelIndex="85448933" layer="copper0"/>
                            </connects>
                        </connector>
                        <connector connectorId="connector1" layer="copper0trace">
                            <geometry x="0" y="0"/>
                            <connects>
                                <connect connectorId="connector0" modelIndex="85449795" layer="copper0trace"/>
                            </connects>
                        </connector>
                    </connectors>
                </pcbView>
                <schematicView layer="schematicTrace">
                    <geometry z="5.50027" x="297" y="27" x1="0" y1="0" x2="-54.0254" y2="-27" wireFlags="4"/>
                    <wireExtras mils="9.7222" color="#404040" opacity="1" banded="0"/>
                    <connectors>
                        <connector connectorId="connector0" layer="schematicTrace">
                            <geometry x="0" y="0"/>
                            <connects>
                                <connect connectorId="connector1" modelIndex="85448933" layer="schematic"/>
                            </connects>
                        </connector>
                        <connector connectorId="connector1" layer="schematicTrace">
                            <geometry x="0" y="0"/>
                            <connects>
                                <connect connectorId="connector0" modelIndex="85449795" layer="schematicTrace"/>
                            </connects>
                        </connector>
                    </connectors>
                </schematicView>
            </views>
        </instance>
        <instance moduleIdRef="1001AAACOptocoupler" modelIndex="6183" path="/Applications/Fritzing.app/Contents/MacOS/fritzing-parts/core/optocoupler.fzp">
            <property name="part number" value="MCT2E"/>
            <title>U1</title>
            <views>
                <breadboardView layer="breadboard">
                    <geometry z="2.50011" x="157.5" y="79.65"/>
                    <connectors>
                        <connector connectorId="connector5" layer="breadboard">
                            <geometry x="0" y="0"/>
                            <connects>
                                <connect connectorId="pin18F" modelIndex="5754" layer="breadboardbreadboard"/>
                            </connects>
                        </connector>
                        <connector connectorId="connector0" layer="breadboard">
                            <geometry x="0" y="0"/>
                            <connects>
                                <connect connectorId="connector1" modelIndex="85449795" layer="breadboardWire"/>
                                <connect connectorId="pin18E" modelIndex="5754" layer="breadboardbreadboard"/>
                            </connects>
                        </connector>
                        <connector connectorId="connector1" layer="breadboard">
                            <geometry x="0" y="0"/>
                            <connects>
                                <connect connectorId="pin19E" modelIndex="5754" layer="breadboardbreadboard"/>
                            </connects>
                        </connector>
                        <connector connectorId="connector2" layer="breadboard">
                            <geometry x="0" y="0"/>
                            <connects>
                                <connect connectorId="pin20E" modelIndex="5754" layer="breadboardbreadboard"/>
                            </connects>
                        </connector>
                        <connector connectorId="connector3" layer="breadboard">
                            <geometry x="0" y="0"/>
                            <connects>
                                <connect connectorId="pin20F" modelIndex="5754" layer="breadboardbreadboard"/>
                            </connects>
                        </connector>
                        <connector connectorId="connector4" layer="breadboard">
                            <geometry x="0" y="0"/>
                            <connects>
                                <connect connectorId="pin19F" modelIndex="5754" layer="breadboardbreadboard"/>
                            </connects>
                        </connector>
                    </connectors>
                </breadboardView>
                <pcbView layer="copper0">
                    <geometry z="5.50005" x="53.1" y="17.1">
                        <transform m11="0" m12="1" m13="0" m21="-1" m22="0" m23="0" m31="33.3" m32="-4.5" m33="1"/>
                    </geometry>
                    <titleGeometry visible="true" x="90.9" y="10.1" z="13.0003" xOffset="37.8" yOffset="-7" textColor="#000000" fontSize="5">
                        <displayKey key=""/>
                    </titleGeometry>
                    <connectors>
                        <connector connectorId="connector5" layer="copper0">
                            <geometry x="0" y="0"/>
                            <connects>
                                <connect connectorId="pin18F" modelIndex="5754" layer="breadboardbreadboard"/>
                            </connects>
                        </connector>
                        <connector connectorId="connector0" layer="copper0">
                            <geometry x="0" y="0"/>
                            <connects>
                                <connect connectorId="connector1" modelIndex="85449795" layer="copper0trace"/>
                                <connect connectorId="pin18E" modelIndex="5754" layer="breadboardbreadboard"/>
                            </connects>
                        </connector>
                        <connector connectorId="connector1" layer="copper0">
                            <geometry x="0" y="0"/>
                            <connects>
                                <connect connectorId="pin19E" modelIndex="5754" layer="breadboardbreadboard"/>
                            </connects>
                        </connector>
                        <connector connectorId="connector2" layer="copper0">
                            <geometry x="0" y="0"/>
                            <connects>
                                <connect connectorId="pin20E" modelIndex="5754" layer="breadboardbreadboard"/>
                            </connects>
                        </connector>
                        <connector connectorId="connector3" layer="copper0">
                            <geometry x="0" y="0"/>
                            <connects>
                                <connect connectorId="pin20F" modelIndex="5754" layer="breadboardbreadboard"/>
                            </connects>
                        </connector>
                        <connector connectorId="connector4" layer="copper0">
                            <geometry x="0" y="0"/>
                            <connects>
                                <connect connectorId="pin19F" modelIndex="5754" layer="breadboardbreadboard"/>
                            </connects>
                        </connector>
                    </connectors>
                </pcbView>
                <schematicView layer="schematic">
                    <geometry z="2.50005" x="44.7588" y="-81.87"/>
                    <titleGeometry visible="true" x="117.759" y="-95.87" z="7.0003" xOffset="73" yOffset="-14" textColor="#000000" fontSize="5">
                        <displayKey key=""/>
                        <displayKey key="part number"/>
                    </titleGeometry>
                    <connectors>
                        <connector connectorId="connector5" layer="schematic">
                            <geometry x="0" y="0"/>
                            <connects>
                                <connect connectorId="pin18F" modelIndex="5754" layer="breadboardbreadboard"/>
                            </connects>
                        </connector>
                        <connector connectorId="connector0" layer="schematic">
                            <geometry x="0" y="0"/>
                            <connects>
                                <connect connectorId="connector1" modelIndex="85449795" layer="schematicTrace"/>
                                <connect connectorId="pin18E" modelIndex="5754" layer="breadboardbreadboard"/>
                            </connects>
                        </connector>
                        <connector connectorId="connector1" layer="schematic">
                            <geometry x="0" y="0"/>
                            <connects>
                                <connect connectorId="pin19E" modelIndex="5754" layer="breadboardbreadboard"/>
                            </connects>
                        </connector>
                        <connector connectorId="connector2" layer="schematic">
                            <geometry x="0" y="0"/>
                            <connects>
                                <connect connectorId="pin20E" modelIndex="5754" layer="breadboardbreadboard"/>
                            </connects>
                        </connector>
                        <connector connectorId="connector3" layer="schematic">
                            <geometry x="0" y="0"/>
                            <connects>
                                <connect connectorId="pin20F" modelIndex="5754" layer="breadboardbreadboard"/>
                            </connects>
                        </connector>
                        <connector connectorId="connector4" layer="schematic">
                            <geometry x="0" y="0"/>
                            <connects>
                                <connect connectorId="pin19F" modelIndex="5754" layer="breadboardbreadboard"/>
                            </connects>
                        </connector>
                    </connectors>
                </schematicView>
            </views>
        </instance>
        <instance moduleIdRef="NoteModuleID" modelIndex="85450318" path=":/resources/parts/core/note.fzp">
            <title>Note1</title>
            <text>&lt;!DOCTYPE HTML PUBLIC &quot;-//W3C//DTD HTML 4.0//EN&quot; &quot;http://www.w3.org/TR/REC-html40/strict.dtd&quot;&gt;
&lt;html&gt;&lt;head&gt;&lt;meta name=&quot;qrichtext&quot; content=&quot;1&quot; /&gt;&lt;style type=&quot;text/css&quot;&gt;
p, li { white-space: pre-wrap; }
&lt;/style&gt;&lt;/head&gt;&lt;body style=&quot; font-family:'Droid Sans'; font-size:9pt; font-weight:400; font-style:normal;&quot;&gt;
&lt;p style=&quot; margin-top:0px; margin-bottom:0px; margin-left:0px; margin-right:0px; -qt-block-indent:0; text-indent:0px;&quot;&gt;Optocoupler is MCT2E&lt;/p&gt;
&lt;p style=&quot; margin-top:0px; margin-bottom:0px; margin-left:0px; margin-right:0px; -qt-block-indent:0; text-indent:0px;&quot;&gt;(ON Semiconductor)&lt;/p&gt;
&lt;p style=&quot;-qt-paragraph-type:empty; margin-top:0px; margin-bottom:0px; margin-left:0px; margin-right:0px; -qt-block-indent:0; text-indent:0px;&quot;&gt;&lt;br /&gt;&lt;/p&gt;&lt;/body&gt;&lt;/html&gt;</text>
            <views>
                <breadboardView layer="breadboardNote">
                    <geometry z="6.50005" x="-120.101" y="63.7456" width="106.506" height="55"/>
                </breadboardView>
            </views>
        </instance>
        <instance moduleIdRef="NoteModuleID" modelIndex="85450320" path=":/resources/parts/core/note.fzp">
            <title>Note1</title>
            <text>&lt;!DOCTYPE HTML PUBLIC &quot;-//W3C//DTD HTML 4.0//EN&quot; &quot;http://www.w3.org/TR/REC-html40/strict.dtd&quot;&gt;
&lt;html&gt;&lt;head&gt;&lt;meta name=&quot;qrichtext&quot; content=&quot;1&quot; /&gt;&lt;style type=&quot;text/css&quot;&gt;
p, li { white-space: pre-wrap; }
&lt;/style&gt;&lt;/head&gt;&lt;body style=&quot; font-family:'Droid Sans'; font-size:9pt; font-weight:400; font-style:normal;&quot;&gt;
&lt;p style=&quot; margin-top:0px; margin-bottom:0px; margin-left:0px; margin-right:0px; -qt-block-indent:0; text-indent:0px;&quot;&gt;ATtiny 85 is programmed using Arduino IDE (see associated program file)&lt;/p&gt;
&lt;p style=&quot;-qt-paragraph-type:empty; margin-top:0px; margin-bottom:0px; margin-left:0px; margin-right:0px; -qt-block-indent:0; text-indent:0px;&quot;&gt;&lt;br /&gt;&lt;/p&gt;&lt;/body&gt;&lt;/html&gt;</text>
            <views>
                <breadboardView layer="breadboardNote">
                    <geometry z="6.50005" x="348.019" y="191.241" width="118.599" height="66"/>
                </breadboardView>
            </views>
        </instance>
        <instance moduleIdRef="NoteModuleID" modelIndex="85450324" path=":/resources/parts/core/note.fzp">
            <title>Note1</title>
            <text>&lt;!DOCTYPE HTML PUBLIC &quot;-//W3C//DTD HTML 4.0//EN&quot; &quot;http://www.w3.org/TR/REC-html40/strict.dtd&quot;&gt;
&lt;html&gt;&lt;head&gt;&lt;meta name=&quot;qrichtext&quot; content=&quot;1&quot; /&gt;&lt;style type=&quot;text/css&quot;&gt;
p, li { white-space: pre-wrap; }
&lt;/style&gt;&lt;/head&gt;&lt;body style=&quot; font-family:'Droid Sans'; font-size:9pt; font-weight:400; font-style:normal;&quot;&gt;
&lt;p style=&quot; margin-top:0px; margin-bottom:0px; margin-left:0px; margin-right:0px; -qt-block-indent:0; text-indent:0px;&quot;&gt;Controller circuit to interrupt the Tunze protein skimmer DC motor controller. Dr. J. Henry  (UIUC)&lt;/p&gt;&lt;/body&gt;&lt;/html&gt;</text>
            <views>
                <breadboardView layer="breadboardNote">
                    <geometry z="6.50005" x="429.673" y="-119.462" width="127.333" height="77"/>
                </breadboardView>
            </views>
        </instance>
    </instances>
</module>
